# Supplementary material for: A Flash Group Creation Algorithm for P300 Brain–Computer Interface Integration with Irregular Assistive Technology Keyboard Layouts
Source: Sensors (Basel). 2026 Mar 29;26(7):2123. doi: 10.3390/s26072123 (PMC13074949; doi:10.3390/s26072123)
Supplement: Supplementary file 1 [file sensors-26-02123-s001.zip]

Archive with 4 entries (4 files):
- AACScreensControlledStart.csv
- MATLAB-Files.zip
- OnlineFlashGroups.csv
- RandomScreensControlledStart.csv
