# Supplementary material for: A Flash Group Creation Algorithm for P300 Brain–Computer Interface Integration with Irregular Assistive Technology Keyboard Layouts
Source: Sensors (Basel). 2026 Mar 29;26(7):2123. doi: 10.3390/s26072123 (PMC13074949; doi:10.3390/s26072123)
Supplement: Supplementary file 1 [file sensors-26-02123-s001.zip › AACScreensControlledStart.csv]

GridSize	BoardNum	Example	StartLoc1	StartLoc2	runtime(ms)	BoardLabel	KeyOrder	BoardDivision	Arrangement	NumKeys	TotalGrps	NumGrpsAdjc	GrpsAdjVal	%Adj	%Amalgamated Adjacency	%Side Adjacency	%Diagonal Adjacency	NumGrpAmalAdjc	NumGrpSideAdjc	NumGrpDiagAdjc	minLen	maxLen	Difference
7x12	3	1	1	1	230.2825	settings	Natural	firstsecond	magic	23	14	9	27.2	0.64	0.36	0	0.43	5	0	6	2	4	2
7x12	3	2	2	1	12.8197	settings	Natural	firstsecond	magic	23	14	9	25.4	0.64	0.5	0	0.43	7	0	6	2	4	2
7x12	3	3	3	1	14.5041	settings	Natural	firstsecond	magic	23	14	10	23.4	0.71	0.36	0	0.64	5	0	9	2	4	2
7x12	3	4	4	1	7.8331	settings	Natural	firstsecond	magic	23	14	10	19	0.71	0.36	0	0.64	5	0	9	2	4	2
7x12	3	5	5	1	27.8074	settings	Natural	firstsecond	magic	23	14	8	23.2	0.57	0.29	0	0.43	4	0	6	2	4	2
7x12	3	6	6	1	4.2077	settings	Natural	firstsecond	magic	23	14	10	32.4	0.71	0.43	0	0.64	6	0	9	2	4	2
7x12	3	7	7	1	4.36	settings	Natural	firstsecond	magic	23	14	8	25.6	0.57	0.43	0	0.43	6	0	6	2	4	2
7x12	3	8	8	1	3.5694	settings	Natural	firstsecond	magic	23	14	9	31.2	0.64	0.5	0	0.36	7	0	5	2	4	2
7x12	3	9	9	1	3.871	settings	Natural	firstsecond	magic	23	14	9	27.2	0.64	0.36	0	0.43	5	0	6	2	4	2
7x12	3	10	10	1	4.2715	settings	Natural	firstsecond	magic	23	14	9	25.4	0.64	0.5	0	0.43	7	0	6	2	4	2
7x12	3	11	11	1	4.0715	settings	Natural	firstsecond	magic	23	14	10	23.4	0.71	0.36	0	0.64	5	0	9	2	4	2
7x12	3	12	12	1	3.9313	settings	Natural	firstsecond	magic	23	14	10	19	0.71	0.36	0	0.64	5	0	9	2	4	2
7x12	3	13	13	1	3.945	settings	Natural	firstsecond	magic	23	14	8	23.2	0.57	0.29	0	0.43	4	0	6	2	4	2
7x12	3	14	14	1	4.0933	settings	Natural	firstsecond	magic	23	14	10	32.4	0.71	0.43	0	0.64	6	0	9	2	4	2
7x12	3	15	15	1	4.1468	settings	Natural	firstsecond	magic	23	14	8	25.6	0.57	0.43	0	0.43	6	0	6	2	4	2
7x12	3	16	16	1	4.6262	settings	Natural	firstsecond	magic	23	14	9	31.2	0.64	0.5	0	0.36	7	0	5	2	4	2
7x12	3	17	1	2	5.2361	settings	Natural	firstsecond	magic	23	14	11	31.6	0.79	0.64	0	0.36	9	0	5	2	4	2
7x12	3	18	2	2	3.7772	settings	Natural	firstsecond	magic	23	14	11	29.8	0.79	0.79	0	0.36	11	0	5	2	4	2
7x12	3	19	3	2	4.258	settings	Natural	firstsecond	magic	23	14	12	27.8	0.86	0.64	0	0.57	9	0	8	2	4	2
7x12	3	20	4	2	3.7539	settings	Natural	firstsecond	magic	23	14	12	23.4	0.86	0.64	0	0.57	9	0	8	2	4	2
7x12	3	21	5	2	3.5595	settings	Natural	firstsecond	magic	23	14	10	27.6	0.71	0.57	0	0.36	8	0	5	2	4	2
7x12	3	22	6	2	4.1714	settings	Natural	firstsecond	magic	23	14	12	36.8	0.86	0.71	0	0.57	10	0	8	2	4	2
7x12	3	23	7	2	3.669	settings	Natural	firstsecond	magic	23	14	10	30	0.71	0.71	0	0.36	10	0	5	2	4	2
7x12	3	24	8	2	4.0466	settings	Natural	firstsecond	magic	23	14	11	35.6	0.79	0.79	0	0.29	11	0	4	2	4	2
7x12	3	25	9	2	4.0855	settings	Natural	firstsecond	magic	23	14	11	31.6	0.79	0.64	0	0.36	9	0	5	2	4	2
7x12	3	1	1	1	62.35	settings	Natural	firstsecond	knight	23	14	10	30.8	0.71	0.43	0	0.5	6	0	7	2	4	2
7x12	3	2	2	1	10.309	settings	Natural	firstsecond	knight	23	14	12	36.4	0.86	0.5	0	0.43	7	0	6	2	4	2
7x12	3	3	3	1	9.2865	settings	Natural	firstsecond	knight	23	14	10	35.4	0.71	0.5	0	0.43	7	0	6	2	4	2
7x12	3	4	4	1	9.289	settings	Natural	firstsecond	knight	23	14	12	33.6	0.86	0.5	0	0.57	7	0	8	2	4	2
7x12	3	5	5	1	14.4218	settings	Natural	firstsecond	knight	23	14	11	32.2	0.79	0.5	0	0.5	7	0	7	2	4	2
7x12	3	6	6	1	5.2028	settings	Natural	firstsecond	knight	23	14	11	31.8	0.79	0.57	0	0.5	8	0	7	2	4	2
7x12	3	7	7	1	4.6917	settings	Natural	firstsecond	knight	23	14	11	31.8	0.79	0.5	0	0.57	7	0	8	2	4	2
7x12	3	8	8	1	4.8932	settings	Natural	firstsecond	knight	23	14	10	31.8	0.71	0.43	0	0.43	6	0	6	2	4	2
7x12	3	9	9	1	4.6272	settings	Natural	firstsecond	knight	23	14	11	31.8	0.79	0.57	0	0.43	8	0	6	2	4	2
7x12	3	10	10	1	4.7973	settings	Natural	firstsecond	knight	23	14	12	28	0.86	0.5	0	0.5	7	0	7	2	4	2
7x12	3	11	11	1	4.7103	settings	Natural	firstsecond	knight	23	14	11	27	0.79	0.43	0	0.5	6	0	7	2	4	2
7x12	3	12	12	1	4.6689	settings	Natural	firstsecond	knight	23	14	12	31.6	0.86	0.5	0	0.57	7	0	8	2	4	2
7x12	3	13	1	2	4.036	settings	Natural	firstsecond	knight	23	14	8	30	0.57	0.43	0	0.36	6	0	5	2	4	2
7x12	3	14	2	2	5.0419	settings	Natural	firstsecond	knight	23	14	10	35.6	0.71	0.5	0	0.29	7	0	4	2	4	2
7x12	3	15	3	2	5.0766	settings	Natural	firstsecond	knight	23	14	8	34.6	0.57	0.5	0	0.29	7	0	4	2	4	2
7x12	3	16	4	2	4.8233	settings	Natural	firstsecond	knight	23	14	10	32.8	0.71	0.5	0	0.43	7	0	6	2	4	2
7x12	3	17	5	2	4.8551	settings	Natural	firstsecond	knight	23	14	9	31.4	0.64	0.5	0	0.36	7	0	5	2	4	2
7x12	3	18	6	2	4.6756	settings	Natural	firstsecond	knight	23	14	9	31	0.64	0.57	0	0.36	8	0	5	2	4	2
7x12	3	19	7	2	4.5321	settings	Natural	firstsecond	knight	23	14	9	31	0.64	0.5	0	0.43	7	0	6	2	4	2
7x12	3	20	8	2	4.2326	settings	Natural	firstsecond	knight	23	14	8	31	0.57	0.43	0	0.29	6	0	4	2	4	2
7x12	3	21	9	2	7.7237	settings	Natural	firstsecond	knight	23	14	9	31	0.64	0.57	0	0.29	8	0	4	2	4	2
7x12	3	22	10	2	5.6242	settings	Natural	firstsecond	knight	23	14	10	27.2	0.71	0.5	0	0.36	7	0	5	2	4	2
7x12	3	23	11	2	4.742	settings	Natural	firstsecond	knight	23	14	9	26.2	0.64	0.43	0	0.36	6	0	5	2	4	2
7x12	3	24	12	2	4.9825	settings	Natural	firstsecond	knight	23	14	10	30.8	0.71	0.5	0	0.43	7	0	6	2	4	2
7x12	3	25	1	3	4.9611	settings	Natural	firstsecond	knight	23	14	11	31.8	0.79	0.5	0	0.5	7	0	7	2	4	2
7x12	3	1	1	1	7.5231	settings	Natural	firstsecond	leaddiagonal	23	14	12	28.8	0.86	0.5	0	0.5	7	0	7	2	4	2
7x12	3	2	2	1	4.5773	settings	Natural	firstsecond	leaddiagonal	23	14	12	29.2	0.86	0.43	0	0.5	6	0	7	2	4	2
7x12	3	3	3	1	6.5153	settings	Natural	firstsecond	leaddiagonal	23	14	12	25.6	0.86	0.5	0	0.5	7	0	7	2	4	2
7x12	3	4	4	1	4.1879	settings	Natural	firstsecond	leaddiagonal	23	14	11	29.2	0.79	0.43	0	0.57	6	0	8	2	4	2
7x12	3	5	5	1	4.0413	settings	Natural	firstsecond	leaddiagonal	23	14	10	26.2	0.71	0.5	0	0.36	7	0	5	2	4	2
7x12	3	6	6	1	3.8328	settings	Natural	firstsecond	leaddiagonal	23	14	11	27	0.79	0.57	0	0.36	8	0	5	2	4	2
7x12	3	7	7	1	3.7555	settings	Natural	firstsecond	leaddiagonal	23	14	11	19.4	0.79	0.43	0	0.36	6	0	5	2	4	2
7x12	3	8	8	1	3.6771	settings	Natural	firstsecond	leaddiagonal	23	14	11	21.4	0.79	0.43	0	0.43	6	0	6	2	4	2
7x12	3	9	9	1	3.7173	settings	Natural	firstsecond	leaddiagonal	23	14	10	22.8	0.71	0.36	0	0.43	5	0	6	2	4	2
7x12	3	10	10	1	3.4854	settings	Natural	firstsecond	leaddiagonal	23	14	10	23.4	0.71	0.5	0	0.36	7	0	5	2	4	2
7x12	3	11	11	1	3.4756	settings	Natural	firstsecond	leaddiagonal	23	14	12	29.8	0.86	0.57	0	0.43	8	0	6	2	4	2
7x12	3	12	12	1	3.1941	settings	Natural	firstsecond	leaddiagonal	23	14	12	35.4	0.86	0.64	0	0.36	9	0	5	2	4	2
7x12	3	13	13	1	3.7379	settings	Natural	firstsecond	leaddiagonal	23	14	11	34.4	0.79	0.57	0	0.43	8	0	6	2	4	2
7x12	3	14	14	1	3.6831	settings	Natural	firstsecond	leaddiagonal	23	14	12	34.4	0.86	0.57	0	0.43	8	0	6	2	4	2
7x12	3	15	15	1	3.8234	settings	Natural	firstsecond	leaddiagonal	23	14	12	32.2	0.86	0.43	0	0.57	6	0	8	2	4	2
7x12	3	16	16	1	3.1131	settings	Natural	firstsecond	leaddiagonal	23	14	12	26	0.86	0.57	0	0.5	8	0	7	2	4	2
7x12	3	17	1	2	3.1469	settings	Natural	firstsecond	leaddiagonal	23	14	10	27.4	0.71	0.43	0	0.5	6	0	7	2	4	2
7x12	3	18	2	2	3.5361	settings	Natural	firstsecond	leaddiagonal	23	14	10	27.8	0.71	0.36	0	0.5	5	0	7	2	4	2
7x12	3	19	3	2	3.4177	settings	Natural	firstsecond	leaddiagonal	23	14	10	24.2	0.71	0.43	0	0.5	6	0	7	2	4	2
7x12	3	20	4	2	3.9169	settings	Natural	firstsecond	leaddiagonal	23	14	9	27.8	0.64	0.36	0	0.57	5	0	8	2	4	2
7x12	3	21	5	2	3.6433	settings	Natural	firstsecond	leaddiagonal	23	14	8	24.8	0.57	0.43	0	0.36	6	0	5	2	4	2
7x12	3	22	6	2	4.197	settings	Natural	firstsecond	leaddiagonal	23	14	9	25.6	0.64	0.5	0	0.36	7	0	5	2	4	2
7x12	3	23	7	2	3.5403	settings	Natural	firstsecond	leaddiagonal	23	14	9	18	0.64	0.36	0	0.36	5	0	5	2	4	2
7x12	3	24	8	2	3.4792	settings	Natural	firstsecond	leaddiagonal	23	14	9	20	0.64	0.36	0	0.43	5	0	6	2	4	2
7x12	3	25	9	2	3.5896	settings	Natural	firstsecond	leaddiagonal	23	14	8	21.4	0.57	0.29	0	0.43	4	0	6	2	4	2
7x12	3	1	1	1	46.9911	settings	Natural	firstsecond	greedymagic	23	14	8	10.2	0.57	0.21	0	0.43	3	0	6	2	4	2
7x12	3	2	2	1	6.865	settings	Natural	firstsecond	greedymagic	23	14	7	8.4	0.5	0.14	0	0.36	2	0	5	2	4	2
7x12	3	3	3	1	7.0966	settings	Natural	firstsecond	greedymagic	23	14	7	4.8	0.5	0.14	0	0.36	2	0	5	2	4	2
7x12	3	4	4	1	7.9445	settings	Natural	firstsecond	greedymagic	23	14	6	6.4	0.43	0.21	0	0.29	3	0	4	2	4	2
7x12	3	5	5	1	7.6951	settings	Natural	firstsecond	greedymagic	23	14	7	10	0.5	0.29	0	0.21	4	0	3	2	4	2
7x12	3	6	6	1	5.3005	settings	Natural	firstsecond	greedymagic	23	14	7	4.8	0.5	0.14	0	0.36	2	0	5	2	4	2
7x12	3	7	7	1	4.3617	settings	Natural	firstsecond	greedymagic	23	14	7	5.6	0.5	0.14	0	0.43	2	0	6	2	4	2
7x12	3	8	8	1	4.3249	settings	Natural	firstsecond	greedymagic	23	14	7	10.4	0.5	0.21	0	0.29	3	0	4	2	4	2
7x12	3	9	9	1	4.9318	settings	Natural	firstsecond	greedymagic	23	14	8	10.2	0.57	0.21	0	0.43	3	0	6	2	4	2
7x12	3	10	10	1	4.7667	settings	Natural	firstsecond	greedymagic	23	14	7	8.4	0.5	0.14	0	0.36	2	0	5	2	4	2
7x12	3	11	11	1	5.0185	settings	Natural	firstsecond	greedymagic	23	14	7	4.8	0.5	0.14	0	0.36	2	0	5	2	4	2
7x12	3	12	12	1	6.2499	settings	Natural	firstsecond	greedymagic	23	14	6	6.4	0.43	0.21	0	0.29	3	0	4	2	4	2
7x12	3	13	13	1	3.9808	settings	Natural	firstsecond	greedymagic	23	14	7	10	0.5	0.29	0	0.21	4	0	3	2	4	2
7x12	3	14	14	1	3.9554	settings	Natural	firstsecond	greedymagic	23	14	7	4.8	0.5	0.14	0	0.36	2	0	5	2	4	2
7x12	3	15	15	1	4.5653	settings	Natural	firstsecond	greedymagic	23	14	7	5.6	0.5	0.14	0	0.43	2	0	6	2	4	2
7x12	3	16	16	1	3.9131	settings	Natural	firstsecond	greedymagic	23	14	7	10.4	0.5	0.21	0	0.29	3	0	4	2	4	2
7x12	3	17	1	2	9.8299	settings	Natural	firstsecond	greedymagic	23	14	7	11.2	0.5	0.21	0	0.43	3	0	6	2	4	2
7x12	3	18	2	2	5.1098	settings	Natural	firstsecond	greedymagic	23	14	6	9.4	0.43	0.14	0	0.36	2	0	5	2	4	2
7x12	3	19	3	2	4.5186	settings	Natural	firstsecond	greedymagic	23	14	6	5.8	0.43	0.14	0	0.36	2	0	5	2	4	2
7x12	3	20	4	2	4.6184	settings	Natural	firstsecond	greedymagic	23	14	5	7.4	0.36	0.21	0	0.29	3	0	4	2	4	2
7x12	3	21	5	2	4.0445	settings	Natural	firstsecond	greedymagic	23	14	6	11	0.43	0.29	0	0.21	4	0	3	2	4	2
7x12	3	22	6	2	3.926	settings	Natural	firstsecond	greedymagic	23	14	6	5.8	0.43	0.14	0	0.36	2	0	5	2	4	2
7x12	3	23	7	2	4.1759	settings	Natural	firstsecond	greedymagic	23	14	6	6.6	0.43	0.14	0	0.43	2	0	6	2	4	2
7x12	3	24	8	2	4.1742	settings	Natural	firstsecond	greedymagic	23	14	6	11.4	0.43	0.21	0	0.29	3	0	4	2	4	2
7x12	3	25	9	2	4.485	settings	Natural	firstsecond	greedymagic	23	14	7	11.2	0.5	0.21	0	0.43	3	0	6	2	4	2
7x12	3	1	1	1	10.8392	settings	Natural	firstsecond	greedyknight	23	14	6	5.4	0.43	0.21	0	0.29	3	0	4	2	4	2
7x12	3	2	2	1	5.7165	settings	Natural	firstsecond	greedyknight	23	14	5	8.8	0.36	0.29	0	0.14	4	0	2	2	4	2
7x12	3	3	3	1	5.2354	settings	Natural	firstsecond	greedyknight	23	14	4	8.8	0.29	0.21	0	0.14	3	0	2	2	4	2
7x12	3	4	4	1	8.1844	settings	Natural	firstsecond	greedyknight	23	14	6	5.4	0.43	0.21	0	0.29	3	0	4	2	4	2
7x12	3	5	5	1	4.3816	settings	Natural	firstsecond	greedyknight	23	14	4	8.4	0.29	0.21	0	0.14	3	0	2	2	4	2
7x12	3	6	6	1	5.1707	settings	Natural	firstsecond	greedyknight	23	14	5	9	0.36	0.14	0	0.29	2	0	4	2	4	2
7x12	3	7	7	1	5.2647	settings	Natural	firstsecond	greedyknight	23	14	5	9.2	0.36	0.21	0	0.21	3	0	3	2	4	2
7x12	3	8	8	1	5.2723	settings	Natural	firstsecond	greedyknight	23	14	6	5	0.43	0.21	0	0.21	3	0	3	2	4	2
7x12	3	9	9	1	4.556	settings	Natural	firstsecond	greedyknight	23	14	6	4.6	0.43	0.21	0	0.29	3	0	4	2	4	2
7x12	3	10	10	1	4.8646	settings	Natural	firstsecond	greedyknight	23	14	6	5.6	0.43	0.29	0	0.21	4	0	3	2	4	2
7x12	3	11	11	1	5.419	settings	Natural	firstsecond	greedyknight	23	14	4	13.4	0.29	0.29	0	0.14	4	0	2	2	4	2
7x12	3	12	12	1	5.1613	settings	Natural	firstsecond	greedyknight	23	14	6	8.6	0.43	0.21	0	0.29	3	0	4	2	4	2
7x12	3	13	1	2	5.7886	settings	Natural	firstsecond	greedyknight	23	14	6	5.8	0.43	0.21	0	0.29	3	0	4	2	4	2
7x12	3	14	2	2	5.4994	settings	Natural	firstsecond	greedyknight	23	14	5	9.2	0.36	0.29	0	0.14	4	0	2	2	4	2
7x12	3	15	3	2	5.6967	settings	Natural	firstsecond	greedyknight	23	14	4	9.2	0.29	0.21	0	0.14	3	0	2	2	4	2
7x12	3	16	4	2	5.4042	settings	Natural	firstsecond	greedyknight	23	14	6	5.8	0.43	0.21	0	0.29	3	0	4	2	4	2
7x12	3	17	5	2	5.6407	settings	Natural	firstsecond	greedyknight	23	14	4	8.8	0.29	0.21	0	0.14	3	0	2	2	4	2
7x12	3	18	6	2	5.1681	settings	Natural	firstsecond	greedyknight	23	14	5	9.4	0.36	0.14	0	0.29	2	0	4	2	4	2
7x12	3	19	7	2	4.8339	settings	Natural	firstsecond	greedyknight	23	14	5	9.6	0.36	0.21	0	0.21	3	0	3	2	4	2
7x12	3	20	8	2	4.8938	settings	Natural	firstsecond	greedyknight	23	14	6	5.4	0.43	0.21	0	0.21	3	0	3	2	4	2
7x12	3	21	9	2	5.1009	settings	Natural	firstsecond	greedyknight	23	14	6	5	0.43	0.21	0	0.29	3	0	4	2	4	2
7x12	3	22	10	2	5.7693	settings	Natural	firstsecond	greedyknight	23	14	6	6	0.43	0.29	0	0.21	4	0	3	2	4	2
7x12	3	23	11	2	5.4067	settings	Natural	firstsecond	greedyknight	23	14	4	13.8	0.29	0.29	0	0.14	4	0	2	2	4	2
7x12	3	24	12	2	5.7183	settings	Natural	firstsecond	greedyknight	23	14	6	9	0.43	0.21	0	0.29	3	0	4	2	4	2
7x12	3	25	1	3	6.2374	settings	Natural	firstsecond	greedyknight	23	14	6	5.4	0.43	0.21	0	0.29	3	0	4	2	4	2
7x12	3	1	1	1	4.605	settings	Natural	firstsecond	greedyleaddiagonal	23	14	7	11.8	0.5	0.29	0	0.29	4	0	4	2	4	2
7x12	3	2	2	1	4.8514	settings	Natural	firstsecond	greedyleaddiagonal	23	14	9	11.2	0.64	0.29	0	0.5	4	0	7	2	4	2
7x12	3	3	3	1	4.1943	settings	Natural	firstsecond	greedyleaddiagonal	23	14	7	14	0.5	0.29	0	0.43	4	0	6	2	4	2
7x12	3	4	4	1	5.2577	settings	Natural	firstsecond	greedyleaddiagonal	23	14	7	12	0.5	0.29	0	0.43	4	0	6	2	4	2
7x12	3	5	5	1	4.2721	settings	Natural	firstsecond	greedyleaddiagonal	23	14	7	14	0.5	0.29	0	0.36	4	0	5	2	4	2
7x12	3	6	6	1	4.4636	settings	Natural	firstsecond	greedyleaddiagonal	23	14	7	12.6	0.5	0.21	0	0.29	3	0	4	2	4	2
7x12	3	7	7	1	4.477	settings	Natural	firstsecond	greedyleaddiagonal	23	14	7	7.8	0.5	0.07	0	0.43	1	0	6	2	4	2
7x12	3	8	8	1	4.3251	settings	Natural	firstsecond	greedyleaddiagonal	23	14	6	7	0.43	0.07	0	0.36	1	0	5	2	4	2
7x12	3	9	9	1	4.4129	settings	Natural	firstsecond	greedyleaddiagonal	23	14	7	10.8	0.5	0.29	0	0.29	4	0	4	2	4	2
7x12	3	10	10	1	4.342	settings	Natural	firstsecond	greedyleaddiagonal	23	14	7	10.8	0.5	0.21	0	0.29	3	0	4	2	4	2
7x12	3	11	11	1	4.3564	settings	Natural	firstsecond	greedyleaddiagonal	23	14	6	12	0.43	0.14	0	0.36	2	0	5	2	4	2
7x12	3	12	12	1	4.9032	settings	Natural	firstsecond	greedyleaddiagonal	23	14	7	10.4	0.5	0.29	0	0.29	4	0	4	2	4	2
7x12	3	13	13	1	4.1564	settings	Natural	firstsecond	greedyleaddiagonal	23	14	6	9.6	0.43	0.21	0	0.29	3	0	4	2	4	2
7x12	3	14	14	1	4.3162	settings	Natural	firstsecond	greedyleaddiagonal	23	14	7	14	0.5	0.29	0	0.43	4	0	6	2	4	2
7x12	3	15	15	1	4.331	settings	Natural	firstsecond	greedyleaddiagonal	23	14	7	16	0.5	0.43	0	0.36	6	0	5	2	4	2
7x12	3	16	16	1	4.5277	settings	Natural	firstsecond	greedyleaddiagonal	23	14	7	14.4	0.5	0.29	0	0.29	4	0	4	2	4	2
7x12	3	17	1	2	9.0881	settings	Natural	firstsecond	greedyleaddiagonal	23	14	7	8.6	0.5	0.29	0	0.29	4	0	4	2	4	2
7x12	3	18	2	2	4.9166	settings	Natural	firstsecond	greedyleaddiagonal	23	14	9	8	0.64	0.29	0	0.5	4	0	7	2	4	2
7x12	3	19	3	2	4.4311	settings	Natural	firstsecond	greedyleaddiagonal	23	14	7	10.8	0.5	0.29	0	0.43	4	0	6	2	4	2
7x12	3	20	4	2	4.4783	settings	Natural	firstsecond	greedyleaddiagonal	23	14	7	8.8	0.5	0.29	0	0.43	4	0	6	2	4	2
7x12	3	21	5	2	3.8168	settings	Natural	firstsecond	greedyleaddiagonal	23	14	7	10.8	0.5	0.29	0	0.36	4	0	5	2	4	2
7x12	3	22	6	2	4.0921	settings	Natural	firstsecond	greedyleaddiagonal	23	14	7	9.4	0.5	0.21	0	0.29	3	0	4	2	4	2
7x12	3	23	7	2	4.1142	settings	Natural	firstsecond	greedyleaddiagonal	23	14	7	4.6	0.5	0.07	0	0.43	1	0	6	2	4	2
7x12	3	24	8	2	3.761	settings	Natural	firstsecond	greedyleaddiagonal	23	14	6	3.8	0.43	0.07	0	0.36	1	0	5	2	4	2
7x12	3	25	9	2	4.0714	settings	Natural	firstsecond	greedyleaddiagonal	23	14	7	7.6	0.5	0.29	0	0.29	4	0	4	2	4	2
7x12	3	1	1	1	4.7452	settings	Switchback	firstsecond	magic	23	14	8	29	0.57	0.43	0	0.21	6	0	3	2	4	2
7x12	3	2	2	1	5.0488	settings	Switchback	firstsecond	magic	23	14	10	21.8	0.71	0.64	0	0.36	9	0	5	2	4	2
7x12	3	3	3	1	4.4418	settings	Switchback	firstsecond	magic	23	14	9	31.2	0.64	0.5	0	0.29	7	0	4	2	4	2
7x12	3	4	4	1	4.1135	settings	Switchback	firstsecond	magic	23	14	8	25.6	0.57	0.57	0	0.21	8	0	3	2	4	2
7x12	3	5	5	1	4.9551	settings	Switchback	firstsecond	magic	23	14	8	40	0.57	0.57	0	0.21	8	0	3	2	4	2
7x12	3	6	6	1	3.6893	settings	Switchback	firstsecond	magic	23	14	10	32.6	0.71	0.71	0	0.29	10	0	4	2	4	2
7x12	3	7	7	1	3.5876	settings	Switchback	firstsecond	magic	23	14	8	17.8	0.57	0.5	0	0.29	7	0	4	2	4	2
7x12	3	8	8	1	3.6155	settings	Switchback	firstsecond	magic	23	14	8	28	0.57	0.5	0	0.29	7	0	4	2	4	2
7x12	3	9	9	1	3.4616	settings	Switchback	firstsecond	magic	23	14	8	29	0.57	0.43	0	0.21	6	0	3	2	4	2
7x12	3	10	10	1	3.4557	settings	Switchback	firstsecond	magic	23	14	10	21.8	0.71	0.64	0	0.36	9	0	5	2	4	2
7x12	3	11	11	1	3.3268	settings	Switchback	firstsecond	magic	23	14	9	31.2	0.64	0.5	0	0.29	7	0	4	2	4	2
7x12	3	12	12	1	3.2113	settings	Switchback	firstsecond	magic	23	14	8	25.6	0.57	0.57	0	0.21	8	0	3	2	4	2
7x12	3	13	13	1	3.1901	settings	Switchback	firstsecond	magic	23	14	8	40	0.57	0.57	0	0.21	8	0	3	2	4	2
7x12	3	14	14	1	3.1542	settings	Switchback	firstsecond	magic	23	14	10	32.6	0.71	0.71	0	0.29	10	0	4	2	4	2
7x12	3	15	15	1	3.3055	settings	Switchback	firstsecond	magic	23	14	8	17.8	0.57	0.5	0	0.29	7	0	4	2	4	2
7x12	3	16	16	1	3.1444	settings	Switchback	firstsecond	magic	23	14	8	28	0.57	0.5	0	0.29	7	0	4	2	4	2
7x12	3	17	1	2	3.6032	settings	Switchback	firstsecond	magic	23	14	10	31	0.71	0.57	0	0.21	8	0	3	2	4	2
7x12	3	18	2	2	3.5667	settings	Switchback	firstsecond	magic	23	14	12	23.8	0.86	0.79	0	0.36	11	0	5	2	4	2
7x12	3	19	3	2	4.0626	settings	Switchback	firstsecond	magic	23	14	11	33.2	0.79	0.64	0	0.29	9	0	4	2	4	2
7x12	3	20	4	2	3.9724	settings	Switchback	firstsecond	magic	23	14	10	27.6	0.71	0.71	0	0.21	10	0	3	2	4	2
7x12	3	21	5	2	4.2847	settings	Switchback	firstsecond	magic	23	14	10	42	0.71	0.71	0	0.21	10	0	3	2	4	2
7x12	3	22	6	2	3.8261	settings	Switchback	firstsecond	magic	23	14	12	34.6	0.86	0.86	0	0.29	12	0	4	2	4	2
7x12	3	23	7	2	3.6927	settings	Switchback	firstsecond	magic	23	14	10	19.8	0.71	0.64	0	0.29	9	0	4	2	4	2
7x12	3	24	8	2	3.6521	settings	Switchback	firstsecond	magic	23	14	10	30	0.71	0.64	0	0.29	9	0	4	2	4	2
7x12	3	25	9	2	3.6906	settings	Switchback	firstsecond	magic	23	14	10	31	0.71	0.57	0	0.21	8	0	3	2	4	2
7x12	3	1	1	1	4.8438	settings	Switchback	firstsecond	knight	23	14	10	26.8	0.71	0.57	0	0.36	8	0	5	2	4	2
7x12	3	2	2	1	4.5657	settings	Switchback	firstsecond	knight	23	14	12	23.6	0.86	0.5	0	0.5	7	0	7	2	4	2
7x12	3	3	3	1	5.1076	settings	Switchback	firstsecond	knight	23	14	10	18	0.71	0.43	0	0.5	6	0	7	2	4	2
7x12	3	4	4	1	4.8119	settings	Switchback	firstsecond	knight	23	14	12	32.8	0.86	0.64	0	0.57	9	0	8	2	4	2
7x12	3	5	5	1	5.9322	settings	Switchback	firstsecond	knight	23	14	10	27	0.71	0.57	0	0.36	8	0	5	2	4	2
7x12	3	6	6	1	5.0116	settings	Switchback	firstsecond	knight	23	14	11	23	0.79	0.5	0	0.5	7	0	7	2	4	2
7x12	3	7	7	1	4.6426	settings	Switchback	firstsecond	knight	23	14	9	23.6	0.64	0.5	0	0.43	7	0	6	2	4	2
7x12	3	8	8	1	4.5802	settings	Switchback	firstsecond	knight	23	14	10	27	0.71	0.57	0	0.36	8	0	5	2	4	2
7x12	3	9	9	1	5.0897	settings	Switchback	firstsecond	knight	23	14	9	17.8	0.64	0.5	0	0.36	7	0	5	2	4	2
7x12	3	10	10	1	4.7107	settings	Switchback	firstsecond	knight	23	14	12	41	0.86	0.64	0	0.5	9	0	7	2	4	2
7x12	3	11	11	1	5.0265	settings	Switchback	firstsecond	knight	23	14	9	21.8	0.64	0.5	0	0.36	7	0	5	2	4	2
7x12	3	12	12	1	4.6834	settings	Switchback	firstsecond	knight	23	14	11	31.4	0.79	0.57	0	0.36	8	0	5	2	4	2
7x12	3	13	1	2	4.7111	settings	Switchback	firstsecond	knight	23	14	8	19.4	0.57	0.36	0	0.36	5	0	5	2	4	2
7x12	3	14	2	2	4.5393	settings	Switchback	firstsecond	knight	23	14	10	16.2	0.71	0.29	0	0.5	4	0	7	2	4	2
7x12	3	15	3	2	8.2691	settings	Switchback	firstsecond	knight	23	14	8	10.6	0.57	0.21	0	0.5	3	0	7	2	4	2
7x12	3	16	4	2	5.141	settings	Switchback	firstsecond	knight	23	14	10	25.4	0.71	0.43	0	0.57	6	0	8	2	4	2
7x12	3	17	5	2	4.9636	settings	Switchback	firstsecond	knight	23	14	8	19.6	0.57	0.36	0	0.36	5	0	5	2	4	2
7x12	3	18	6	2	4.8272	settings	Switchback	firstsecond	knight	23	14	9	15.6	0.64	0.29	0	0.5	4	0	7	2	4	2
7x12	3	19	7	2	5.6823	settings	Switchback	firstsecond	knight	23	14	7	16.2	0.5	0.29	0	0.43	4	0	6	2	4	2
7x12	3	20	8	2	8.218	settings	Switchback	firstsecond	knight	23	14	8	19.6	0.57	0.36	0	0.36	5	0	5	2	4	2
7x12	3	21	9	2	4.7912	settings	Switchback	firstsecond	knight	23	14	7	10.4	0.5	0.29	0	0.36	4	0	5	2	4	2
7x12	3	22	10	2	4.8086	settings	Switchback	firstsecond	knight	23	14	10	33.6	0.71	0.43	0	0.5	6	0	7	2	4	2
7x12	3	23	11	2	4.8619	settings	Switchback	firstsecond	knight	23	14	7	14.4	0.5	0.29	0	0.36	4	0	5	2	4	2
7x12	3	24	12	2	5.1371	settings	Switchback	firstsecond	knight	23	14	9	24	0.64	0.36	0	0.36	5	0	5	2	4	2
7x12	3	25	1	3	4.2362	settings	Switchback	firstsecond	knight	23	14	11	27.8	0.79	0.64	0	0.36	9	0	5	2	4	2
7x12	3	1	1	1	3.7111	settings	Switchback	firstsecond	leaddiagonal	23	14	10	23.4	0.71	0.5	0	0.29	7	0	4	2	4	2
7x12	3	2	2	1	3.4466	settings	Switchback	firstsecond	leaddiagonal	23	14	11	20	0.79	0.57	0	0.36	8	0	5	2	4	2
7x12	3	3	3	1	3.2515	settings	Switchback	firstsecond	leaddiagonal	23	14	12	24.2	0.86	0.64	0	0.29	9	0	4	2	4	2
7x12	3	4	4	1	3.4809	settings	Switchback	firstsecond	leaddiagonal	23	14	10	18.8	0.71	0.57	0	0.14	8	0	2	2	4	2
7x12	3	5	5	1	3.9894	settings	Switchback	firstsecond	leaddiagonal	23	14	10	22	0.71	0.5	0	0.29	7	0	4	2	4	2
7x12	3	6	6	1	5.2976	settings	Switchback	firstsecond	leaddiagonal	23	14	11	29.4	0.79	0.57	0	0.36	8	0	5	2	4	2
7x12	3	7	7	1	6.576	settings	Switchback	firstsecond	leaddiagonal	23	14	9	31.2	0.64	0.5	0	0.21	7	0	3	2	4	2
7x12	3	8	8	1	6.2504	settings	Switchback	firstsecond	leaddiagonal	23	14	11	27.2	0.79	0.64	0	0.14	9	0	2	2	4	2
7x12	3	9	9	1	6.4546	settings	Switchback	firstsecond	leaddiagonal	23	14	11	27.4	0.79	0.57	0	0.29	8	0	4	2	4	2
7x12	3	10	10	1	6.1719	settings	Switchback	firstsecond	leaddiagonal	23	14	11	23.6	0.79	0.57	0	0.5	8	0	7	2	4	2
7x12	3	11	11	1	3.6378	settings	Switchback	firstsecond	leaddiagonal	23	14	11	28.2	0.79	0.64	0	0.5	9	0	7	2	4	2
7x12	3	12	12	1	3.6056	settings	Switchback	firstsecond	leaddiagonal	23	14	11	18.2	0.79	0.5	0	0.36	7	0	5	2	4	2
7x12	3	13	13	1	3.6041	settings	Switchback	firstsecond	leaddiagonal	23	14	10	19.4	0.71	0.64	0	0.21	9	0	3	2	4	2
7x12	3	14	14	1	3.8107	settings	Switchback	firstsecond	leaddiagonal	23	14	10	19	0.71	0.64	0	0.21	9	0	3	2	4	2
7x12	3	15	15	1	4.1496	settings	Switchback	firstsecond	leaddiagonal	23	14	11	33	0.79	0.57	0	0.36	8	0	5	2	4	2
7x12	3	16	16	1	3.6265	settings	Switchback	firstsecond	leaddiagonal	23	14	12	29	0.86	0.57	0	0.36	8	0	5	2	4	2
7x12	3	17	1	2	3.6598	settings	Switchback	firstsecond	leaddiagonal	23	14	8	22.4	0.57	0.36	0	0.36	5	0	5	2	4	2
7x12	3	18	2	2	4.8274	settings	Switchback	firstsecond	leaddiagonal	23	14	9	19	0.64	0.43	0	0.43	6	0	6	2	4	2
7x12	3	19	3	2	3.675	settings	Switchback	firstsecond	leaddiagonal	23	14	10	23.2	0.71	0.5	0	0.36	7	0	5	2	4	2
7x12	3	20	4	2	3.8651	settings	Switchback	firstsecond	leaddiagonal	23	14	8	17.8	0.57	0.43	0	0.21	6	0	3	2	4	2
7x12	3	21	5	2	3.3327	settings	Switchback	firstsecond	leaddiagonal	23	14	8	21	0.57	0.36	0	0.36	5	0	5	2	4	2
7x12	3	22	6	2	3.5192	settings	Switchback	firstsecond	leaddiagonal	23	14	9	28.4	0.64	0.43	0	0.43	6	0	6	2	4	2
7x12	3	23	7	2	3.6103	settings	Switchback	firstsecond	leaddiagonal	23	14	7	30.2	0.5	0.36	0	0.29	5	0	4	2	4	2
7x12	3	24	8	2	3.6647	settings	Switchback	firstsecond	leaddiagonal	23	14	9	26.2	0.64	0.5	0	0.21	7	0	3	2	4	2
7x12	3	25	9	2	3.7031	settings	Switchback	firstsecond	leaddiagonal	23	14	9	26.4	0.64	0.43	0	0.36	6	0	5	2	4	2
7x12	3	1	1	1	5.6402	settings	Switchback	firstsecond	greedymagic	23	14	7	9.8	0.5	0.21	0	0.36	3	0	5	2	4	2
7x12	3	2	2	1	4.6509	settings	Switchback	firstsecond	greedymagic	23	14	8	6.6	0.57	0.21	0	0.43	3	0	6	2	4	2
7x12	3	3	3	1	5.2573	settings	Switchback	firstsecond	greedymagic	23	14	7	4.8	0.5	0.14	0	0.36	2	0	5	2	4	2
7x12	3	4	4	1	5.0182	settings	Switchback	firstsecond	greedymagic	23	14	6	8.2	0.43	0.21	0	0.21	3	0	3	2	4	2
7x12	3	5	5	1	4.6469	settings	Switchback	firstsecond	greedymagic	23	14	8	5.8	0.57	0.21	0	0.43	3	0	6	2	4	2
7x12	3	6	6	1	5.3287	settings	Switchback	firstsecond	greedymagic	23	14	7	9.2	0.5	0.36	0	0.29	5	0	4	2	4	2
7x12	3	7	7	1	5.1248	settings	Switchback	firstsecond	greedymagic	23	14	7	5.6	0.5	0.14	0	0.43	2	0	6	2	4	2
7x12	3	8	8	1	5.2149	settings	Switchback	firstsecond	greedymagic	23	14	7	10.4	0.5	0.29	0	0.36	4	0	5	2	4	2
7x12	3	9	9	1	4.5164	settings	Switchback	firstsecond	greedymagic	23	14	7	9.8	0.5	0.21	0	0.36	3	0	5	2	4	2
7x12	3	10	10	1	4.3363	settings	Switchback	firstsecond	greedymagic	23	14	8	6.6	0.57	0.21	0	0.43	3	0	6	2	4	2
7x12	3	11	11	1	4.9314	settings	Switchback	firstsecond	greedymagic	23	14	7	4.8	0.5	0.14	0	0.36	2	0	5	2	4	2
7x12	3	12	12	1	4.3329	settings	Switchback	firstsecond	greedymagic	23	14	6	8.2	0.43	0.21	0	0.21	3	0	3	2	4	2
7x12	3	13	13	1	4.5852	settings	Switchback	firstsecond	greedymagic	23	14	8	5.8	0.57	0.21	0	0.43	3	0	6	2	4	2
7x12	3	14	14	1	3.9038	settings	Switchback	firstsecond	greedymagic	23	14	7	9.2	0.5	0.36	0	0.29	5	0	4	2	4	2
7x12	3	15	15	1	3.3305	settings	Switchback	firstsecond	greedymagic	23	14	7	5.6	0.5	0.14	0	0.43	2	0	6	2	4	2
7x12	3	16	16	1	3.3401	settings	Switchback	firstsecond	greedymagic	23	14	7	10.4	0.5	0.29	0	0.36	4	0	5	2	4	2
7x12	3	17	1	2	5.1751	settings	Switchback	firstsecond	greedymagic	23	14	6	9.4	0.43	0.21	0	0.29	3	0	4	2	4	2
7x12	3	18	2	2	5.4831	settings	Switchback	firstsecond	greedymagic	23	14	7	6.2	0.5	0.21	0	0.36	3	0	5	2	4	2
7x12	3	19	3	2	5.2292	settings	Switchback	firstsecond	greedymagic	23	14	6	4.4	0.43	0.14	0	0.29	2	0	4	2	4	2
7x12	3	20	4	2	4.7411	settings	Switchback	firstsecond	greedymagic	23	14	5	7.8	0.36	0.21	0	0.14	3	0	2	2	4	2
7x12	3	21	5	2	4.2199	settings	Switchback	firstsecond	greedymagic	23	14	7	5.4	0.5	0.21	0	0.36	3	0	5	2	4	2
7x12	3	22	6	2	4.2085	settings	Switchback	firstsecond	greedymagic	23	14	6	8.8	0.43	0.36	0	0.21	5	0	3	2	4	2
7x12	3	23	7	2	4.7533	settings	Switchback	firstsecond	greedymagic	23	14	6	5.2	0.43	0.14	0	0.36	2	0	5	2	4	2
7x12	3	24	8	2	4.8462	settings	Switchback	firstsecond	greedymagic	23	14	6	10	0.43	0.29	0	0.29	4	0	4	2	4	2
7x12	3	25	9	2	5.5106	settings	Switchback	firstsecond	greedymagic	23	14	6	9.4	0.43	0.21	0	0.29	3	0	4	2	4	2
7x12	3	1	1	1	5.4707	settings	Switchback	firstsecond	greedyknight	23	14	5	13	0.36	0.29	0	0.07	4	0	1	2	4	2
7x12	3	2	2	1	5.6625	settings	Switchback	firstsecond	greedyknight	23	14	6	5.4	0.43	0.21	0	0.21	3	0	3	2	4	2
7x12	3	3	3	1	6.7685	settings	Switchback	firstsecond	greedyknight	23	14	5	9.6	0.36	0.21	0	0.21	3	0	3	2	4	2
7x12	3	4	4	1	6.7046	settings	Switchback	firstsecond	greedyknight	23	14	7	11	0.5	0.21	0	0.36	3	0	5	2	4	2
7x12	3	5	5	1	6.2048	settings	Switchback	firstsecond	greedyknight	23	14	6	7	0.43	0.36	0	0.21	5	0	3	2	4	2
7x12	3	6	6	1	5.5698	settings	Switchback	firstsecond	greedyknight	23	14	6	9	0.43	0.21	0	0.29	3	0	4	2	4	2
7x12	3	7	7	1	6.3447	settings	Switchback	firstsecond	greedyknight	23	14	6	19	0.43	0.36	0	0.14	5	0	2	2	4	2
7x12	3	8	8	1	5.1157	settings	Switchback	firstsecond	greedyknight	23	14	7	5.8	0.5	0.21	0	0.29	3	0	4	2	4	2
7x12	3	9	9	1	4.9964	settings	Switchback	firstsecond	greedyknight	23	14	7	9	0.5	0.43	0	0.21	6	0	3	2	4	2
7x12	3	10	10	1	4.9758	settings	Switchback	firstsecond	greedyknight	23	14	6	10.2	0.43	0.29	0	0.14	4	0	2	2	4	2
7x12	3	11	11	1	5.5622	settings	Switchback	firstsecond	greedyknight	23	14	6	16.8	0.43	0.21	0	0.21	3	0	3	2	4	2
7x12	3	12	12	1	5.8154	settings	Switchback	firstsecond	greedyknight	23	14	6	10.6	0.43	0.29	0	0.29	4	0	4	2	4	2
7x12	3	13	1	2	9.5867	settings	Switchback	firstsecond	greedyknight	23	14	4	11.6	0.29	0.21	0	0.07	3	0	1	2	4	2
7x12	3	14	2	2	5.5579	settings	Switchback	firstsecond	greedyknight	23	14	5	4	0.36	0.14	0	0.21	2	0	3	2	4	2
7x12	3	15	3	2	5.0833	settings	Switchback	firstsecond	greedyknight	23	14	4	8.2	0.29	0.14	0	0.21	2	0	3	2	4	2
7x12	3	16	4	2	4.8054	settings	Switchback	firstsecond	greedyknight	23	14	6	9.6	0.43	0.14	0	0.36	2	0	5	2	4	2
7x12	3	17	5	2	4.8832	settings	Switchback	firstsecond	greedyknight	23	14	5	5.6	0.36	0.29	0	0.21	4	0	3	2	4	2
7x12	3	18	6	2	5.3136	settings	Switchback	firstsecond	greedyknight	23	14	5	7.6	0.36	0.14	0	0.29	2	0	4	2	4	2
7x12	3	19	7	2	5.644	settings	Switchback	firstsecond	greedyknight	23	14	5	17.6	0.36	0.29	0	0.14	4	0	2	2	4	2
7x12	3	20	8	2	4.9438	settings	Switchback	firstsecond	greedyknight	23	14	6	4.4	0.43	0.14	0	0.29	2	0	4	2	4	2
7x12	3	21	9	2	5.4939	settings	Switchback	firstsecond	greedyknight	23	14	6	7.6	0.43	0.36	0	0.21	5	0	3	2	4	2
7x12	3	22	10	2	5.035	settings	Switchback	firstsecond	greedyknight	23	14	5	8.8	0.36	0.21	0	0.14	3	0	2	2	4	2
7x12	3	23	11	2	5.307	settings	Switchback	firstsecond	greedyknight	23	14	5	15.4	0.36	0.14	0	0.21	2	0	3	2	4	2
7x12	3	24	12	2	5.1511	settings	Switchback	firstsecond	greedyknight	23	14	5	9.2	0.36	0.21	0	0.29	3	0	4	2	4	2
7x12	3	25	1	3	5.8481	settings	Switchback	firstsecond	greedyknight	23	14	4	12.2	0.29	0.29	0	0	4	0	0	2	4	2
7x12	3	1	1	1	4.7579	settings	Switchback	firstsecond	greedyleaddiagonal	23	14	7	11.8	0.5	0.29	0	0.29	4	0	4	2	4	2
7x12	3	2	2	1	5.2083	settings	Switchback	firstsecond	greedyleaddiagonal	23	14	8	11.6	0.57	0.21	0	0.5	3	0	7	2	4	2
7x12	3	3	3	1	4.5063	settings	Switchback	firstsecond	greedyleaddiagonal	23	14	6	13.2	0.43	0.29	0	0.21	4	0	3	2	4	2
7x12	3	4	4	1	4.826	settings	Switchback	firstsecond	greedyleaddiagonal	23	14	7	12	0.5	0.29	0	0.43	4	0	6	2	4	2
7x12	3	5	5	1	4.6315	settings	Switchback	firstsecond	greedyleaddiagonal	23	14	7	13.6	0.5	0.29	0	0.29	4	0	4	2	4	2
7x12	3	6	6	1	4.5119	settings	Switchback	firstsecond	greedyleaddiagonal	23	14	7	9.2	0.5	0.14	0	0.43	2	0	6	2	4	2
7x12	3	7	7	1	5.0847	settings	Switchback	firstsecond	greedyleaddiagonal	23	14	6	7.4	0.43	0.07	0	0.36	1	0	5	2	4	2
7x12	3	8	8	1	3.6125	settings	Switchback	firstsecond	greedyleaddiagonal	23	14	7	9	0.5	0.21	0	0.29	3	0	4	2	4	2
7x12	3	9	9	1	3.1843	settings	Switchback	firstsecond	greedyleaddiagonal	23	14	6	10.4	0.43	0.29	0	0.21	4	0	3	2	4	2
7x12	3	10	10	1	3.164	settings	Switchback	firstsecond	greedyleaddiagonal	23	14	8	10.4	0.57	0.29	0	0.43	4	0	6	2	4	2
7x12	3	11	11	1	3.7338	settings	Switchback	firstsecond	greedyleaddiagonal	23	14	6	12	0.43	0.14	0	0.36	2	0	5	2	4	2
7x12	3	12	12	1	4.6813	settings	Switchback	firstsecond	greedyleaddiagonal	23	14	6	11	0.43	0.29	0	0.21	4	0	3	2	4	2
7x12	3	13	13	1	4.6401	settings	Switchback	firstsecond	greedyleaddiagonal	23	14	7	9.8	0.5	0.21	0	0.36	3	0	5	2	4	2
7x12	3	14	14	1	4.5325	settings	Switchback	firstsecond	greedyleaddiagonal	23	14	7	9.8	0.5	0.21	0	0.36	3	0	5	2	4	2
7x12	3	15	15	1	4.311	settings	Switchback	firstsecond	greedyleaddiagonal	23	14	6	13.6	0.43	0.21	0	0.36	3	0	5	2	4	2
7x12	3	16	16	1	4.5141	settings	Switchback	firstsecond	greedyleaddiagonal	23	14	7	14.4	0.5	0.29	0	0.29	4	0	4	2	4	2
7x12	3	17	1	2	4.6331	settings	Switchback	firstsecond	greedyleaddiagonal	23	14	7	8.6	0.5	0.29	0	0.29	4	0	4	2	4	2
7x12	3	18	2	2	4.2718	settings	Switchback	firstsecond	greedyleaddiagonal	23	14	8	8.4	0.57	0.21	0	0.5	3	0	7	2	4	2
7x12	3	19	3	2	6.609	settings	Switchback	firstsecond	greedyleaddiagonal	23	14	6	10	0.43	0.29	0	0.21	4	0	3	2	4	2
7x12	3	20	4	2	4.4049	settings	Switchback	firstsecond	greedyleaddiagonal	23	14	7	8.8	0.5	0.29	0	0.43	4	0	6	2	4	2
7x12	3	21	5	2	3.9805	settings	Switchback	firstsecond	greedyleaddiagonal	23	14	7	10.4	0.5	0.29	0	0.29	4	0	4	2	4	2
7x12	3	22	6	2	4.1612	settings	Switchback	firstsecond	greedyleaddiagonal	23	14	7	6	0.5	0.14	0	0.43	2	0	6	2	4	2
7x12	3	23	7	2	4.4577	settings	Switchback	firstsecond	greedyleaddiagonal	23	14	6	4.2	0.43	0.07	0	0.36	1	0	5	2	4	2
7x12	3	24	8	2	3.8061	settings	Switchback	firstsecond	greedyleaddiagonal	23	14	7	5.8	0.5	0.21	0	0.29	3	0	4	2	4	2
7x12	3	25	9	2	3.9843	settings	Switchback	firstsecond	greedyleaddiagonal	23	14	6	7.2	0.43	0.29	0	0.21	4	0	3	2	4	2
7x12	3	1	1	1	10.0248	settings	Diagonal	firstsecond	magic	23	14	10	24.2	0.71	0.43	0	0.43	6	0	6	2	4	2
7x12	3	2	2	1	4.928	settings	Diagonal	firstsecond	magic	23	14	9	18.6	0.64	0.43	0	0.43	6	0	6	2	4	2
7x12	3	3	3	1	4.14	settings	Diagonal	firstsecond	magic	23	14	10	19.4	0.71	0.43	0	0.36	6	0	5	2	4	2
7x12	3	4	4	1	4.1027	settings	Diagonal	firstsecond	magic	23	14	10	17.6	0.71	0.43	0	0.57	6	0	8	2	4	2
7x12	3	5	5	1	4.9808	settings	Diagonal	firstsecond	magic	23	14	10	32.8	0.71	0.5	0	0.5	7	0	7	2	4	2
7x12	3	6	6	1	3.712	settings	Diagonal	firstsecond	magic	23	14	11	24.8	0.79	0.57	0	0.5	8	0	7	2	4	2
7x12	3	7	7	1	3.5529	settings	Diagonal	firstsecond	magic	23	14	10	15.2	0.71	0.29	0	0.64	4	0	9	2	4	2
7x12	3	8	8	1	3.5631	settings	Diagonal	firstsecond	magic	23	14	9	16.6	0.64	0.43	0	0.5	6	0	7	2	4	2
7x12	3	9	9	1	3.8628	settings	Diagonal	firstsecond	magic	23	14	10	24.2	0.71	0.43	0	0.43	6	0	6	2	4	2
7x12	3	10	10	1	3.3453	settings	Diagonal	firstsecond	magic	23	14	9	18.6	0.64	0.43	0	0.43	6	0	6	2	4	2
7x12	3	11	11	1	3.205	settings	Diagonal	firstsecond	magic	23	14	10	19.4	0.71	0.43	0	0.36	6	0	5	2	4	2
7x12	3	12	12	1	3.4379	settings	Diagonal	firstsecond	magic	23	14	10	17.6	0.71	0.43	0	0.57	6	0	8	2	4	2
7x12	3	13	13	1	3.1621	settings	Diagonal	firstsecond	magic	23	14	10	32.8	0.71	0.5	0	0.5	7	0	7	2	4	2
7x12	3	14	14	1	3.575	settings	Diagonal	firstsecond	magic	23	14	11	24.8	0.79	0.57	0	0.5	8	0	7	2	4	2
7x12	3	15	15	1	3.4279	settings	Diagonal	firstsecond	magic	23	14	10	15.2	0.71	0.29	0	0.64	4	0	9	2	4	2
7x12	3	16	16	1	3.3148	settings	Diagonal	firstsecond	magic	23	14	9	16.6	0.64	0.43	0	0.5	6	0	7	2	4	2
7x12	3	17	1	2	3.544	settings	Diagonal	firstsecond	magic	23	14	10	24.6	0.71	0.43	0	0.5	6	0	7	2	4	2
7x12	3	18	2	2	3.8974	settings	Diagonal	firstsecond	magic	23	14	9	19	0.64	0.43	0	0.5	6	0	7	2	4	2
7x12	3	19	3	2	3.65	settings	Diagonal	firstsecond	magic	23	14	10	19.8	0.71	0.43	0	0.43	6	0	6	2	4	2
7x12	3	20	4	2	3.9329	settings	Diagonal	firstsecond	magic	23	14	10	18	0.71	0.43	0	0.64	6	0	9	2	4	2
7x12	3	21	5	2	3.6045	settings	Diagonal	firstsecond	magic	23	14	10	33.2	0.71	0.5	0	0.57	7	0	8	2	4	2
7x12	3	22	6	2	3.6282	settings	Diagonal	firstsecond	magic	23	14	11	25.2	0.79	0.57	0	0.57	8	0	8	2	4	2
7x12	3	23	7	2	3.5607	settings	Diagonal	firstsecond	magic	23	14	10	15.6	0.71	0.29	0	0.71	4	0	10	2	4	2
7x12	3	24	8	2	3.803	settings	Diagonal	firstsecond	magic	23	14	9	17	0.64	0.43	0	0.57	6	0	8	2	4	2
7x12	3	25	9	2	3.6224	settings	Diagonal	firstsecond	magic	23	14	10	24.6	0.71	0.43	0	0.5	6	0	7	2	4	2
7x12	3	1	1	1	4.5171	settings	Diagonal	firstsecond	knight	23	14	7	13.8	0.5	0.29	0	0.29	4	0	4	2	4	2
7x12	3	2	2	1	4.7254	settings	Diagonal	firstsecond	knight	23	14	10	16.2	0.71	0.57	0	0.29	8	0	4	2	4	2
7x12	3	3	3	1	4.407	settings	Diagonal	firstsecond	knight	23	14	8	13.4	0.57	0.36	0	0.29	5	0	4	2	4	2
7x12	3	4	4	1	4.4691	settings	Diagonal	firstsecond	knight	23	14	9	14.6	0.64	0.43	0	0.36	6	0	5	2	4	2
7x12	3	5	5	1	4.7697	settings	Diagonal	firstsecond	knight	23	14	8	8.6	0.57	0.29	0	0.36	4	0	5	2	4	2
7x12	3	6	6	1	4.7003	settings	Diagonal	firstsecond	knight	23	14	9	10.2	0.64	0.36	0	0.29	5	0	4	2	4	2
7x12	3	7	7	1	4.3905	settings	Diagonal	firstsecond	knight	23	14	8	14.8	0.57	0.36	0	0.36	5	0	5	2	4	2
7x12	3	8	8	1	3.9821	settings	Diagonal	firstsecond	knight	23	14	8	18	0.57	0.43	0	0.29	6	0	4	2	4	2
7x12	3	9	9	1	3.5078	settings	Diagonal	firstsecond	knight	23	14	10	8.2	0.71	0.36	0	0.36	5	0	5	2	4	2
7x12	3	10	10	1	3.3744	settings	Diagonal	firstsecond	knight	23	14	8	15	0.57	0.36	0	0.36	5	0	5	2	4	2
7x12	3	11	11	1	3.555	settings	Diagonal	firstsecond	knight	23	14	8	17.8	0.57	0.36	0	0.36	5	0	5	2	4	2
7x12	3	12	12	1	3.881	settings	Diagonal	firstsecond	knight	23	14	10	15.2	0.71	0.43	0	0.29	6	0	4	2	4	2
7x12	3	13	1	2	3.615	settings	Diagonal	firstsecond	knight	23	14	7	18.8	0.5	0.29	0	0.43	4	0	6	2	4	2
7x12	3	14	2	2	3.315	settings	Diagonal	firstsecond	knight	23	14	10	21.2	0.71	0.57	0	0.43	8	0	6	2	4	2
7x12	3	15	3	2	3.5107	settings	Diagonal	firstsecond	knight	23	14	8	18.4	0.57	0.36	0	0.43	5	0	6	2	4	2
7x12	3	16	4	2	4.1155	settings	Diagonal	firstsecond	knight	23	14	9	19.6	0.64	0.43	0	0.5	6	0	7	2	4	2
7x12	3	17	5	2	4.1286	settings	Diagonal	firstsecond	knight	23	14	8	13.6	0.57	0.29	0	0.5	4	0	7	2	4	2
7x12	3	18	6	2	7.2664	settings	Diagonal	firstsecond	knight	23	14	9	15.2	0.64	0.36	0	0.43	5	0	6	2	4	2
7x12	3	19	7	2	6.9097	settings	Diagonal	firstsecond	knight	23	14	8	19.8	0.57	0.36	0	0.5	5	0	7	2	4	2
7x12	3	20	8	2	3.8601	settings	Diagonal	firstsecond	knight	23	14	8	23	0.57	0.43	0	0.43	6	0	6	2	4	2
7x12	3	21	9	2	3.7634	settings	Diagonal	firstsecond	knight	23	14	10	13.2	0.71	0.36	0	0.5	5	0	7	2	4	2
7x12	3	22	10	2	4.2673	settings	Diagonal	firstsecond	knight	23	14	8	20	0.57	0.36	0	0.5	5	0	7	2	4	2
7x12	3	23	11	2	4.1757	settings	Diagonal	firstsecond	knight	23	14	8	22.8	0.57	0.36	0	0.5	5	0	7	2	4	2
7x12	3	24	12	2	4.6553	settings	Diagonal	firstsecond	knight	23	14	10	20.2	0.71	0.43	0	0.43	6	0	6	2	4	2
7x12	3	25	1	3	4.3126	settings	Diagonal	firstsecond	knight	23	14	9	15.8	0.64	0.43	0	0.29	6	0	4	2	4	2
7x12	3	1	1	1	3.614	settings	Diagonal	firstsecond	leaddiagonal	23	14	9	20.6	0.64	0.57	0	0.29	8	0	4	2	4	2
7x12	3	2	2	1	3.5171	settings	Diagonal	firstsecond	leaddiagonal	23	14	10	15	0.71	0.5	0	0.29	7	0	4	2	4	2
7x12	3	3	3	1	3.495	settings	Diagonal	firstsecond	leaddiagonal	23	14	12	22	0.86	0.64	0	0.29	9	0	4	2	4	2
7x12	3	4	4	1	2.7911	settings	Diagonal	firstsecond	leaddiagonal	23	14	11	18.4	0.79	0.64	0	0.14	9	0	2	2	4	2
7x12	3	5	5	1	3.8627	settings	Diagonal	firstsecond	leaddiagonal	23	14	10	18.2	0.71	0.5	0	0.29	7	0	4	2	4	2
7x12	3	6	6	1	3.5143	settings	Diagonal	firstsecond	leaddiagonal	23	14	9	16.4	0.64	0.5	0	0.29	7	0	4	2	4	2
7x12	3	7	7	1	3.6735	settings	Diagonal	firstsecond	leaddiagonal	23	14	10	20	0.71	0.64	0	0.29	9	0	4	2	4	2
7x12	3	8	8	1	3.3705	settings	Diagonal	firstsecond	leaddiagonal	23	14	12	27.2	0.86	0.79	0	0.29	11	0	4	2	4	2
7x12	3	9	9	1	3.4998	settings	Diagonal	firstsecond	leaddiagonal	23	14	11	24.4	0.79	0.64	0	0.21	9	0	3	2	4	2
7x12	3	10	10	1	3.312	settings	Diagonal	firstsecond	leaddiagonal	23	14	10	19.2	0.71	0.57	0	0.29	8	0	4	2	4	2
7x12	3	11	11	1	3.6143	settings	Diagonal	firstsecond	leaddiagonal	23	14	11	17.8	0.79	0.64	0	0.29	9	0	4	2	4	2
7x12	3	12	12	1	3.6042	settings	Diagonal	firstsecond	leaddiagonal	23	14	11	19.4	0.79	0.57	0	0.36	8	0	5	2	4	2
7x12	3	13	13	1	3.4446	settings	Diagonal	firstsecond	leaddiagonal	23	14	10	18.4	0.71	0.5	0	0.36	7	0	5	2	4	2
7x12	3	14	14	1	2.8917	settings	Diagonal	firstsecond	leaddiagonal	23	14	11	14.6	0.79	0.43	0	0.43	6	0	6	2	4	2
7x12	3	15	15	1	3.315	settings	Diagonal	firstsecond	leaddiagonal	23	14	11	18.6	0.79	0.57	0	0.29	8	0	4	2	4	2
7x12	3	16	16	1	3.8477	settings	Diagonal	firstsecond	leaddiagonal	23	14	10	20.6	0.71	0.57	0	0.29	8	0	4	2	4	2
7x12	3	17	1	2	5.4727	settings	Diagonal	firstsecond	leaddiagonal	23	14	8	19	0.57	0.43	0	0.36	6	0	5	2	4	2
7x12	3	18	2	2	3.8679	settings	Diagonal	firstsecond	leaddiagonal	23	14	9	13.4	0.64	0.36	0	0.36	5	0	5	2	4	2
7x12	3	19	3	2	3.4918	settings	Diagonal	firstsecond	leaddiagonal	23	14	11	20.4	0.79	0.5	0	0.36	7	0	5	2	4	2
7x12	3	20	4	2	3.569	settings	Diagonal	firstsecond	leaddiagonal	23	14	10	16.8	0.71	0.5	0	0.21	7	0	3	2	4	2
7x12	3	21	5	2	3.8968	settings	Diagonal	firstsecond	leaddiagonal	23	14	9	16.6	0.64	0.36	0	0.36	5	0	5	2	4	2
7x12	3	22	6	2	3.73	settings	Diagonal	firstsecond	leaddiagonal	23	14	8	14.8	0.57	0.36	0	0.36	5	0	5	2	4	2
7x12	3	23	7	2	3.6424	settings	Diagonal	firstsecond	leaddiagonal	23	14	9	18.4	0.64	0.5	0	0.36	7	0	5	2	4	2
7x12	3	24	8	2	3.9844	settings	Diagonal	firstsecond	leaddiagonal	23	14	11	25.6	0.79	0.64	0	0.36	9	0	5	2	4	2
7x12	3	25	9	2	3.7185	settings	Diagonal	firstsecond	leaddiagonal	23	14	10	22.8	0.71	0.5	0	0.29	7	0	4	2	4	2
7x12	3	1	1	1	5.391	settings	Diagonal	firstsecond	greedymagic	23	14	9	9	0.64	0.36	0	0.43	5	0	6	2	4	2
7x12	3	2	2	1	4.7644	settings	Diagonal	firstsecond	greedymagic	23	14	7	11.4	0.5	0.36	0	0.36	5	0	5	2	4	2
7x12	3	3	3	1	6.7559	settings	Diagonal	firstsecond	greedymagic	23	14	6	11	0.43	0.36	0	0.29	5	0	4	2	4	2
7x12	3	4	4	1	4.7701	settings	Diagonal	firstsecond	greedymagic	23	14	8	11	0.57	0.36	0	0.36	5	0	5	2	4	2
7x12	3	5	5	1	3.9484	settings	Diagonal	firstsecond	greedymagic	23	14	5	5.4	0.36	0.21	0	0.29	3	0	4	2	4	2
7x12	3	6	6	1	5.1249	settings	Diagonal	firstsecond	greedymagic	23	14	7	7.4	0.5	0.36	0	0.36	5	0	5	2	4	2
7x12	3	7	7	1	4.8682	settings	Diagonal	firstsecond	greedymagic	23	14	6	7.4	0.43	0.36	0	0.29	5	0	4	2	4	2
7x12	3	8	8	1	4.952	settings	Diagonal	firstsecond	greedymagic	23	14	8	8.2	0.57	0.29	0	0.5	4	0	7	2	4	2
7x12	3	9	9	1	4.7254	settings	Diagonal	firstsecond	greedymagic	23	14	9	9	0.64	0.36	0	0.43	5	0	6	2	4	2
7x12	3	10	10	1	4.388	settings	Diagonal	firstsecond	greedymagic	23	14	7	11.4	0.5	0.36	0	0.36	5	0	5	2	4	2
7x12	3	11	11	1	4.8688	settings	Diagonal	firstsecond	greedymagic	23	14	6	11	0.43	0.36	0	0.29	5	0	4	2	4	2
7x12	3	12	12	1	4.4651	settings	Diagonal	firstsecond	greedymagic	23	14	8	11	0.57	0.36	0	0.36	5	0	5	2	4	2
7x12	3	13	13	1	4.2944	settings	Diagonal	firstsecond	greedymagic	23	14	5	5.4	0.36	0.21	0	0.29	3	0	4	2	4	2
7x12	3	14	14	1	4.269	settings	Diagonal	firstsecond	greedymagic	23	14	7	7.4	0.5	0.36	0	0.36	5	0	5	2	4	2
7x12	3	15	15	1	3.9784	settings	Diagonal	firstsecond	greedymagic	23	14	6	7.4	0.43	0.36	0	0.29	5	0	4	2	4	2
7x12	3	16	16	1	4.4512	settings	Diagonal	firstsecond	greedymagic	23	14	8	8.2	0.57	0.29	0	0.5	4	0	7	2	4	2
7x12	3	17	1	2	9.3835	settings	Diagonal	firstsecond	greedymagic	23	14	8	7.6	0.57	0.29	0	0.36	4	0	5	2	4	2
7x12	3	18	2	2	4.9198	settings	Diagonal	firstsecond	greedymagic	23	14	6	10	0.43	0.29	0	0.29	4	0	4	2	4	2
7x12	3	19	3	2	4.3572	settings	Diagonal	firstsecond	greedymagic	23	14	5	9.6	0.36	0.29	0	0.21	4	0	3	2	4	2
7x12	3	20	4	2	3.8502	settings	Diagonal	firstsecond	greedymagic	23	14	7	9.6	0.5	0.29	0	0.29	4	0	4	2	4	2
7x12	3	21	5	2	4.2862	settings	Diagonal	firstsecond	greedymagic	23	14	4	4	0.29	0.14	0	0.21	2	0	3	2	4	2
7x12	3	22	6	2	4.8007	settings	Diagonal	firstsecond	greedymagic	23	14	6	6	0.43	0.29	0	0.29	4	0	4	2	4	2
7x12	3	23	7	2	3.9273	settings	Diagonal	firstsecond	greedymagic	23	14	5	6	0.36	0.29	0	0.21	4	0	3	2	4	2
7x12	3	24	8	2	5.036	settings	Diagonal	firstsecond	greedymagic	23	14	7	6.8	0.5	0.21	0	0.43	3	0	6	2	4	2
7x12	3	25	9	2	7.7304	settings	Diagonal	firstsecond	greedymagic	23	14	8	7.6	0.57	0.29	0	0.36	4	0	5	2	4	2
7x12	3	1	1	1	4.8279	settings	Diagonal	firstsecond	greedyknight	23	14	7	6.8	0.5	0.29	0	0.36	4	0	5	2	4	2
7x12	3	2	2	1	4.7931	settings	Diagonal	firstsecond	greedyknight	23	14	8	6.4	0.57	0.21	0	0.43	3	0	6	2	4	2
7x12	3	3	3	1	5.1	settings	Diagonal	firstsecond	greedyknight	23	14	7	10	0.5	0.29	0	0.29	4	0	4	2	4	2
7x12	3	4	4	1	4.7136	settings	Diagonal	firstsecond	greedyknight	23	14	7	9.4	0.5	0.21	0	0.36	3	0	5	2	4	2
7x12	3	5	5	1	4.7482	settings	Diagonal	firstsecond	greedyknight	23	14	6	9.2	0.43	0.29	0	0.21	4	0	3	2	4	2
7x12	3	6	6	1	4.993	settings	Diagonal	firstsecond	greedyknight	23	14	7	18.4	0.5	0.36	0	0.21	5	0	3	2	4	2
7x12	3	7	7	1	5.629	settings	Diagonal	firstsecond	greedyknight	23	14	7	7.4	0.5	0.29	0	0.29	4	0	4	2	4	2
7x12	3	8	8	1	5.4042	settings	Diagonal	firstsecond	greedyknight	23	14	8	12.4	0.57	0.29	0	0.36	4	0	5	2	4	2
7x12	3	9	9	1	4.9707	settings	Diagonal	firstsecond	greedyknight	23	14	8	11.6	0.57	0.43	0	0.29	6	0	4	2	4	2
7x12	3	10	10	1	5.2764	settings	Diagonal	firstsecond	greedyknight	23	14	7	11.2	0.5	0.43	0	0.21	6	0	3	2	4	2
7x12	3	11	11	1	5.4749	settings	Diagonal	firstsecond	greedyknight	23	14	7	10.6	0.5	0.29	0	0.36	4	0	5	2	4	2
7x12	3	12	12	1	4.9296	settings	Diagonal	firstsecond	greedyknight	23	14	9	7.8	0.64	0.29	0	0.43	4	0	6	2	4	2
7x12	3	13	1	2	5.3768	settings	Diagonal	firstsecond	greedyknight	23	14	6	5.2	0.43	0.14	0	0.43	2	0	6	2	4	2
7x12	3	14	2	2	5.0362	settings	Diagonal	firstsecond	greedyknight	23	14	7	4.8	0.5	0.07	0	0.5	1	0	7	2	4	2
7x12	3	15	3	2	4.1489	settings	Diagonal	firstsecond	greedyknight	23	14	6	8.4	0.43	0.14	0	0.36	2	0	5	2	4	2
7x12	3	16	4	2	4.913	settings	Diagonal	firstsecond	greedyknight	23	14	6	7.8	0.43	0.07	0	0.43	1	0	6	2	4	2
7x12	3	17	5	2	5.1331	settings	Diagonal	firstsecond	greedyknight	23	14	5	7.6	0.36	0.14	0	0.29	2	0	4	2	4	2
7x12	3	18	6	2	4.8827	settings	Diagonal	firstsecond	greedyknight	23	14	6	16.8	0.43	0.21	0	0.29	3	0	4	2	4	2
7x12	3	19	7	2	5.05	settings	Diagonal	firstsecond	greedyknight	23	14	6	5.8	0.43	0.14	0	0.36	2	0	5	2	4	2
7x12	3	20	8	2	5.0054	settings	Diagonal	firstsecond	greedyknight	23	14	7	10.8	0.5	0.14	0	0.43	2	0	6	2	4	2
7x12	3	21	9	2	5.1235	settings	Diagonal	firstsecond	greedyknight	23	14	7	10	0.5	0.29	0	0.36	4	0	5	2	4	2
7x12	3	22	10	2	4.8628	settings	Diagonal	firstsecond	greedyknight	23	14	6	9.6	0.43	0.29	0	0.29	4	0	4	2	4	2
7x12	3	23	11	2	5.2115	settings	Diagonal	firstsecond	greedyknight	23	14	6	9	0.43	0.14	0	0.43	2	0	6	2	4	2
7x12	3	24	12	2	4.1859	settings	Diagonal	firstsecond	greedyknight	23	14	8	6.2	0.57	0.14	0	0.5	2	0	7	2	4	2
7x12	3	25	1	3	4.4947	settings	Diagonal	firstsecond	greedyknight	23	14	6	5.2	0.43	0.14	0	0.43	2	0	6	2	4	2
7x12	3	1	1	1	5.0068	settings	Diagonal	firstsecond	greedyleaddiagonal	23	14	8	11	0.57	0.36	0	0.29	5	0	4	2	4	2
7x12	3	2	2	1	6.2774	settings	Diagonal	firstsecond	greedyleaddiagonal	23	14	8	7.4	0.57	0.36	0	0.29	5	0	4	2	4	2
7x12	3	3	3	1	3.8306	settings	Diagonal	firstsecond	greedyleaddiagonal	23	14	6	6.2	0.43	0.36	0	0.07	5	0	1	2	4	2
7x12	3	4	4	1	3.9149	settings	Diagonal	firstsecond	greedyleaddiagonal	23	14	10	9.6	0.71	0.36	0	0.43	5	0	6	2	4	2
7x12	3	5	5	1	3.9192	settings	Diagonal	firstsecond	greedyleaddiagonal	23	14	8	8.6	0.57	0.36	0	0.43	5	0	6	2	4	2
7x12	3	6	6	1	4.2786	settings	Diagonal	firstsecond	greedyleaddiagonal	23	14	6	7.6	0.43	0.36	0	0.14	5	0	2	2	4	2
7x12	3	7	7	1	4.4452	settings	Diagonal	firstsecond	greedyleaddiagonal	23	14	7	9.4	0.5	0.36	0	0.21	5	0	3	2	4	2
7x12	3	8	8	1	4.5098	settings	Diagonal	firstsecond	greedyleaddiagonal	23	14	6	5.4	0.43	0.21	0	0.29	3	0	4	2	4	2
7x12	3	9	9	1	4.7485	settings	Diagonal	firstsecond	greedyleaddiagonal	23	14	6	6.6	0.43	0.29	0	0.21	4	0	3	2	4	2
7x12	3	10	10	1	4.3226	settings	Diagonal	firstsecond	greedyleaddiagonal	23	14	9	8	0.64	0.29	0	0.5	4	0	7	2	4	2
7x12	3	11	11	1	4.4581	settings	Diagonal	firstsecond	greedyleaddiagonal	23	14	7	5.8	0.5	0.21	0	0.36	3	0	5	2	4	2
7x12	3	12	12	1	4.3775	settings	Diagonal	firstsecond	greedyleaddiagonal	23	14	6	7.6	0.43	0.36	0	0.14	5	0	2	2	4	2
7x12	3	13	13	1	4.6416	settings	Diagonal	firstsecond	greedyleaddiagonal	23	14	7	7	0.5	0.21	0	0.36	3	0	5	2	4	2
7x12	3	14	14	1	4.4863	settings	Diagonal	firstsecond	greedyleaddiagonal	23	14	9	11.4	0.64	0.36	0	0.43	5	0	6	2	4	2
7x12	3	15	15	1	4.3041	settings	Diagonal	firstsecond	greedyleaddiagonal	23	14	6	7	0.43	0.29	0	0.21	4	0	3	2	4	2
7x12	3	16	16	1	4.0736	settings	Diagonal	firstsecond	greedyleaddiagonal	23	14	8	7.2	0.57	0.29	0	0.43	4	0	6	2	4	2
7x12	3	17	1	2	5.9676	settings	Diagonal	firstsecond	greedyleaddiagonal	23	14	8	12	0.57	0.36	0	0.29	5	0	4	2	4	2
7x12	3	18	2	2	5.1551	settings	Diagonal	firstsecond	greedyleaddiagonal	23	14	8	8.4	0.57	0.36	0	0.29	5	0	4	2	4	2
7x12	3	19	3	2	5.2637	settings	Diagonal	firstsecond	greedyleaddiagonal	23	14	6	7.2	0.43	0.36	0	0.07	5	0	1	2	4	2
7x12	3	20	4	2	5.3623	settings	Diagonal	firstsecond	greedyleaddiagonal	23	14	10	10.6	0.71	0.36	0	0.43	5	0	6	2	4	2
7x12	3	21	5	2	3.4368	settings	Diagonal	firstsecond	greedyleaddiagonal	23	14	8	9.6	0.57	0.36	0	0.43	5	0	6	2	4	2
7x12	3	22	6	2	4.6673	settings	Diagonal	firstsecond	greedyleaddiagonal	23	14	6	8.6	0.43	0.36	0	0.14	5	0	2	2	4	2
7x12	3	23	7	2	4.5785	settings	Diagonal	firstsecond	greedyleaddiagonal	23	14	7	10.4	0.5	0.36	0	0.21	5	0	3	2	4	2
7x12	3	24	8	2	4.7201	settings	Diagonal	firstsecond	greedyleaddiagonal	23	14	6	6.4	0.43	0.21	0	0.29	3	0	4	2	4	2
7x12	3	25	9	2	4.0006	settings	Diagonal	firstsecond	greedyleaddiagonal	23	14	6	7.6	0.43	0.29	0	0.21	4	0	3	2	4	2
7x12	3	1	1	1	9.9835	settings	DiagonalSwitchback	firstsecond	magic	23	14	9	18.8	0.64	0.29	0	0.43	4	0	6	2	4	2
7x12	3	2	2	1	5.8265	settings	DiagonalSwitchback	firstsecond	magic	23	14	10	25.4	0.71	0.43	0	0.57	6	0	8	2	4	2
7x12	3	3	3	1	3.7165	settings	DiagonalSwitchback	firstsecond	magic	23	14	9	20.6	0.64	0.36	0	0.5	5	0	7	2	4	2
7x12	3	4	4	1	3.4614	settings	DiagonalSwitchback	firstsecond	magic	23	14	10	20.8	0.71	0.43	0	0.57	6	0	8	2	4	2
7x12	3	5	5	1	4.6725	settings	DiagonalSwitchback	firstsecond	magic	23	14	11	34.6	0.79	0.64	0	0.5	9	0	7	2	4	2
7x12	3	6	6	1	3.6178	settings	DiagonalSwitchback	firstsecond	magic	23	14	11	20	0.79	0.57	0	0.5	8	0	7	2	4	2
7x12	3	7	7	1	3.6186	settings	DiagonalSwitchback	firstsecond	magic	23	14	10	26	0.71	0.43	0	0.57	6	0	8	2	4	2
7x12	3	8	8	1	3.557	settings	DiagonalSwitchback	firstsecond	magic	23	14	10	21.4	0.71	0.36	0	0.57	5	0	8	2	4	2
7x12	3	9	9	1	3.7509	settings	DiagonalSwitchback	firstsecond	magic	23	14	9	18.8	0.64	0.29	0	0.43	4	0	6	2	4	2
7x12	3	10	10	1	3.438	settings	DiagonalSwitchback	firstsecond	magic	23	14	10	25.4	0.71	0.43	0	0.57	6	0	8	2	4	2
7x12	3	11	11	1	3.1837	settings	DiagonalSwitchback	firstsecond	magic	23	14	9	20.6	0.64	0.36	0	0.5	5	0	7	2	4	2
7x12	3	12	12	1	3.4575	settings	DiagonalSwitchback	firstsecond	magic	23	14	10	20.8	0.71	0.43	0	0.57	6	0	8	2	4	2
7x12	3	13	13	1	3.7578	settings	DiagonalSwitchback	firstsecond	magic	23	14	11	34.6	0.79	0.64	0	0.5	9	0	7	2	4	2
7x12	3	14	14	1	3.4348	settings	DiagonalSwitchback	firstsecond	magic	23	14	11	20	0.79	0.57	0	0.5	8	0	7	2	4	2
7x12	3	15	15	1	3.5201	settings	DiagonalSwitchback	firstsecond	magic	23	14	10	26	0.71	0.43	0	0.57	6	0	8	2	4	2
7x12	3	16	16	1	3.5768	settings	DiagonalSwitchback	firstsecond	magic	23	14	10	21.4	0.71	0.36	0	0.57	5	0	8	2	4	2
7x12	3	17	1	2	4.0229	settings	DiagonalSwitchback	firstsecond	magic	23	14	9	19.2	0.64	0.29	0	0.5	4	0	7	2	4	2
7x12	3	18	2	2	3.4997	settings	DiagonalSwitchback	firstsecond	magic	23	14	10	25.8	0.71	0.43	0	0.64	6	0	9	2	4	2
7x12	3	19	3	2	3.5093	settings	DiagonalSwitchback	firstsecond	magic	23	14	9	21	0.64	0.36	0	0.57	5	0	8	2	4	2
7x12	3	20	4	2	3.6597	settings	DiagonalSwitchback	firstsecond	magic	23	14	10	21.2	0.71	0.43	0	0.64	6	0	9	2	4	2
7x12	3	21	5	2	3.9989	settings	DiagonalSwitchback	firstsecond	magic	23	14	11	35	0.79	0.64	0	0.57	9	0	8	2	4	2
7x12	3	22	6	2	3.9544	settings	DiagonalSwitchback	firstsecond	magic	23	14	11	20.4	0.79	0.57	0	0.57	8	0	8	2	4	2
7x12	3	23	7	2	3.2872	settings	DiagonalSwitchback	firstsecond	magic	23	14	10	26.4	0.71	0.43	0	0.64	6	0	9	2	4	2
7x12	3	24	8	2	3.3604	settings	DiagonalSwitchback	firstsecond	magic	23	14	10	21.8	0.71	0.36	0	0.64	5	0	9	2	4	2
7x12	3	25	9	2	3.5623	settings	DiagonalSwitchback	firstsecond	magic	23	14	9	19.2	0.64	0.29	0	0.5	4	0	7	2	4	2
7x12	3	1	1	1	3.8839	settings	DiagonalSwitchback	firstsecond	knight	23	14	7	13.8	0.5	0.29	0	0.29	4	0	4	2	4	2
7x12	3	2	2	1	3.5176	settings	DiagonalSwitchback	firstsecond	knight	23	14	10	16.2	0.71	0.57	0	0.29	8	0	4	2	4	2
7x12	3	3	3	1	4.3945	settings	DiagonalSwitchback	firstsecond	knight	23	14	8	13.4	0.57	0.36	0	0.29	5	0	4	2	4	2
7x12	3	4	4	1	4.4297	settings	DiagonalSwitchback	firstsecond	knight	23	14	9	14.6	0.64	0.43	0	0.36	6	0	5	2	4	2
7x12	3	5	5	1	4.4522	settings	DiagonalSwitchback	firstsecond	knight	23	14	8	8.6	0.57	0.29	0	0.36	4	0	5	2	4	2
7x12	3	6	6	1	4.4811	settings	DiagonalSwitchback	firstsecond	knight	23	14	9	10.2	0.64	0.36	0	0.29	5	0	4	2	4	2
7x12	3	7	7	1	4.1627	settings	DiagonalSwitchback	firstsecond	knight	23	14	8	14.8	0.57	0.36	0	0.36	5	0	5	2	4	2
7x12	3	8	8	1	3.4841	settings	DiagonalSwitchback	firstsecond	knight	23	14	8	18	0.57	0.43	0	0.29	6	0	4	2	4	2
7x12	3	9	9	1	3.8871	settings	DiagonalSwitchback	firstsecond	knight	23	14	10	8.2	0.71	0.36	0	0.36	5	0	5	2	4	2
7x12	3	10	10	1	4.2666	settings	DiagonalSwitchback	firstsecond	knight	23	14	8	15	0.57	0.36	0	0.36	5	0	5	2	4	2
7x12	3	11	11	1	4.1324	settings	DiagonalSwitchback	firstsecond	knight	23	14	8	17.8	0.57	0.36	0	0.36	5	0	5	2	4	2
7x12	3	12	12	1	3.7414	settings	DiagonalSwitchback	firstsecond	knight	23	14	10	15.2	0.71	0.43	0	0.29	6	0	4	2	4	2
7x12	3	13	1	2	3.2271	settings	DiagonalSwitchback	firstsecond	knight	23	14	7	18.8	0.5	0.29	0	0.43	4	0	6	2	4	2
7x12	3	14	2	2	3.8947	settings	DiagonalSwitchback	firstsecond	knight	23	14	10	21.2	0.71	0.57	0	0.43	8	0	6	2	4	2
7x12	3	15	3	2	4.3812	settings	DiagonalSwitchback	firstsecond	knight	23	14	8	18.4	0.57	0.36	0	0.43	5	0	6	2	4	2
7x12	3	16	4	2	4.548	settings	DiagonalSwitchback	firstsecond	knight	23	14	9	19.6	0.64	0.43	0	0.5	6	0	7	2	4	2
7x12	3	17	5	2	4.3327	settings	DiagonalSwitchback	firstsecond	knight	23	14	8	13.6	0.57	0.29	0	0.5	4	0	7	2	4	2
7x12	3	18	6	2	4.9796	settings	DiagonalSwitchback	firstsecond	knight	23	14	9	15.2	0.64	0.36	0	0.43	5	0	6	2	4	2
7x12	3	19	7	2	4.4554	settings	DiagonalSwitchback	firstsecond	knight	23	14	8	19.8	0.57	0.36	0	0.5	5	0	7	2	4	2
7x12	3	20	8	2	4.7986	settings	DiagonalSwitchback	firstsecond	knight	23	14	8	23	0.57	0.43	0	0.43	6	0	6	2	4	2
7x12	3	21	9	2	3.9433	settings	DiagonalSwitchback	firstsecond	knight	23	14	10	13.2	0.71	0.36	0	0.5	5	0	7	2	4	2
7x12	3	22	10	2	4.1188	settings	DiagonalSwitchback	firstsecond	knight	23	14	8	20	0.57	0.36	0	0.5	5	0	7	2	4	2
7x12	3	23	11	2	3.6741	settings	DiagonalSwitchback	firstsecond	knight	23	14	8	22.8	0.57	0.36	0	0.5	5	0	7	2	4	2
7x12	3	24	12	2	3.2209	settings	DiagonalSwitchback	firstsecond	knight	23	14	10	20.2	0.71	0.43	0	0.43	6	0	6	2	4	2
7x12	3	25	1	3	3.4832	settings	DiagonalSwitchback	firstsecond	knight	23	14	9	15.8	0.64	0.43	0	0.29	6	0	4	2	4	2
7x12	3	1	1	1	6.4692	settings	DiagonalSwitchback	firstsecond	leaddiagonal	23	14	10	16.2	0.71	0.57	0	0.21	8	0	3	2	4	2
7x12	3	2	2	1	3.6986	settings	DiagonalSwitchback	firstsecond	leaddiagonal	23	14	9	12	0.64	0.5	0	0.21	7	0	3	2	4	2
7x12	3	3	3	1	3.2157	settings	DiagonalSwitchback	firstsecond	leaddiagonal	23	14	10	22.2	0.71	0.64	0	0.21	9	0	3	2	4	2
7x12	3	4	4	1	3.695	settings	DiagonalSwitchback	firstsecond	leaddiagonal	23	14	10	15.6	0.71	0.57	0	0.14	8	0	2	2	4	2
7x12	3	5	5	1	7.3165	settings	DiagonalSwitchback	firstsecond	leaddiagonal	23	14	10	15	0.71	0.5	0	0.21	7	0	3	2	4	2
7x12	3	6	6	1	3.8025	settings	DiagonalSwitchback	firstsecond	leaddiagonal	23	14	11	18.8	0.79	0.64	0	0.21	9	0	3	2	4	2
7x12	3	7	7	1	3.533	settings	DiagonalSwitchback	firstsecond	leaddiagonal	23	14	9	16	0.64	0.5	0	0.29	7	0	4	2	4	2
7x12	3	8	8	1	3.9549	settings	DiagonalSwitchback	firstsecond	leaddiagonal	23	14	9	15.2	0.64	0.5	0	0.21	7	0	3	2	4	2
7x12	3	9	9	1	3.4112	settings	DiagonalSwitchback	firstsecond	leaddiagonal	23	14	12	19.2	0.86	0.79	0	0.14	11	0	2	2	4	2
7x12	3	10	10	1	3.376	settings	DiagonalSwitchback	firstsecond	leaddiagonal	23	14	10	16.6	0.71	0.64	0	0.21	9	0	3	2	4	2
7x12	3	11	11	1	4.1629	settings	DiagonalSwitchback	firstsecond	leaddiagonal	23	14	10	20.6	0.71	0.64	0	0.21	9	0	3	2	4	2
7x12	3	12	12	1	3.9205	settings	DiagonalSwitchback	firstsecond	leaddiagonal	23	14	10	12.2	0.71	0.57	0	0.36	8	0	5	2	4	2
7x12	3	13	13	1	3.7995	settings	DiagonalSwitchback	firstsecond	leaddiagonal	23	14	8	6.8	0.57	0.29	0	0.36	4	0	5	2	4	2
7x12	3	14	14	1	3.8535	settings	DiagonalSwitchback	firstsecond	leaddiagonal	23	14	10	15.6	0.71	0.5	0	0.43	7	0	6	2	4	2
7x12	3	15	15	1	6.7703	settings	DiagonalSwitchback	firstsecond	leaddiagonal	23	14	11	16.4	0.79	0.64	0	0.29	9	0	4	2	4	2
7x12	3	16	16	1	4.0933	settings	DiagonalSwitchback	firstsecond	leaddiagonal	23	14	11	20.8	0.79	0.64	0	0.21	9	0	3	2	4	2
7x12	3	17	1	2	3.847	settings	DiagonalSwitchback	firstsecond	leaddiagonal	23	14	9	14.6	0.64	0.43	0	0.29	6	0	4	2	4	2
7x12	3	18	2	2	3.3685	settings	DiagonalSwitchback	firstsecond	leaddiagonal	23	14	8	10.4	0.57	0.36	0	0.29	5	0	4	2	4	2
7x12	3	19	3	2	3.3116	settings	DiagonalSwitchback	firstsecond	leaddiagonal	23	14	9	20.6	0.64	0.5	0	0.29	7	0	4	2	4	2
7x12	3	20	4	2	3.245	settings	DiagonalSwitchback	firstsecond	leaddiagonal	23	14	9	14	0.64	0.43	0	0.21	6	0	3	2	4	2
7x12	3	21	5	2	4.2879	settings	DiagonalSwitchback	firstsecond	leaddiagonal	23	14	9	13.4	0.64	0.36	0	0.29	5	0	4	2	4	2
7x12	3	22	6	2	4.2052	settings	DiagonalSwitchback	firstsecond	leaddiagonal	23	14	10	17.2	0.71	0.5	0	0.29	7	0	4	2	4	2
7x12	3	23	7	2	3.5987	settings	DiagonalSwitchback	firstsecond	leaddiagonal	23	14	8	14.4	0.57	0.36	0	0.36	5	0	5	2	4	2
7x12	3	24	8	2	3.4	settings	DiagonalSwitchback	firstsecond	leaddiagonal	23	14	8	13.6	0.57	0.36	0	0.29	5	0	4	2	4	2
7x12	3	25	9	2	3.4085	settings	DiagonalSwitchback	firstsecond	leaddiagonal	23	14	11	17.6	0.79	0.64	0	0.21	9	0	3	2	4	2
7x12	3	1	1	1	4.9578	settings	DiagonalSwitchback	firstsecond	greedymagic	23	14	5	5.6	0.36	0.29	0	0.21	4	0	3	2	4	2
7x12	3	2	2	1	4.5992	settings	DiagonalSwitchback	firstsecond	greedymagic	23	14	6	7.8	0.43	0.29	0	0.29	4	0	4	2	4	2
7x12	3	3	3	1	5.4372	settings	DiagonalSwitchback	firstsecond	greedymagic	23	14	6	11	0.43	0.36	0	0.29	5	0	4	2	4	2
7x12	3	4	4	1	5.5874	settings	DiagonalSwitchback	firstsecond	greedymagic	23	14	8	11	0.57	0.36	0	0.36	5	0	5	2	4	2
7x12	3	5	5	1	4.5177	settings	DiagonalSwitchback	firstsecond	greedymagic	23	14	5	5.4	0.36	0.21	0	0.29	3	0	4	2	4	2
7x12	3	6	6	1	5.8996	settings	DiagonalSwitchback	firstsecond	greedymagic	23	14	7	7.4	0.5	0.36	0	0.36	5	0	5	2	4	2
7x12	3	7	7	1	5.105	settings	DiagonalSwitchback	firstsecond	greedymagic	23	14	6	7.4	0.43	0.36	0	0.29	5	0	4	2	4	2
7x12	3	8	8	1	5.0327	settings	DiagonalSwitchback	firstsecond	greedymagic	23	14	8	8.2	0.57	0.29	0	0.5	4	0	7	2	4	2
7x12	3	9	9	1	4.7457	settings	DiagonalSwitchback	firstsecond	greedymagic	23	14	5	5.6	0.36	0.29	0	0.21	4	0	3	2	4	2
7x12	3	10	10	1	4.7731	settings	DiagonalSwitchback	firstsecond	greedymagic	23	14	6	7.8	0.43	0.29	0	0.29	4	0	4	2	4	2
7x12	3	11	11	1	5.2619	settings	DiagonalSwitchback	firstsecond	greedymagic	23	14	6	11	0.43	0.36	0	0.29	5	0	4	2	4	2
7x12	3	12	12	1	4.9792	settings	DiagonalSwitchback	firstsecond	greedymagic	23	14	8	11	0.57	0.36	0	0.36	5	0	5	2	4	2
7x12	3	13	13	1	4.754	settings	DiagonalSwitchback	firstsecond	greedymagic	23	14	5	5.4	0.36	0.21	0	0.29	3	0	4	2	4	2
7x12	3	14	14	1	5.0924	settings	DiagonalSwitchback	firstsecond	greedymagic	23	14	7	7.4	0.5	0.36	0	0.36	5	0	5	2	4	2
7x12	3	15	15	1	4.6661	settings	DiagonalSwitchback	firstsecond	greedymagic	23	14	6	7.4	0.43	0.36	0	0.29	5	0	4	2	4	2
7x12	3	16	16	1	4.7774	settings	DiagonalSwitchback	firstsecond	greedymagic	23	14	8	8.2	0.57	0.29	0	0.5	4	0	7	2	4	2
7x12	3	17	1	2	4.5631	settings	DiagonalSwitchback	firstsecond	greedymagic	23	14	4	4.2	0.29	0.21	0	0.14	3	0	2	2	4	2
7x12	3	18	2	2	4.3657	settings	DiagonalSwitchback	firstsecond	greedymagic	23	14	5	6.4	0.36	0.21	0	0.21	3	0	3	2	4	2
7x12	3	19	3	2	5.2137	settings	DiagonalSwitchback	firstsecond	greedymagic	23	14	5	9.6	0.36	0.29	0	0.21	4	0	3	2	4	2
7x12	3	20	4	2	3.8696	settings	DiagonalSwitchback	firstsecond	greedymagic	23	14	7	9.6	0.5	0.29	0	0.29	4	0	4	2	4	2
7x12	3	21	5	2	4.7674	settings	DiagonalSwitchback	firstsecond	greedymagic	23	14	4	4	0.29	0.14	0	0.21	2	0	3	2	4	2
7x12	3	22	6	2	5.0749	settings	DiagonalSwitchback	firstsecond	greedymagic	23	14	6	6	0.43	0.29	0	0.29	4	0	4	2	4	2
7x12	3	23	7	2	4.5016	settings	DiagonalSwitchback	firstsecond	greedymagic	23	14	5	6	0.36	0.29	0	0.21	4	0	3	2	4	2
7x12	3	24	8	2	8.4275	settings	DiagonalSwitchback	firstsecond	greedymagic	23	14	7	6.8	0.5	0.21	0	0.43	3	0	6	2	4	2
7x12	3	25	9	2	4.0511	settings	DiagonalSwitchback	firstsecond	greedymagic	23	14	4	4.2	0.29	0.21	0	0.14	3	0	2	2	4	2
7x12	3	1	1	1	5.9606	settings	DiagonalSwitchback	firstsecond	greedyknight	23	14	7	6.8	0.5	0.29	0	0.36	4	0	5	2	4	2
7x12	3	2	2	1	4.3223	settings	DiagonalSwitchback	firstsecond	greedyknight	23	14	8	6.4	0.57	0.21	0	0.43	3	0	6	2	4	2
7x12	3	3	3	1	4.6829	settings	DiagonalSwitchback	firstsecond	greedyknight	23	14	7	10	0.5	0.29	0	0.29	4	0	4	2	4	2
7x12	3	4	4	1	4.1596	settings	DiagonalSwitchback	firstsecond	greedyknight	23	14	7	9.4	0.5	0.21	0	0.36	3	0	5	2	4	2
7x12	3	5	5	1	4.737	settings	DiagonalSwitchback	firstsecond	greedyknight	23	14	6	9.2	0.43	0.29	0	0.21	4	0	3	2	4	2
7x12	3	6	6	1	4.8248	settings	DiagonalSwitchback	firstsecond	greedyknight	23	14	7	18.4	0.5	0.36	0	0.21	5	0	3	2	4	2
7x12	3	7	7	1	5.2811	settings	DiagonalSwitchback	firstsecond	greedyknight	23	14	7	7.4	0.5	0.29	0	0.29	4	0	4	2	4	2
7x12	3	8	8	1	4.5862	settings	DiagonalSwitchback	firstsecond	greedyknight	23	14	8	12.4	0.57	0.29	0	0.36	4	0	5	2	4	2
7x12	3	9	9	1	4.439	settings	DiagonalSwitchback	firstsecond	greedyknight	23	14	8	11.6	0.57	0.43	0	0.29	6	0	4	2	4	2
7x12	3	10	10	1	5.1214	settings	DiagonalSwitchback	firstsecond	greedyknight	23	14	7	11.2	0.5	0.43	0	0.21	6	0	3	2	4	2
7x12	3	11	11	1	5.1354	settings	DiagonalSwitchback	firstsecond	greedyknight	23	14	7	10.6	0.5	0.29	0	0.36	4	0	5	2	4	2
7x12	3	12	12	1	5.4222	settings	DiagonalSwitchback	firstsecond	greedyknight	23	14	9	7.8	0.64	0.29	0	0.43	4	0	6	2	4	2
7x12	3	13	1	2	4.7667	settings	DiagonalSwitchback	firstsecond	greedyknight	23	14	6	5.2	0.43	0.14	0	0.43	2	0	6	2	4	2
7x12	3	14	2	2	3.6457	settings	DiagonalSwitchback	firstsecond	greedyknight	23	14	7	4.8	0.5	0.07	0	0.5	1	0	7	2	4	2
7x12	3	15	3	2	5.2816	settings	DiagonalSwitchback	firstsecond	greedyknight	23	14	6	8.4	0.43	0.14	0	0.36	2	0	5	2	4	2
7x12	3	16	4	2	5.3067	settings	DiagonalSwitchback	firstsecond	greedyknight	23	14	6	7.8	0.43	0.07	0	0.43	1	0	6	2	4	2
7x12	3	17	5	2	4.8676	settings	DiagonalSwitchback	firstsecond	greedyknight	23	14	5	7.6	0.36	0.14	0	0.29	2	0	4	2	4	2
7x12	3	18	6	2	5.0491	settings	DiagonalSwitchback	firstsecond	greedyknight	23	14	6	16.8	0.43	0.21	0	0.29	3	0	4	2	4	2
7x12	3	19	7	2	5.2259	settings	DiagonalSwitchback	firstsecond	greedyknight	23	14	6	5.8	0.43	0.14	0	0.36	2	0	5	2	4	2
7x12	3	20	8	2	5.4852	settings	DiagonalSwitchback	firstsecond	greedyknight	23	14	7	10.8	0.5	0.14	0	0.43	2	0	6	2	4	2
7x12	3	21	9	2	4.4512	settings	DiagonalSwitchback	firstsecond	greedyknight	23	14	7	10	0.5	0.29	0	0.36	4	0	5	2	4	2
7x12	3	22	10	2	6.883	settings	DiagonalSwitchback	firstsecond	greedyknight	23	14	6	9.6	0.43	0.29	0	0.29	4	0	4	2	4	2
7x12	3	23	11	2	4.9611	settings	DiagonalSwitchback	firstsecond	greedyknight	23	14	6	9	0.43	0.14	0	0.43	2	0	6	2	4	2
7x12	3	24	12	2	5.3365	settings	DiagonalSwitchback	firstsecond	greedyknight	23	14	8	6.2	0.57	0.14	0	0.5	2	0	7	2	4	2
7x12	3	25	1	3	4.7774	settings	DiagonalSwitchback	firstsecond	greedyknight	23	14	6	5.2	0.43	0.14	0	0.43	2	0	6	2	4	2
7x12	3	1	1	1	4.1806	settings	DiagonalSwitchback	firstsecond	greedyleaddiagonal	23	14	8	8.2	0.57	0.29	0	0.36	4	0	5	2	4	2
7x12	3	2	2	1	5.2472	settings	DiagonalSwitchback	firstsecond	greedyleaddiagonal	23	14	8	7.4	0.57	0.36	0	0.29	5	0	4	2	4	2
7x12	3	3	3	1	4.5196	settings	DiagonalSwitchback	firstsecond	greedyleaddiagonal	23	14	8	8.8	0.57	0.36	0	0.29	5	0	4	2	4	2
7x12	3	4	4	1	4.6347	settings	DiagonalSwitchback	firstsecond	greedyleaddiagonal	23	14	9	6.8	0.64	0.29	0	0.43	4	0	6	2	4	2
7x12	3	5	5	1	5.9241	settings	DiagonalSwitchback	firstsecond	greedyleaddiagonal	23	14	8	5.2	0.57	0.14	0	0.43	2	0	6	2	4	2
7x12	3	6	6	1	4.1336	settings	DiagonalSwitchback	firstsecond	greedyleaddiagonal	23	14	6	7.6	0.43	0.36	0	0.14	5	0	2	2	4	2
7x12	3	7	7	1	4.4839	settings	DiagonalSwitchback	firstsecond	greedyleaddiagonal	23	14	5	6.6	0.36	0.29	0	0.14	4	0	2	2	4	2
7x12	3	8	8	1	4.93	settings	DiagonalSwitchback	firstsecond	greedyleaddiagonal	23	14	8	7.6	0.57	0.29	0	0.36	4	0	5	2	4	2
7x12	3	9	9	1	5.5043	settings	DiagonalSwitchback	firstsecond	greedyleaddiagonal	23	14	6	6.6	0.43	0.29	0	0.21	4	0	3	2	4	2
7x12	3	10	10	1	3.9405	settings	DiagonalSwitchback	firstsecond	greedyleaddiagonal	23	14	7	8.6	0.5	0.21	0	0.36	3	0	5	2	4	2
7x12	3	11	11	1	3.1987	settings	DiagonalSwitchback	firstsecond	greedyleaddiagonal	23	14	8	7.8	0.57	0.29	0	0.36	4	0	5	2	4	2
7x12	3	12	12	1	4.3345	settings	DiagonalSwitchback	firstsecond	greedyleaddiagonal	23	14	7	7.6	0.5	0.21	0	0.36	3	0	5	2	4	2
7x12	3	13	13	1	4.1535	settings	DiagonalSwitchback	firstsecond	greedyleaddiagonal	23	14	9	13	0.64	0.36	0	0.5	5	0	7	2	4	2
7x12	3	14	14	1	4.0338	settings	DiagonalSwitchback	firstsecond	greedyleaddiagonal	23	14	8	9.6	0.57	0.36	0	0.43	5	0	6	2	4	2
7x12	3	15	15	1	4.238	settings	DiagonalSwitchback	firstsecond	greedyleaddiagonal	23	14	6	7	0.43	0.29	0	0.21	4	0	3	2	4	2
7x12	3	16	16	1	3.6798	settings	DiagonalSwitchback	firstsecond	greedyleaddiagonal	23	14	8	7.2	0.57	0.29	0	0.43	4	0	6	2	4	2
7x12	3	17	1	2	4.5735	settings	DiagonalSwitchback	firstsecond	greedyleaddiagonal	23	14	8	9.2	0.57	0.29	0	0.36	4	0	5	2	4	2
7x12	3	18	2	2	5.3258	settings	DiagonalSwitchback	firstsecond	greedyleaddiagonal	23	14	8	8.4	0.57	0.36	0	0.29	5	0	4	2	4	2
7x12	3	19	3	2	3.5485	settings	DiagonalSwitchback	firstsecond	greedyleaddiagonal	23	14	8	9.8	0.57	0.36	0	0.29	5	0	4	2	4	2
7x12	3	20	4	2	3.7274	settings	DiagonalSwitchback	firstsecond	greedyleaddiagonal	23	14	9	7.8	0.64	0.29	0	0.43	4	0	6	2	4	2
7x12	3	21	5	2	3.9312	settings	DiagonalSwitchback	firstsecond	greedyleaddiagonal	23	14	8	6.2	0.57	0.14	0	0.43	2	0	6	2	4	2
7x12	3	22	6	2	3.6476	settings	DiagonalSwitchback	firstsecond	greedyleaddiagonal	23	14	6	8.6	0.43	0.36	0	0.14	5	0	2	2	4	2
7x12	3	23	7	2	3.7377	settings	DiagonalSwitchback	firstsecond	greedyleaddiagonal	23	14	5	7.6	0.36	0.29	0	0.14	4	0	2	2	4	2
7x12	3	24	8	2	6.1647	settings	DiagonalSwitchback	firstsecond	greedyleaddiagonal	23	14	8	8.6	0.57	0.29	0	0.36	4	0	5	2	4	2
7x12	3	25	9	2	4.2531	settings	DiagonalSwitchback	firstsecond	greedyleaddiagonal	23	14	6	7.6	0.43	0.29	0	0.21	4	0	3	2	4	2
7x12	3	1	1	1	6.6649	settings	Natural	oddeven	magic	23	14	4	10.4	0.29	0.14	0	0.21	2	0	3	3	4	1
7x12	3	2	2	1	5.0147	settings	Natural	oddeven	magic	23	14	8	23	0.57	0.5	0	0.21	7	0	3	3	4	1
7x12	3	3	3	1	3.3701	settings	Natural	oddeven	magic	23	14	4	19.6	0.29	0.29	0	0.14	4	0	2	3	4	1
7x12	3	4	4	1	3.4459	settings	Natural	oddeven	magic	23	14	7	23.4	0.5	0.5	0	0.21	7	0	3	2	4	2
7x12	3	5	5	1	5.0998	settings	Natural	oddeven	magic	23	14	6	16.4	0.43	0.29	0	0.21	4	0	3	3	4	1
7x12	3	6	6	1	6.002	settings	Natural	oddeven	magic	23	14	7	21.6	0.5	0.43	0	0.21	6	0	3	2	4	2
7x12	3	7	7	1	2.7934	settings	Natural	oddeven	magic	23	14	7	15.8	0.5	0.21	0	0.36	3	0	5	3	4	1
7x12	3	8	8	1	3.2948	settings	Natural	oddeven	magic	23	14	6	17	0.43	0.36	0	0.14	5	0	2	2	4	2
7x12	3	9	9	1	3.2851	settings	Natural	oddeven	magic	23	14	4	10.4	0.29	0.14	0	0.21	2	0	3	3	4	1
7x12	3	10	10	1	3.1608	settings	Natural	oddeven	magic	23	14	8	23	0.57	0.5	0	0.21	7	0	3	3	4	1
7x12	3	11	11	1	2.8999	settings	Natural	oddeven	magic	23	14	4	19.6	0.29	0.29	0	0.14	4	0	2	3	4	1
7x12	3	12	12	1	2.8578	settings	Natural	oddeven	magic	23	14	7	23.4	0.5	0.5	0	0.21	7	0	3	2	4	2
7x12	3	13	13	1	3.0128	settings	Natural	oddeven	magic	23	14	6	16.4	0.43	0.29	0	0.21	4	0	3	3	4	1
7x12	3	14	14	1	3.3331	settings	Natural	oddeven	magic	23	14	7	21.6	0.5	0.43	0	0.21	6	0	3	2	4	2
7x12	3	15	15	1	3.7496	settings	Natural	oddeven	magic	23	14	7	15.8	0.5	0.21	0	0.36	3	0	5	3	4	1
7x12	3	16	16	1	3.8044	settings	Natural	oddeven	magic	23	14	6	17	0.43	0.36	0	0.14	5	0	2	2	4	2
7x12	3	17	1	2	3.7295	settings	Natural	oddeven	magic	23	14	7	7	0.5	0.07	0	0.43	1	0	6	3	4	1
7x12	3	18	2	2	3.4536	settings	Natural	oddeven	magic	23	14	11	19.6	0.79	0.43	0	0.43	6	0	6	3	4	1
7x12	3	19	3	2	3.4346	settings	Natural	oddeven	magic	23	14	7	16.2	0.5	0.21	0	0.36	3	0	5	3	4	1
7x12	3	20	4	2	3.5187	settings	Natural	oddeven	magic	23	14	10	20	0.71	0.43	0	0.43	6	0	6	2	4	2
7x12	3	21	5	2	3.6752	settings	Natural	oddeven	magic	23	14	9	13	0.64	0.21	0	0.43	3	0	6	3	4	1
7x12	3	22	6	2	3.6428	settings	Natural	oddeven	magic	23	14	10	18.2	0.71	0.36	0	0.43	5	0	6	2	4	2
7x12	3	23	7	2	3.5399	settings	Natural	oddeven	magic	23	14	10	12.4	0.71	0.14	0	0.57	2	0	8	3	4	1
7x12	3	24	8	2	3.9646	settings	Natural	oddeven	magic	23	14	9	13.6	0.64	0.29	0	0.36	4	0	5	2	4	2
7x12	3	25	9	2	3.6179	settings	Natural	oddeven	magic	23	14	7	7	0.5	0.07	0	0.43	1	0	6	3	4	1
7x12	3	1	1	1	3.9113	settings	Natural	oddeven	knight	23	14	7	16.4	0.5	0.29	0	0.21	4	0	3	2	4	2
7x12	3	2	2	1	3.9336	settings	Natural	oddeven	knight	23	14	6	17.4	0.43	0.36	0	0.14	5	0	2	2	4	2
7x12	3	3	3	1	3.8036	settings	Natural	oddeven	knight	23	14	7	17.8	0.5	0.29	0	0.21	4	0	3	2	4	2
7x12	3	4	4	1	6.5785	settings	Natural	oddeven	knight	23	14	7	17.8	0.5	0.36	0	0.21	5	0	3	2	4	2
7x12	3	5	5	1	3.5812	settings	Natural	oddeven	knight	23	14	6	21	0.43	0.29	0	0.21	4	0	3	2	4	2
7x12	3	6	6	1	3.0765	settings	Natural	oddeven	knight	23	14	7	13.2	0.5	0.29	0	0.21	4	0	3	2	4	2
7x12	3	7	7	1	2.706	settings	Natural	oddeven	knight	23	14	6	11.8	0.43	0.21	0	0.21	3	0	3	2	4	2
7x12	3	8	8	1	2.8102	settings	Natural	oddeven	knight	23	14	7	16.8	0.5	0.29	0	0.29	4	0	4	2	4	2
7x12	3	9	9	1	2.9356	settings	Natural	oddeven	knight	23	14	6	20.6	0.43	0.29	0	0.14	4	0	2	2	4	2
7x12	3	10	10	1	2.9718	settings	Natural	oddeven	knight	23	14	8	17.8	0.57	0.36	0	0.21	5	0	3	2	4	2
7x12	3	11	11	1	3.6571	settings	Natural	oddeven	knight	23	14	6	13.2	0.43	0.29	0	0.21	4	0	3	2	4	2
7x12	3	12	12	1	3.6895	settings	Natural	oddeven	knight	23	14	7	16.4	0.5	0.29	0	0.21	4	0	3	2	4	2
7x12	3	13	1	2	3.4326	settings	Natural	oddeven	knight	23	14	6	16	0.43	0.29	0	0.14	4	0	2	2	4	2
7x12	3	14	2	2	3.0432	settings	Natural	oddeven	knight	23	14	5	17	0.36	0.36	0	0.07	5	0	1	2	4	2
7x12	3	15	3	2	3.1546	settings	Natural	oddeven	knight	23	14	6	17.4	0.43	0.29	0	0.14	4	0	2	2	4	2
7x12	3	16	4	2	3.4014	settings	Natural	oddeven	knight	23	14	6	17.4	0.43	0.36	0	0.14	5	0	2	2	4	2
7x12	3	17	5	2	2.9989	settings	Natural	oddeven	knight	23	14	5	20.6	0.36	0.29	0	0.14	4	0	2	2	4	2
7x12	3	18	6	2	3.8771	settings	Natural	oddeven	knight	23	14	6	12.8	0.43	0.29	0	0.14	4	0	2	2	4	2
7x12	3	19	7	2	3.2759	settings	Natural	oddeven	knight	23	14	5	11.4	0.36	0.21	0	0.14	3	0	2	2	4	2
7x12	3	20	8	2	3.4706	settings	Natural	oddeven	knight	23	14	6	16.4	0.43	0.29	0	0.21	4	0	3	2	4	2
7x12	3	21	9	2	2.7575	settings	Natural	oddeven	knight	23	14	5	20.2	0.36	0.29	0	0.07	4	0	1	2	4	2
7x12	3	22	10	2	3.1847	settings	Natural	oddeven	knight	23	14	7	17.4	0.5	0.36	0	0.14	5	0	2	2	4	2
7x12	3	23	11	2	3.1794	settings	Natural	oddeven	knight	23	14	5	12.8	0.36	0.29	0	0.14	4	0	2	2	4	2
7x12	3	24	12	2	3.1059	settings	Natural	oddeven	knight	23	14	6	16	0.43	0.29	0	0.14	4	0	2	2	4	2
7x12	3	25	1	3	3.3253	settings	Natural	oddeven	knight	23	14	7	16.8	0.5	0.21	0	0.29	3	0	4	2	4	2
7x12	3	1	1	1	3.8383	settings	Natural	oddeven	leaddiagonal	23	14	6	12.8	0.43	0.29	0	0.14	4	0	2	3	4	1
7x12	3	2	2	1	3.449	settings	Natural	oddeven	leaddiagonal	23	14	4	11	0.29	0.21	0	0.07	3	0	1	2	4	2
7x12	3	3	3	1	3.5809	settings	Natural	oddeven	leaddiagonal	23	14	3	10.6	0.21	0.21	0	0	3	0	0	3	4	1
7x12	3	4	4	1	3.0357	settings	Natural	oddeven	leaddiagonal	23	14	5	12	0.36	0.29	0	0.07	4	0	1	3	4	1
7x12	3	5	5	1	3.377	settings	Natural	oddeven	leaddiagonal	23	14	6	16	0.43	0.29	0	0.14	4	0	2	3	4	1
7x12	3	6	6	1	3.2169	settings	Natural	oddeven	leaddiagonal	23	14	6	21.6	0.43	0.36	0	0.07	5	0	1	3	4	1
7x12	3	7	7	1	3.1548	settings	Natural	oddeven	leaddiagonal	23	14	4	16.6	0.29	0.29	0	0	4	0	0	3	4	1
7x12	3	8	8	1	3.1044	settings	Natural	oddeven	leaddiagonal	23	14	6	13.4	0.43	0.36	0	0.07	5	0	1	3	4	1
7x12	3	9	9	1	3.3699	settings	Natural	oddeven	leaddiagonal	23	14	6	16	0.43	0.29	0	0.14	4	0	2	3	4	1
7x12	3	10	10	1	3.5985	settings	Natural	oddeven	leaddiagonal	23	14	5	20.2	0.36	0.36	0	0.07	5	0	1	2	4	2
7x12	3	11	11	1	3.6266	settings	Natural	oddeven	leaddiagonal	23	14	5	17	0.36	0.36	0	0.07	5	0	1	3	4	1
7x12	3	12	12	1	3.6306	settings	Natural	oddeven	leaddiagonal	23	14	5	13	0.36	0.36	0	0	5	0	0	3	4	1
7x12	3	13	13	1	2.9007	settings	Natural	oddeven	leaddiagonal	23	14	3	6.4	0.21	0.14	0	0.07	2	0	1	3	4	1
7x12	3	14	14	1	2.7483	settings	Natural	oddeven	leaddiagonal	23	14	5	12.4	0.36	0.29	0	0.07	4	0	1	3	4	1
7x12	3	15	15	1	2.8715	settings	Natural	oddeven	leaddiagonal	23	14	4	15.2	0.29	0.29	0	0	4	0	0	3	4	1
7x12	3	16	16	1	3.1094	settings	Natural	oddeven	leaddiagonal	23	14	7	22.2	0.5	0.5	0	0	7	0	0	3	4	1
7x12	3	17	1	2	3.4746	settings	Natural	oddeven	leaddiagonal	23	14	6	16	0.43	0.29	0	0.14	4	0	2	3	4	1
7x12	3	18	2	2	3.3196	settings	Natural	oddeven	leaddiagonal	23	14	4	14.2	0.29	0.21	0	0.07	3	0	1	2	4	2
7x12	3	19	3	2	3.2664	settings	Natural	oddeven	leaddiagonal	23	14	3	13.8	0.21	0.21	0	0	3	0	0	3	4	1
7x12	3	20	4	2	3.1572	settings	Natural	oddeven	leaddiagonal	23	14	5	15.2	0.36	0.29	0	0.07	4	0	1	3	4	1
7x12	3	21	5	2	3.1655	settings	Natural	oddeven	leaddiagonal	23	14	6	19.2	0.43	0.29	0	0.14	4	0	2	3	4	1
7x12	3	22	6	2	3.3652	settings	Natural	oddeven	leaddiagonal	23	14	6	24.8	0.43	0.36	0	0.07	5	0	1	3	4	1
7x12	3	23	7	2	3.1119	settings	Natural	oddeven	leaddiagonal	23	14	4	19.8	0.29	0.29	0	0	4	0	0	3	4	1
7x12	3	24	8	2	3.4061	settings	Natural	oddeven	leaddiagonal	23	14	6	16.6	0.43	0.36	0	0.07	5	0	1	3	4	1
7x12	3	25	9	2	5.1756	settings	Natural	oddeven	leaddiagonal	23	14	6	19.2	0.43	0.29	0	0.14	4	0	2	3	4	1
7x12	3	1	1	1	5.0528	settings	Natural	oddeven	greedymagic	23	14	0	0	0	0	0	0	0	0	0	3	4	1
7x12	3	2	2	1	3.6078	settings	Natural	oddeven	greedymagic	23	14	0	0	0	0	0	0	0	0	0	3	4	1
7x12	3	3	3	1	6.811	settings	Natural	oddeven	greedymagic	23	14	0	0	0	0	0	0	0	0	0	3	4	1
7x12	3	4	4	1	8.6636	settings	Natural	oddeven	greedymagic	23	14	0	0	0	0	0	0	0	0	0	2	4	2
7x12	3	5	5	1	5.5262	settings	Natural	oddeven	greedymagic	23	14	0	0	0	0	0	0	0	0	0	3	4	1
7x12	3	6	6	1	4.132	settings	Natural	oddeven	greedymagic	23	14	0	0	0	0	0	0	0	0	0	3	4	1
7x12	3	7	7	1	4.1654	settings	Natural	oddeven	greedymagic	23	14	0	0	0	0	0	0	0	0	0	3	4	1
7x12	3	8	8	1	5.406	settings	Natural	oddeven	greedymagic	23	14	0	0	0	0	0	0	0	0	0	3	4	1
7x12	3	9	9	1	4.3666	settings	Natural	oddeven	greedymagic	23	14	0	0	0	0	0	0	0	0	0	3	4	1
7x12	3	10	10	1	3.5272	settings	Natural	oddeven	greedymagic	23	14	0	0	0	0	0	0	0	0	0	3	4	1
7x12	3	11	11	1	3.1856	settings	Natural	oddeven	greedymagic	23	14	0	0	0	0	0	0	0	0	0	3	4	1
7x12	3	12	12	1	3.2348	settings	Natural	oddeven	greedymagic	23	14	0	0	0	0	0	0	0	0	0	2	4	2
7x12	3	13	13	1	4.7567	settings	Natural	oddeven	greedymagic	23	14	0	0	0	0	0	0	0	0	0	3	4	1
7x12	3	14	14	1	5.3727	settings	Natural	oddeven	greedymagic	23	14	0	0	0	0	0	0	0	0	0	3	4	1
7x12	3	15	15	1	4.5873	settings	Natural	oddeven	greedymagic	23	14	0	0	0	0	0	0	0	0	0	3	4	1
7x12	3	16	16	1	5.9045	settings	Natural	oddeven	greedymagic	23	14	0	0	0	0	0	0	0	0	0	3	4	1
7x12	3	17	1	2	10.2497	settings	Natural	oddeven	greedymagic	23	14	1	1.4	0.07	0.07	0	0	1	0	0	3	4	1
7x12	3	18	2	2	6.3653	settings	Natural	oddeven	greedymagic	23	14	1	1.4	0.07	0.07	0	0	1	0	0	3	4	1
7x12	3	19	3	2	3.6415	settings	Natural	oddeven	greedymagic	23	14	1	1.4	0.07	0.07	0	0	1	0	0	3	4	1
7x12	3	20	4	2	7.316	settings	Natural	oddeven	greedymagic	23	14	1	1.4	0.07	0.07	0	0	1	0	0	2	4	2
7x12	3	21	5	2	3.4751	settings	Natural	oddeven	greedymagic	23	14	1	1.4	0.07	0.07	0	0	1	0	0	3	4	1
7x12	3	22	6	2	6.351	settings	Natural	oddeven	greedymagic	23	14	1	1.4	0.07	0.07	0	0	1	0	0	3	4	1
7x12	3	23	7	2	4.2297	settings	Natural	oddeven	greedymagic	23	14	1	1.4	0.07	0.07	0	0	1	0	0	3	4	1
7x12	3	24	8	2	4.1649	settings	Natural	oddeven	greedymagic	23	14	1	1.4	0.07	0.07	0	0	1	0	0	3	4	1
7x12	3	25	9	2	6.8117	settings	Natural	oddeven	greedymagic	23	14	1	1.4	0.07	0.07	0	0	1	0	0	3	4	1
7x12	3	1	1	1	6.5732	settings	Natural	oddeven	greedyknight	23	14	1	0.4	0.07	0	0	0.07	0	0	1	2	4	2
7x12	3	2	2	1	5.8361	settings	Natural	oddeven	greedyknight	23	14	1	0.4	0.07	0	0	0.07	0	0	1	2	4	2
7x12	3	3	3	1	4.3041	settings	Natural	oddeven	greedyknight	23	14	2	1.8	0.14	0.07	0	0.07	1	0	1	2	4	2
7x12	3	4	4	1	3.2833	settings	Natural	oddeven	greedyknight	23	14	3	2.2	0.21	0.07	0	0.14	1	0	2	2	4	2
7x12	3	5	5	1	4.1562	settings	Natural	oddeven	greedyknight	23	14	4	5.8	0.29	0.07	0	0.21	1	0	3	2	4	2
7x12	3	6	6	1	4.7036	settings	Natural	oddeven	greedyknight	23	14	2	5.4	0.14	0.07	0	0.14	1	0	2	2	4	2
7x12	3	7	7	1	4.8402	settings	Natural	oddeven	greedyknight	23	14	2	0.8	0.14	0	0	0.14	0	0	2	2	4	2
7x12	3	8	8	1	3.9581	settings	Natural	oddeven	greedyknight	23	14	1	0.4	0.07	0	0	0.07	0	0	1	2	4	2
7x12	3	9	9	1	3.2398	settings	Natural	oddeven	greedyknight	23	14	1	0.4	0.07	0	0	0.07	0	0	1	2	4	2
7x12	3	10	10	1	6.0105	settings	Natural	oddeven	greedyknight	23	14	2	0.8	0.14	0	0	0.14	0	0	2	2	4	2
7x12	3	11	11	1	5.7247	settings	Natural	oddeven	greedyknight	23	14	3	5.4	0.21	0.07	0	0.14	1	0	2	2	4	2
7x12	3	12	12	1	7.0269	settings	Natural	oddeven	greedyknight	23	14	2	0.8	0.14	0	0	0.14	0	0	2	2	4	2
7x12	3	13	1	2	6.2928	settings	Natural	oddeven	greedyknight	23	14	0	0	0	0	0	0	0	0	0	2	4	2
7x12	3	14	2	2	6.0643	settings	Natural	oddeven	greedyknight	23	14	0	0	0	0	0	0	0	0	0	2	4	2
7x12	3	15	3	2	6.1619	settings	Natural	oddeven	greedyknight	23	14	1	1.4	0.07	0.07	0	0	1	0	0	2	4	2
7x12	3	16	4	2	4.4227	settings	Natural	oddeven	greedyknight	23	14	2	1.8	0.14	0.07	0	0.07	1	0	1	2	4	2
7x12	3	17	5	2	5.4845	settings	Natural	oddeven	greedyknight	23	14	3	5.4	0.21	0.07	0	0.14	1	0	2	2	4	2
7x12	3	18	6	2	5.0938	settings	Natural	oddeven	greedyknight	23	14	1	5	0.07	0.07	0	0.07	1	0	1	2	4	2
7x12	3	19	7	2	8.197	settings	Natural	oddeven	greedyknight	23	14	1	0.4	0.07	0	0	0.07	0	0	1	2	4	2
7x12	3	20	8	2	5.8308	settings	Natural	oddeven	greedyknight	23	14	0	0	0	0	0	0	0	0	0	2	4	2
7x12	3	21	9	2	5.9629	settings	Natural	oddeven	greedyknight	23	14	0	0	0	0	0	0	0	0	0	2	4	2
7x12	3	22	10	2	5.8581	settings	Natural	oddeven	greedyknight	23	14	1	0.4	0.07	0	0	0.07	0	0	1	2	4	2
7x12	3	23	11	2	3.9227	settings	Natural	oddeven	greedyknight	23	14	2	5	0.14	0.07	0	0.07	1	0	1	2	4	2
7x12	3	24	12	2	3.7634	settings	Natural	oddeven	greedyknight	23	14	1	0.4	0.07	0	0	0.07	0	0	1	2	4	2
7x12	3	25	1	3	3.4739	settings	Natural	oddeven	greedyknight	23	14	1	4.6	0.07	0.07	0	0	1	0	0	2	4	2
7x12	3	1	1	1	4.2064	settings	Natural	oddeven	greedyleaddiagonal	23	14	0	0	0	0	0	0	0	0	0	2	4	2
7x12	3	2	2	1	4.7925	settings	Natural	oddeven	greedyleaddiagonal	23	14	1	0.4	0.07	0	0	0.07	0	0	1	2	4	2
7x12	3	3	3	1	4.2391	settings	Natural	oddeven	greedyleaddiagonal	23	14	0	0	0	0	0	0	0	0	0	3	4	1
7x12	3	4	4	1	6.0102	settings	Natural	oddeven	greedyleaddiagonal	23	14	0	0	0	0	0	0	0	0	0	3	4	1
7x12	3	5	5	1	3.6956	settings	Natural	oddeven	greedyleaddiagonal	23	14	0	0	0	0	0	0	0	0	0	3	4	1
7x12	3	6	6	1	3.9775	settings	Natural	oddeven	greedyleaddiagonal	23	14	0	0	0	0	0	0	0	0	0	3	4	1
7x12	3	7	7	1	4.0091	settings	Natural	oddeven	greedyleaddiagonal	23	14	0	0	0	0	0	0	0	0	0	3	4	1
7x12	3	8	8	1	4.066	settings	Natural	oddeven	greedyleaddiagonal	23	14	0	0	0	0	0	0	0	0	0	3	4	1
7x12	3	9	9	1	3.8552	settings	Natural	oddeven	greedyleaddiagonal	23	14	1	0.4	0.07	0	0	0.07	0	0	1	3	4	1
7x12	3	10	10	1	3.4433	settings	Natural	oddeven	greedyleaddiagonal	23	14	0	0	0	0	0	0	0	0	0	3	4	1
7x12	3	11	11	1	5.6261	settings	Natural	oddeven	greedyleaddiagonal	23	14	0	0	0	0	0	0	0	0	0	2	4	2
7x12	3	12	12	1	4.1922	settings	Natural	oddeven	greedyleaddiagonal	23	14	0	0	0	0	0	0	0	0	0	3	4	1
7x12	3	13	13	1	9.605	settings	Natural	oddeven	greedyleaddiagonal	23	14	0	0	0	0	0	0	0	0	0	3	4	1
7x12	3	14	14	1	6.9986	settings	Natural	oddeven	greedyleaddiagonal	23	14	0	0	0	0	0	0	0	0	0	3	4	1
7x12	3	15	15	1	3.7228	settings	Natural	oddeven	greedyleaddiagonal	23	14	0	0	0	0	0	0	0	0	0	3	4	1
7x12	3	16	16	1	6.9548	settings	Natural	oddeven	greedyleaddiagonal	23	14	0	0	0	0	0	0	0	0	0	3	4	1
7x12	3	17	1	2	3.8885	settings	Natural	oddeven	greedyleaddiagonal	23	14	1	1.8	0.07	0.07	0	0.07	1	0	1	2	4	2
7x12	3	18	2	2	3.6391	settings	Natural	oddeven	greedyleaddiagonal	23	14	2	2.2	0.14	0.07	0	0.14	1	0	2	2	4	2
7x12	3	19	3	2	6.2891	settings	Natural	oddeven	greedyleaddiagonal	23	14	1	1.8	0.07	0.07	0	0.07	1	0	1	3	4	1
7x12	3	20	4	2	3.1742	settings	Natural	oddeven	greedyleaddiagonal	23	14	1	1.8	0.07	0.07	0	0.07	1	0	1	3	4	1
7x12	3	21	5	2	3.7254	settings	Natural	oddeven	greedyleaddiagonal	23	14	1	1.8	0.07	0.07	0	0.07	1	0	1	3	4	1
7x12	3	22	6	2	7.1802	settings	Natural	oddeven	greedyleaddiagonal	23	14	1	1.8	0.07	0.07	0	0.07	1	0	1	3	4	1
7x12	3	23	7	2	5.2294	settings	Natural	oddeven	greedyleaddiagonal	23	14	1	1.8	0.07	0.07	0	0.07	1	0	1	3	4	1
7x12	3	24	8	2	5.1813	settings	Natural	oddeven	greedyleaddiagonal	23	14	1	1.8	0.07	0.07	0	0.07	1	0	1	3	4	1
7x12	3	25	9	2	6.0135	settings	Natural	oddeven	greedyleaddiagonal	23	14	2	2.2	0.14	0.07	0	0.14	1	0	2	3	4	1
7x12	3	1	1	1	3.8807	settings	Switchback	oddeven	magic	23	14	5	12.8	0.36	0.29	0	0.14	4	0	2	3	4	1
7x12	3	2	2	1	3.9683	settings	Switchback	oddeven	magic	23	14	8	19.4	0.57	0.5	0	0.14	7	0	2	3	4	1
7x12	3	3	3	1	3.1156	settings	Switchback	oddeven	magic	23	14	4	3.6	0.29	0.14	0	0.14	2	0	2	3	4	1
7x12	3	4	4	1	3.4984	settings	Switchback	oddeven	magic	23	14	6	18.4	0.43	0.36	0	0.14	5	0	2	2	4	2
7x12	3	5	5	1	5.5782	settings	Switchback	oddeven	magic	23	14	6	16.8	0.43	0.21	0	0.29	3	0	4	3	4	1
7x12	3	6	6	1	5.6472	settings	Switchback	oddeven	magic	23	14	7	9.6	0.5	0.29	0	0.29	4	0	4	2	4	2
7x12	3	7	7	1	6.1091	settings	Switchback	oddeven	magic	23	14	8	18.2	0.57	0.36	0	0.29	5	0	4	3	4	1
7x12	3	8	8	1	3.7648	settings	Switchback	oddeven	magic	23	14	5	8.8	0.36	0.29	0	0.07	4	0	1	2	4	2
7x12	3	9	9	1	6.0659	settings	Switchback	oddeven	magic	23	14	5	12.8	0.36	0.29	0	0.14	4	0	2	3	4	1
7x12	3	10	10	1	4.7566	settings	Switchback	oddeven	magic	23	14	8	19.4	0.57	0.5	0	0.14	7	0	2	3	4	1
7x12	3	11	11	1	4.206	settings	Switchback	oddeven	magic	23	14	4	3.6	0.29	0.14	0	0.14	2	0	2	3	4	1
7x12	3	12	12	1	5.0524	settings	Switchback	oddeven	magic	23	14	6	18.4	0.43	0.36	0	0.14	5	0	2	2	4	2
7x12	3	13	13	1	5.3238	settings	Switchback	oddeven	magic	23	14	6	16.8	0.43	0.21	0	0.29	3	0	4	3	4	1
7x12	3	14	14	1	5.0132	settings	Switchback	oddeven	magic	23	14	7	9.6	0.5	0.29	0	0.29	4	0	4	2	4	2
7x12	3	15	15	1	5.5376	settings	Switchback	oddeven	magic	23	14	8	18.2	0.57	0.36	0	0.29	5	0	4	3	4	1
7x12	3	16	16	1	3.8588	settings	Switchback	oddeven	magic	23	14	5	8.8	0.36	0.29	0	0.07	4	0	1	2	4	2
7x12	3	17	1	2	3.6969	settings	Switchback	oddeven	magic	23	14	7	16.8	0.5	0.29	0	0.29	4	0	4	3	4	1
7x12	3	18	2	2	5.3043	settings	Switchback	oddeven	magic	23	14	10	23.4	0.71	0.5	0	0.29	7	0	4	3	4	1
7x12	3	19	3	2	6.357	settings	Switchback	oddeven	magic	23	14	6	7.6	0.43	0.14	0	0.29	2	0	4	3	4	1
7x12	3	20	4	2	5.7099	settings	Switchback	oddeven	magic	23	14	8	22.4	0.57	0.36	0	0.29	5	0	4	2	4	2
7x12	3	21	5	2	6.4441	settings	Switchback	oddeven	magic	23	14	8	20.8	0.57	0.21	0	0.43	3	0	6	3	4	1
7x12	3	22	6	2	6.6772	settings	Switchback	oddeven	magic	23	14	9	13.6	0.64	0.29	0	0.43	4	0	6	2	4	2
7x12	3	23	7	2	6.8111	settings	Switchback	oddeven	magic	23	14	10	22.2	0.71	0.36	0	0.43	5	0	6	3	4	1
7x12	3	24	8	2	5.6058	settings	Switchback	oddeven	magic	23	14	7	12.8	0.5	0.29	0	0.21	4	0	3	2	4	2
7x12	3	25	9	2	5.4353	settings	Switchback	oddeven	magic	23	14	7	16.8	0.5	0.29	0	0.29	4	0	4	3	4	1
7x12	3	1	1	1	6.1139	settings	Switchback	oddeven	knight	23	14	4	5.8	0.29	0.07	0	0.21	1	0	3	2	4	2
7x12	3	2	2	1	5.5006	settings	Switchback	oddeven	knight	23	14	3	5.4	0.21	0.07	0	0.14	1	0	2	2	4	2
7x12	3	3	3	1	3.8281	settings	Switchback	oddeven	knight	23	14	5	7.6	0.36	0.14	0	0.29	2	0	4	2	4	2
7x12	3	4	4	1	3.8293	settings	Switchback	oddeven	knight	23	14	4	5.8	0.29	0.07	0	0.21	1	0	3	2	4	2
7x12	3	5	5	1	3.3242	settings	Switchback	oddeven	knight	23	14	5	15.4	0.36	0.21	0	0.29	3	0	4	2	4	2
7x12	3	6	6	1	3.9035	settings	Switchback	oddeven	knight	23	14	4	5.8	0.29	0.07	0	0.21	1	0	3	2	4	2
7x12	3	7	7	1	3.0272	settings	Switchback	oddeven	knight	23	14	6	10.8	0.43	0.14	0	0.29	2	0	4	2	4	2
7x12	3	8	8	1	7.0815	settings	Switchback	oddeven	knight	23	14	5	10.8	0.36	0.14	0	0.29	2	0	4	2	4	2
7x12	3	9	9	1	4.785	settings	Switchback	oddeven	knight	23	14	3	5.4	0.21	0.07	0	0.14	1	0	2	2	4	2
7x12	3	10	10	1	3.8814	settings	Switchback	oddeven	knight	23	14	5	7.2	0.36	0.14	0	0.21	2	0	3	2	4	2
7x12	3	11	11	1	3.9993	settings	Switchback	oddeven	knight	23	14	5	10.8	0.36	0.14	0	0.29	2	0	4	2	4	2
7x12	3	12	12	1	4.8936	settings	Switchback	oddeven	knight	23	14	5	6.2	0.36	0.07	0	0.29	1	0	4	2	4	2
7x12	3	13	1	2	3.9883	settings	Switchback	oddeven	knight	23	14	4	6.8	0.29	0.14	0	0.14	2	0	2	2	4	2
7x12	3	14	2	2	3.8665	settings	Switchback	oddeven	knight	23	14	3	6.4	0.21	0.14	0	0.07	2	0	1	2	4	2
7x12	3	15	3	2	5.1696	settings	Switchback	oddeven	knight	23	14	5	8.6	0.36	0.21	0	0.21	3	0	3	2	4	2
7x12	3	16	4	2	3.294	settings	Switchback	oddeven	knight	23	14	4	6.8	0.29	0.14	0	0.14	2	0	2	2	4	2
7x12	3	17	5	2	2.9741	settings	Switchback	oddeven	knight	23	14	5	16.4	0.36	0.29	0	0.21	4	0	3	2	4	2
7x12	3	18	6	2	2.8201	settings	Switchback	oddeven	knight	23	14	4	6.8	0.29	0.14	0	0.14	2	0	2	2	4	2
7x12	3	19	7	2	3.6086	settings	Switchback	oddeven	knight	23	14	6	11.8	0.43	0.21	0	0.21	3	0	3	2	4	2
7x12	3	20	8	2	5.4662	settings	Switchback	oddeven	knight	23	14	5	11.8	0.36	0.21	0	0.21	3	0	3	2	4	2
7x12	3	21	9	2	3.549	settings	Switchback	oddeven	knight	23	14	3	6.4	0.21	0.14	0	0.07	2	0	1	2	4	2
7x12	3	22	10	2	6.2566	settings	Switchback	oddeven	knight	23	14	5	8.2	0.36	0.21	0	0.14	3	0	2	2	4	2
7x12	3	23	11	2	6.6256	settings	Switchback	oddeven	knight	23	14	5	11.8	0.36	0.21	0	0.21	3	0	3	2	4	2
7x12	3	24	12	2	6.7071	settings	Switchback	oddeven	knight	23	14	5	7.2	0.36	0.14	0	0.21	2	0	3	2	4	2
7x12	3	25	1	3	4.85	settings	Switchback	oddeven	knight	23	14	4	5.8	0.29	0.07	0	0.21	1	0	3	2	4	2
7x12	3	1	1	1	4.6307	settings	Switchback	oddeven	leaddiagonal	23	14	4	2	0.29	0	0	0.29	0	0	4	3	4	1
7x12	3	2	2	1	3.4935	settings	Switchback	oddeven	leaddiagonal	23	14	3	1.6	0.21	0	0	0.21	0	0	3	2	4	2
7x12	3	3	3	1	5.8888	settings	Switchback	oddeven	leaddiagonal	23	14	3	5.4	0.21	0.07	0	0.14	1	0	2	3	4	1
7x12	3	4	4	1	4.4227	settings	Switchback	oddeven	leaddiagonal	23	14	4	2.2	0.29	0.07	0	0.21	1	0	3	3	4	1
7x12	3	5	5	1	5.7072	settings	Switchback	oddeven	leaddiagonal	23	14	6	7.6	0.43	0.14	0	0.29	2	0	4	3	4	1
7x12	3	6	6	1	5.4017	settings	Switchback	oddeven	leaddiagonal	23	14	5	7.2	0.36	0.14	0	0.21	2	0	3	3	4	1
7x12	3	7	7	1	3.6573	settings	Switchback	oddeven	leaddiagonal	23	14	2	5	0.14	0.07	0	0.07	1	0	1	3	4	1
7x12	3	8	8	1	3.9033	settings	Switchback	oddeven	leaddiagonal	23	14	5	11.8	0.36	0.14	0	0.29	2	0	4	3	4	1
7x12	3	9	9	1	4.0793	settings	Switchback	oddeven	leaddiagonal	23	14	5	2	0.36	0	0	0.36	0	0	5	3	4	1
7x12	3	10	10	1	4.1071	settings	Switchback	oddeven	leaddiagonal	23	14	3	1.2	0.21	0	0	0.21	0	0	3	2	4	2
7x12	3	11	11	1	4.2497	settings	Switchback	oddeven	leaddiagonal	23	14	3	5.8	0.21	0.07	0	0.21	1	0	3	3	4	1
7x12	3	12	12	1	4.6203	settings	Switchback	oddeven	leaddiagonal	23	14	4	6.4	0.29	0.14	0	0.14	2	0	2	3	4	1
7x12	3	13	13	1	5.5698	settings	Switchback	oddeven	leaddiagonal	23	14	5	7.2	0.36	0.14	0	0.21	2	0	3	3	4	1
7x12	3	14	14	1	5.9334	settings	Switchback	oddeven	leaddiagonal	23	14	4	6.8	0.29	0.14	0	0.14	2	0	2	3	4	1
7x12	3	15	15	1	3.8711	settings	Switchback	oddeven	leaddiagonal	23	14	3	5.4	0.21	0.07	0	0.14	1	0	2	3	4	1
7x12	3	16	16	1	3.2091	settings	Switchback	oddeven	leaddiagonal	23	14	4	6.4	0.29	0.14	0	0.14	2	0	2	3	4	1
7x12	3	17	1	2	2.6745	settings	Switchback	oddeven	leaddiagonal	23	14	4	6.2	0.29	0.07	0	0.21	1	0	3	3	4	1
7x12	3	18	2	2	5.1562	settings	Switchback	oddeven	leaddiagonal	23	14	3	5.8	0.21	0.07	0	0.14	1	0	2	2	4	2
7x12	3	19	3	2	3.9413	settings	Switchback	oddeven	leaddiagonal	23	14	3	9.6	0.21	0.14	0	0.07	2	0	1	3	4	1
7x12	3	20	4	2	2.8636	settings	Switchback	oddeven	leaddiagonal	23	14	4	6.4	0.29	0.14	0	0.14	2	0	2	3	4	1
7x12	3	21	5	2	6.3961	settings	Switchback	oddeven	leaddiagonal	23	14	6	11.8	0.43	0.21	0	0.21	3	0	3	3	4	1
7x12	3	22	6	2	6.1917	settings	Switchback	oddeven	leaddiagonal	23	14	5	11.4	0.36	0.21	0	0.14	3	0	2	3	4	1
7x12	3	23	7	2	3.6322	settings	Switchback	oddeven	leaddiagonal	23	14	2	9.2	0.14	0.14	0	0	2	0	0	3	4	1
7x12	3	24	8	2	3.7056	settings	Switchback	oddeven	leaddiagonal	23	14	5	16	0.36	0.21	0	0.21	3	0	3	3	4	1
7x12	3	25	9	2	3.7911	settings	Switchback	oddeven	leaddiagonal	23	14	5	6.2	0.36	0.07	0	0.29	1	0	4	3	4	1
7x12	3	1	1	1	6.1598	settings	Switchback	oddeven	greedymagic	23	14	0	0	0	0	0	0	0	0	0	3	4	1
7x12	3	2	2	1	5.6096	settings	Switchback	oddeven	greedymagic	23	14	0	0	0	0	0	0	0	0	0	3	4	1
7x12	3	3	3	1	6.2837	settings	Switchback	oddeven	greedymagic	23	14	0	0	0	0	0	0	0	0	0	3	4	1
7x12	3	4	4	1	3.9021	settings	Switchback	oddeven	greedymagic	23	14	0	0	0	0	0	0	0	0	0	2	4	2
7x12	3	5	5	1	7.5728	settings	Switchback	oddeven	greedymagic	23	14	0	0	0	0	0	0	0	0	0	3	4	1
7x12	3	6	6	1	7.2284	settings	Switchback	oddeven	greedymagic	23	14	0	0	0	0	0	0	0	0	0	3	4	1
7x12	3	7	7	1	8.1279	settings	Switchback	oddeven	greedymagic	23	14	0	0	0	0	0	0	0	0	0	3	4	1
7x12	3	8	8	1	5.2398	settings	Switchback	oddeven	greedymagic	23	14	0	0	0	0	0	0	0	0	0	3	4	1
7x12	3	9	9	1	4.9986	settings	Switchback	oddeven	greedymagic	23	14	0	0	0	0	0	0	0	0	0	3	4	1
7x12	3	10	10	1	7.3888	settings	Switchback	oddeven	greedymagic	23	14	0	0	0	0	0	0	0	0	0	3	4	1
7x12	3	11	11	1	3.1856	settings	Switchback	oddeven	greedymagic	23	14	0	0	0	0	0	0	0	0	0	3	4	1
7x12	3	12	12	1	3.7207	settings	Switchback	oddeven	greedymagic	23	14	0	0	0	0	0	0	0	0	0	2	4	2
7x12	3	13	13	1	6.058	settings	Switchback	oddeven	greedymagic	23	14	0	0	0	0	0	0	0	0	0	3	4	1
7x12	3	14	14	1	3.4541	settings	Switchback	oddeven	greedymagic	23	14	0	0	0	0	0	0	0	0	0	3	4	1
7x12	3	15	15	1	3.6649	settings	Switchback	oddeven	greedymagic	23	14	0	0	0	0	0	0	0	0	0	3	4	1
7x12	3	16	16	1	7.273	settings	Switchback	oddeven	greedymagic	23	14	0	0	0	0	0	0	0	0	0	3	4	1
7x12	3	17	1	2	4.0197	settings	Switchback	oddeven	greedymagic	23	14	0	0	0	0	0	0	0	0	0	3	4	1
7x12	3	18	2	2	3.3904	settings	Switchback	oddeven	greedymagic	23	14	0	0	0	0	0	0	0	0	0	3	4	1
7x12	3	19	3	2	3.504	settings	Switchback	oddeven	greedymagic	23	14	0	0	0	0	0	0	0	0	0	3	4	1
7x12	3	20	4	2	4.0846	settings	Switchback	oddeven	greedymagic	23	14	0	0	0	0	0	0	0	0	0	2	4	2
7x12	3	21	5	2	3.2699	settings	Switchback	oddeven	greedymagic	23	14	0	0	0	0	0	0	0	0	0	3	4	1
7x12	3	22	6	2	4.9232	settings	Switchback	oddeven	greedymagic	23	14	0	0	0	0	0	0	0	0	0	3	4	1
7x12	3	23	7	2	7.894	settings	Switchback	oddeven	greedymagic	23	14	0	0	0	0	0	0	0	0	0	3	4	1
7x12	3	24	8	2	4.3148	settings	Switchback	oddeven	greedymagic	23	14	0	0	0	0	0	0	0	0	0	3	4	1
7x12	3	25	9	2	5.4734	settings	Switchback	oddeven	greedymagic	23	14	0	0	0	0	0	0	0	0	0	3	4	1
7x12	3	1	1	1	3.6238	settings	Switchback	oddeven	greedyknight	23	14	0	0	0	0	0	0	0	0	0	2	4	2
7x12	3	2	2	1	3.0187	settings	Switchback	oddeven	greedyknight	23	14	0	0	0	0	0	0	0	0	0	2	4	2
7x12	3	3	3	1	5.065	settings	Switchback	oddeven	greedyknight	23	14	1	1.4	0.07	0.07	0	0	1	0	0	2	4	2
7x12	3	4	4	1	3.9412	settings	Switchback	oddeven	greedyknight	23	14	2	1.8	0.14	0.07	0	0.07	1	0	1	2	4	2
7x12	3	5	5	1	6.0497	settings	Switchback	oddeven	greedyknight	23	14	3	5.4	0.21	0.07	0	0.14	1	0	2	2	4	2
7x12	3	6	6	1	7.993	settings	Switchback	oddeven	greedyknight	23	14	1	5	0.07	0.07	0	0.07	1	0	1	2	4	2
7x12	3	7	7	1	6.6852	settings	Switchback	oddeven	greedyknight	23	14	1	0.4	0.07	0	0	0.07	0	0	1	2	4	2
7x12	3	8	8	1	5.5121	settings	Switchback	oddeven	greedyknight	23	14	0	0	0	0	0	0	0	0	0	2	4	2
7x12	3	9	9	1	5.6081	settings	Switchback	oddeven	greedyknight	23	14	0	0	0	0	0	0	0	0	0	2	4	2
7x12	3	10	10	1	5.7981	settings	Switchback	oddeven	greedyknight	23	14	1	0.4	0.07	0	0	0.07	0	0	1	2	4	2
7x12	3	11	11	1	6.2776	settings	Switchback	oddeven	greedyknight	23	14	2	5	0.14	0.07	0	0.07	1	0	1	2	4	2
7x12	3	12	12	1	6.7397	settings	Switchback	oddeven	greedyknight	23	14	1	0.4	0.07	0	0	0.07	0	0	1	2	4	2
7x12	3	13	1	2	3.7004	settings	Switchback	oddeven	greedyknight	23	14	0	0	0	0	0	0	0	0	0	2	4	2
7x12	3	14	2	2	4.088	settings	Switchback	oddeven	greedyknight	23	14	0	0	0	0	0	0	0	0	0	2	4	2
7x12	3	15	3	2	4.4307	settings	Switchback	oddeven	greedyknight	23	14	1	1.4	0.07	0.07	0	0	1	0	0	2	4	2
7x12	3	16	4	2	7.1302	settings	Switchback	oddeven	greedyknight	23	14	2	1.8	0.14	0.07	0	0.07	1	0	1	2	4	2
7x12	3	17	5	2	4.0543	settings	Switchback	oddeven	greedyknight	23	14	3	5.4	0.21	0.07	0	0.14	1	0	2	2	4	2
7x12	3	18	6	2	5.3028	settings	Switchback	oddeven	greedyknight	23	14	1	5	0.07	0.07	0	0.07	1	0	1	2	4	2
7x12	3	19	7	2	3.1217	settings	Switchback	oddeven	greedyknight	23	14	1	0.4	0.07	0	0	0.07	0	0	1	2	4	2
7x12	3	20	8	2	3.2652	settings	Switchback	oddeven	greedyknight	23	14	0	0	0	0	0	0	0	0	0	2	4	2
7x12	3	21	9	2	4.9509	settings	Switchback	oddeven	greedyknight	23	14	0	0	0	0	0	0	0	0	0	2	4	2
7x12	3	22	10	2	6.3025	settings	Switchback	oddeven	greedyknight	23	14	1	0.4	0.07	0	0	0.07	0	0	1	2	4	2
7x12	3	23	11	2	4.8479	settings	Switchback	oddeven	greedyknight	23	14	2	5	0.14	0.07	0	0.07	1	0	1	2	4	2
7x12	3	24	12	2	3.8652	settings	Switchback	oddeven	greedyknight	23	14	1	0.4	0.07	0	0	0.07	0	0	1	2	4	2
7x12	3	25	1	3	6.2201	settings	Switchback	oddeven	greedyknight	23	14	1	4.6	0.07	0.07	0	0	1	0	0	2	4	2
7x12	3	1	1	1	5.8963	settings	Switchback	oddeven	greedyleaddiagonal	23	14	0	0	0	0	0	0	0	0	0	2	4	2
7x12	3	2	2	1	4.6114	settings	Switchback	oddeven	greedyleaddiagonal	23	14	1	0.4	0.07	0	0	0.07	0	0	1	2	4	2
7x12	3	3	3	1	6.0656	settings	Switchback	oddeven	greedyleaddiagonal	23	14	0	0	0	0	0	0	0	0	0	3	4	1
7x12	3	4	4	1	5.1696	settings	Switchback	oddeven	greedyleaddiagonal	23	14	0	0	0	0	0	0	0	0	0	3	4	1
7x12	3	5	5	1	4.5014	settings	Switchback	oddeven	greedyleaddiagonal	23	14	0	0	0	0	0	0	0	0	0	3	4	1
7x12	3	6	6	1	6.4052	settings	Switchback	oddeven	greedyleaddiagonal	23	14	0	0	0	0	0	0	0	0	0	3	4	1
7x12	3	7	7	1	6.6848	settings	Switchback	oddeven	greedyleaddiagonal	23	14	0	0	0	0	0	0	0	0	0	3	4	1
7x12	3	8	8	1	7.2029	settings	Switchback	oddeven	greedyleaddiagonal	23	14	0	0	0	0	0	0	0	0	0	3	4	1
7x12	3	9	9	1	7.169	settings	Switchback	oddeven	greedyleaddiagonal	23	14	1	0.4	0.07	0	0	0.07	0	0	1	3	4	1
7x12	3	10	10	1	6.9259	settings	Switchback	oddeven	greedyleaddiagonal	23	14	0	0	0	0	0	0	0	0	0	3	4	1
7x12	3	11	11	1	3.8738	settings	Switchback	oddeven	greedyleaddiagonal	23	14	0	0	0	0	0	0	0	0	0	2	4	2
7x12	3	12	12	1	3.1764	settings	Switchback	oddeven	greedyleaddiagonal	23	14	0	0	0	0	0	0	0	0	0	3	4	1
7x12	3	13	13	1	3.6494	settings	Switchback	oddeven	greedyleaddiagonal	23	14	0	0	0	0	0	0	0	0	0	3	4	1
7x12	3	14	14	1	3.6151	settings	Switchback	oddeven	greedyleaddiagonal	23	14	1	0.4	0.07	0	0	0.07	0	0	1	3	4	1
7x12	3	15	15	1	4.0914	settings	Switchback	oddeven	greedyleaddiagonal	23	14	1	0.4	0.07	0	0	0.07	0	0	1	3	4	1
7x12	3	16	16	1	4.3273	settings	Switchback	oddeven	greedyleaddiagonal	23	14	0	0	0	0	0	0	0	0	0	3	4	1
7x12	3	17	1	2	5.8158	settings	Switchback	oddeven	greedyleaddiagonal	23	14	1	0.4	0.07	0	0	0.07	0	0	1	2	4	2
7x12	3	18	2	2	6.9512	settings	Switchback	oddeven	greedyleaddiagonal	23	14	2	0.8	0.14	0	0	0.14	0	0	2	2	4	2
7x12	3	19	3	2	4.867	settings	Switchback	oddeven	greedyleaddiagonal	23	14	1	0.4	0.07	0	0	0.07	0	0	1	3	4	1
7x12	3	20	4	2	4.833	settings	Switchback	oddeven	greedyleaddiagonal	23	14	1	0.4	0.07	0	0	0.07	0	0	1	3	4	1
7x12	3	21	5	2	3.648	settings	Switchback	oddeven	greedyleaddiagonal	23	14	1	0.4	0.07	0	0	0.07	0	0	1	3	4	1
7x12	3	22	6	2	5.6748	settings	Switchback	oddeven	greedyleaddiagonal	23	14	1	0.4	0.07	0	0	0.07	0	0	1	3	4	1
7x12	3	23	7	2	4.94	settings	Switchback	oddeven	greedyleaddiagonal	23	14	1	0.4	0.07	0	0	0.07	0	0	1	3	4	1
7x12	3	24	8	2	4.4733	settings	Switchback	oddeven	greedyleaddiagonal	23	14	1	0.4	0.07	0	0	0.07	0	0	1	3	4	1
7x12	3	25	9	2	3.8811	settings	Switchback	oddeven	greedyleaddiagonal	23	14	2	0.8	0.14	0	0	0.14	0	0	2	3	4	1
7x12	3	1	1	1	4.388	settings	Diagonal	oddeven	magic	23	14	9	14	0.64	0.29	0	0.36	4	0	5	3	4	1
7x12	3	2	2	1	3.5171	settings	Diagonal	oddeven	magic	23	14	10	24.2	0.71	0.43	0	0.36	6	0	5	3	4	1
7x12	3	3	3	1	3.2464	settings	Diagonal	oddeven	magic	23	14	9	21.8	0.64	0.36	0	0.43	5	0	6	3	4	1
7x12	3	4	4	1	4.7971	settings	Diagonal	oddeven	magic	23	14	9	13	0.64	0.21	0	0.43	3	0	6	2	4	2
7x12	3	5	5	1	3.9447	settings	Diagonal	oddeven	magic	23	14	7	16	0.5	0.29	0	0.21	4	0	3	3	4	1
7x12	3	6	6	1	7.1377	settings	Diagonal	oddeven	magic	23	14	7	13.6	0.5	0.21	0	0.43	3	0	6	2	4	2
7x12	3	7	7	1	3.4098	settings	Diagonal	oddeven	magic	23	14	8	11.6	0.57	0.14	0	0.43	2	0	6	3	4	1
7x12	3	8	8	1	4.1194	settings	Diagonal	oddeven	magic	23	14	9	14.2	0.64	0.36	0	0.29	5	0	4	2	4	2
7x12	3	9	9	1	3.3192	settings	Diagonal	oddeven	magic	23	14	9	14	0.64	0.29	0	0.36	4	0	5	3	4	1
7x12	3	10	10	1	4.8578	settings	Diagonal	oddeven	magic	23	14	10	24.2	0.71	0.43	0	0.36	6	0	5	3	4	1
7x12	3	11	11	1	3.3587	settings	Diagonal	oddeven	magic	23	14	9	21.8	0.64	0.36	0	0.43	5	0	6	3	4	1
7x12	3	12	12	1	3.5217	settings	Diagonal	oddeven	magic	23	14	9	13	0.64	0.21	0	0.43	3	0	6	2	4	2
7x12	3	13	13	1	3.6404	settings	Diagonal	oddeven	magic	23	14	7	16	0.5	0.29	0	0.21	4	0	3	3	4	1
7x12	3	14	14	1	6.3655	settings	Diagonal	oddeven	magic	23	14	7	13.6	0.5	0.21	0	0.43	3	0	6	2	4	2
7x12	3	15	15	1	6.2728	settings	Diagonal	oddeven	magic	23	14	8	11.6	0.57	0.14	0	0.43	2	0	6	3	4	1
7x12	3	16	16	1	6.1828	settings	Diagonal	oddeven	magic	23	14	9	14.2	0.64	0.36	0	0.29	5	0	4	2	4	2
7x12	3	17	1	2	6.3077	settings	Diagonal	oddeven	magic	23	14	9	15.8	0.64	0.36	0	0.43	5	0	6	3	4	1
7x12	3	18	2	2	6.0507	settings	Diagonal	oddeven	magic	23	14	10	26	0.71	0.5	0	0.43	7	0	6	3	4	1
7x12	3	19	3	2	6.2705	settings	Diagonal	oddeven	magic	23	14	9	23.6	0.64	0.43	0	0.5	6	0	7	3	4	1
7x12	3	20	4	2	6.1586	settings	Diagonal	oddeven	magic	23	14	9	14.8	0.64	0.29	0	0.5	4	0	7	2	4	2
7x12	3	21	5	2	3.3855	settings	Diagonal	oddeven	magic	23	14	7	17.8	0.5	0.36	0	0.29	5	0	4	3	4	1
7x12	3	22	6	2	3.1497	settings	Diagonal	oddeven	magic	23	14	7	15.4	0.5	0.29	0	0.5	4	0	7	2	4	2
7x12	3	23	7	2	3.0177	settings	Diagonal	oddeven	magic	23	14	8	13.4	0.57	0.21	0	0.5	3	0	7	3	4	1
7x12	3	24	8	2	4.6058	settings	Diagonal	oddeven	magic	23	14	9	16	0.64	0.43	0	0.36	6	0	5	2	4	2
7x12	3	25	9	2	5.1929	settings	Diagonal	oddeven	magic	23	14	9	15.8	0.64	0.36	0	0.43	5	0	6	3	4	1
7x12	3	1	1	1	2.8192	settings	Diagonal	oddeven	knight	23	14	6	10	0.43	0.29	0	0.21	4	0	3	2	4	2
7x12	3	2	2	1	5.9481	settings	Diagonal	oddeven	knight	23	14	5	12.8	0.36	0.29	0	0.14	4	0	2	2	4	2
7x12	3	3	3	1	5.2947	settings	Diagonal	oddeven	knight	23	14	7	11.4	0.5	0.36	0	0.21	5	0	3	2	4	2
7x12	3	4	4	1	5.5786	settings	Diagonal	oddeven	knight	23	14	6	12.8	0.43	0.29	0	0.14	4	0	2	2	4	2
7x12	3	5	5	1	5.3399	settings	Diagonal	oddeven	knight	23	14	5	8.2	0.36	0.21	0	0.14	3	0	2	2	4	2
7x12	3	6	6	1	3.4105	settings	Diagonal	oddeven	knight	23	14	5	8.2	0.36	0.21	0	0.14	3	0	2	2	4	2
7x12	3	7	7	1	3.8447	settings	Diagonal	oddeven	knight	23	14	6	9.6	0.43	0.29	0	0.14	4	0	2	2	4	2
7x12	3	8	8	1	4.0385	settings	Diagonal	oddeven	knight	23	14	5	13.8	0.36	0.36	0	0.07	5	0	1	2	4	2
7x12	3	9	9	1	3.8475	settings	Diagonal	oddeven	knight	23	14	5	12.8	0.36	0.29	0	0.14	4	0	2	2	4	2
7x12	3	10	10	1	5.4588	settings	Diagonal	oddeven	knight	23	14	6	8.6	0.43	0.21	0	0.21	3	0	3	2	4	2
7x12	3	11	11	1	6.7458	settings	Diagonal	oddeven	knight	23	14	6	14.2	0.43	0.36	0	0.14	5	0	2	2	4	2
7x12	3	12	12	1	5.5156	settings	Diagonal	oddeven	knight	23	14	5	17	0.36	0.36	0	0.07	5	0	1	2	4	2
7x12	3	13	1	2	3.5894	settings	Diagonal	oddeven	knight	23	14	8	13	0.57	0.21	0	0.43	3	0	6	2	4	2
7x12	3	14	2	2	3.2178	settings	Diagonal	oddeven	knight	23	14	7	15.8	0.5	0.21	0	0.36	3	0	5	2	4	2
7x12	3	15	3	2	4.5111	settings	Diagonal	oddeven	knight	23	14	9	14.4	0.64	0.29	0	0.43	4	0	6	2	4	2
7x12	3	16	4	2	3.9282	settings	Diagonal	oddeven	knight	23	14	8	15.8	0.57	0.21	0	0.36	3	0	5	2	4	2
7x12	3	17	5	2	5.5352	settings	Diagonal	oddeven	knight	23	14	7	11.2	0.5	0.14	0	0.36	2	0	5	2	4	2
7x12	3	18	6	2	6.6661	settings	Diagonal	oddeven	knight	23	14	7	11.2	0.5	0.14	0	0.36	2	0	5	2	4	2
7x12	3	19	7	2	4.2435	settings	Diagonal	oddeven	knight	23	14	8	12.6	0.57	0.21	0	0.36	3	0	5	2	4	2
7x12	3	20	8	2	6.7307	settings	Diagonal	oddeven	knight	23	14	7	16.8	0.5	0.29	0	0.29	4	0	4	2	4	2
7x12	3	21	9	2	3.1735	settings	Diagonal	oddeven	knight	23	14	7	15.8	0.5	0.21	0	0.36	3	0	5	2	4	2
7x12	3	22	10	2	4.0952	settings	Diagonal	oddeven	knight	23	14	8	11.6	0.57	0.14	0	0.43	2	0	6	2	4	2
7x12	3	23	11	2	4.2519	settings	Diagonal	oddeven	knight	23	14	8	17.2	0.57	0.29	0	0.36	4	0	5	2	4	2
7x12	3	24	12	2	5.8186	settings	Diagonal	oddeven	knight	23	14	7	20	0.5	0.29	0	0.29	4	0	4	2	4	2
7x12	3	25	1	3	6.0153	settings	Diagonal	oddeven	knight	23	14	5	7.6	0.36	0.14	0	0.29	2	0	4	2	4	2
7x12	3	1	1	1	5.2366	settings	Diagonal	oddeven	leaddiagonal	23	14	3	1.2	0.21	0	0	0.21	0	0	3	3	4	1
7x12	3	2	2	1	5.6387	settings	Diagonal	oddeven	leaddiagonal	23	14	4	1.6	0.29	0	0	0.29	0	0	4	2	4	2
7x12	3	3	3	1	3.1529	settings	Diagonal	oddeven	leaddiagonal	23	14	3	1.2	0.21	0	0	0.21	0	0	3	3	4	1
7x12	3	4	4	1	3.157	settings	Diagonal	oddeven	leaddiagonal	23	14	5	3.6	0.36	0.14	0	0.21	2	0	3	3	4	1
7x12	3	5	5	1	3.6863	settings	Diagonal	oddeven	leaddiagonal	23	14	5	7.2	0.36	0.14	0	0.21	2	0	3	3	4	1
7x12	3	6	6	1	3.8871	settings	Diagonal	oddeven	leaddiagonal	23	14	6	7.6	0.43	0.14	0	0.29	2	0	4	3	4	1
7x12	3	7	7	1	6.2026	settings	Diagonal	oddeven	leaddiagonal	23	14	5	6.2	0.36	0.07	0	0.29	1	0	4	3	4	1
7x12	3	8	8	1	6.4147	settings	Diagonal	oddeven	leaddiagonal	23	14	4	6.8	0.29	0.14	0	0.14	2	0	2	3	4	1
7x12	3	9	9	1	3.9869	settings	Diagonal	oddeven	leaddiagonal	23	14	5	7.2	0.36	0.14	0	0.21	2	0	3	3	4	1
7x12	3	10	10	1	4.0474	settings	Diagonal	oddeven	leaddiagonal	23	14	5	6.2	0.36	0.07	0	0.29	1	0	4	2	4	2
7x12	3	11	11	1	6.3643	settings	Diagonal	oddeven	leaddiagonal	23	14	4	1.6	0.29	0	0	0.29	0	0	4	3	4	1
7x12	3	12	12	1	3.7644	settings	Diagonal	oddeven	leaddiagonal	23	14	4	2.2	0.29	0.07	0	0.21	1	0	3	3	4	1
7x12	3	13	13	1	6.4981	settings	Diagonal	oddeven	leaddiagonal	23	14	5	3	0.36	0.07	0	0.29	1	0	4	3	4	1
7x12	3	14	14	1	6.844	settings	Diagonal	oddeven	leaddiagonal	23	14	7	9	0.5	0.21	0	0.29	3	0	4	3	4	1
7x12	3	15	15	1	4.4733	settings	Diagonal	oddeven	leaddiagonal	23	14	6	10.8	0.43	0.14	0	0.29	2	0	4	3	4	1
7x12	3	16	16	1	4.962	settings	Diagonal	oddeven	leaddiagonal	23	14	5	6.2	0.36	0.07	0	0.29	1	0	4	3	4	1
7x12	3	17	1	2	6.0402	settings	Diagonal	oddeven	leaddiagonal	23	14	5	7.2	0.36	0.14	0	0.21	2	0	3	3	4	1
7x12	3	18	2	2	5.9883	settings	Diagonal	oddeven	leaddiagonal	23	14	6	7.6	0.43	0.14	0	0.29	2	0	4	2	4	2
7x12	3	19	3	2	6.2857	settings	Diagonal	oddeven	leaddiagonal	23	14	5	7.2	0.36	0.14	0	0.21	2	0	3	3	4	1
7x12	3	20	4	2	4.3965	settings	Diagonal	oddeven	leaddiagonal	23	14	7	9.6	0.5	0.29	0	0.21	4	0	3	3	4	1
7x12	3	21	5	2	3.8055	settings	Diagonal	oddeven	leaddiagonal	23	14	7	13.2	0.5	0.29	0	0.21	4	0	3	3	4	1
7x12	3	22	6	2	3.7464	settings	Diagonal	oddeven	leaddiagonal	23	14	8	13.6	0.57	0.29	0	0.29	4	0	4	3	4	1
7x12	3	23	7	2	4.0113	settings	Diagonal	oddeven	leaddiagonal	23	14	7	12.2	0.5	0.21	0	0.29	3	0	4	3	4	1
7x12	3	24	8	2	3.9721	settings	Diagonal	oddeven	leaddiagonal	23	14	6	12.8	0.43	0.29	0	0.14	4	0	2	3	4	1
7x12	3	25	9	2	3.7055	settings	Diagonal	oddeven	leaddiagonal	23	14	7	13.2	0.5	0.29	0	0.21	4	0	3	3	4	1
7x12	3	1	1	1	4.6957	settings	Diagonal	oddeven	greedymagic	23	14	1	4.6	0.07	0.07	0	0	1	0	0	3	4	1
7x12	3	2	2	1	5.9388	settings	Diagonal	oddeven	greedymagic	23	14	1	4.6	0.07	0.07	0	0	1	0	0	3	4	1
7x12	3	3	3	1	4.0133	settings	Diagonal	oddeven	greedymagic	23	14	1	4.6	0.07	0.07	0	0	1	0	0	3	4	1
7x12	3	4	4	1	6.8187	settings	Diagonal	oddeven	greedymagic	23	14	1	4.6	0.07	0.07	0	0	1	0	0	2	4	2
7x12	3	5	5	1	6.6718	settings	Diagonal	oddeven	greedymagic	23	14	1	4.6	0.07	0.07	0	0	1	0	0	3	4	1
7x12	3	6	6	1	6.484	settings	Diagonal	oddeven	greedymagic	23	14	1	4.6	0.07	0.07	0	0	1	0	0	2	4	2
7x12	3	7	7	1	7.3213	settings	Diagonal	oddeven	greedymagic	23	14	1	4.6	0.07	0.07	0	0	1	0	0	2	4	2
7x12	3	8	8	1	6.0771	settings	Diagonal	oddeven	greedymagic	23	14	1	4.6	0.07	0.07	0	0	1	0	0	3	4	1
7x12	3	9	9	1	4.8146	settings	Diagonal	oddeven	greedymagic	23	14	1	4.6	0.07	0.07	0	0	1	0	0	3	4	1
7x12	3	10	10	1	4.1302	settings	Diagonal	oddeven	greedymagic	23	14	1	4.6	0.07	0.07	0	0	1	0	0	3	4	1
7x12	3	11	11	1	3.5233	settings	Diagonal	oddeven	greedymagic	23	14	1	4.6	0.07	0.07	0	0	1	0	0	3	4	1
7x12	3	12	12	1	3.4604	settings	Diagonal	oddeven	greedymagic	23	14	1	4.6	0.07	0.07	0	0	1	0	0	2	4	2
7x12	3	13	13	1	6.7123	settings	Diagonal	oddeven	greedymagic	23	14	1	4.6	0.07	0.07	0	0	1	0	0	3	4	1
7x12	3	14	14	1	5.4833	settings	Diagonal	oddeven	greedymagic	23	14	1	4.6	0.07	0.07	0	0	1	0	0	2	4	2
7x12	3	15	15	1	3.4393	settings	Diagonal	oddeven	greedymagic	23	14	1	4.6	0.07	0.07	0	0	1	0	0	2	4	2
7x12	3	16	16	1	3.9495	settings	Diagonal	oddeven	greedymagic	23	14	1	4.6	0.07	0.07	0	0	1	0	0	3	4	1
7x12	3	17	1	2	4.2335	settings	Diagonal	oddeven	greedymagic	23	14	1	0.4	0.07	0	0	0.07	0	0	1	3	4	1
7x12	3	18	2	2	4.4928	settings	Diagonal	oddeven	greedymagic	23	14	1	0.4	0.07	0	0	0.07	0	0	1	3	4	1
7x12	3	19	3	2	4.0496	settings	Diagonal	oddeven	greedymagic	23	14	1	0.4	0.07	0	0	0.07	0	0	1	3	4	1
7x12	3	20	4	2	4.187	settings	Diagonal	oddeven	greedymagic	23	14	1	0.4	0.07	0	0	0.07	0	0	1	2	4	2
7x12	3	21	5	2	4.4261	settings	Diagonal	oddeven	greedymagic	23	14	1	0.4	0.07	0	0	0.07	0	0	1	3	4	1
7x12	3	22	6	2	4.0425	settings	Diagonal	oddeven	greedymagic	23	14	1	0.4	0.07	0	0	0.07	0	0	1	2	4	2
7x12	3	23	7	2	4.7724	settings	Diagonal	oddeven	greedymagic	23	14	1	0.4	0.07	0	0	0.07	0	0	1	2	4	2
7x12	3	24	8	2	6.6616	settings	Diagonal	oddeven	greedymagic	23	14	1	0.4	0.07	0	0	0.07	0	0	1	3	4	1
7x12	3	25	9	2	6.1238	settings	Diagonal	oddeven	greedymagic	23	14	1	0.4	0.07	0	0	0.07	0	0	1	3	4	1
7x12	3	1	1	1	6.4044	settings	Diagonal	oddeven	greedyknight	23	14	1	0.4	0.07	0	0	0.07	0	0	1	2	4	2
7x12	3	2	2	1	6.2538	settings	Diagonal	oddeven	greedyknight	23	14	0	0	0	0	0	0	0	0	0	2	4	2
7x12	3	3	3	1	3.369	settings	Diagonal	oddeven	greedyknight	23	14	0	0	0	0	0	0	0	0	0	2	4	2
7x12	3	4	4	1	3.9322	settings	Diagonal	oddeven	greedyknight	23	14	0	0	0	0	0	0	0	0	0	2	4	2
7x12	3	5	5	1	6.8046	settings	Diagonal	oddeven	greedyknight	23	14	1	0.4	0.07	0	0	0.07	0	0	1	2	4	2
7x12	3	6	6	1	6.3648	settings	Diagonal	oddeven	greedyknight	23	14	1	4.6	0.07	0.07	0	0	1	0	0	2	4	2
7x12	3	7	7	1	3.4109	settings	Diagonal	oddeven	greedyknight	23	14	1	0.4	0.07	0	0	0.07	0	0	1	2	4	2
7x12	3	8	8	1	4.0133	settings	Diagonal	oddeven	greedyknight	23	14	0	0	0	0	0	0	0	0	0	2	4	2
7x12	3	9	9	1	4.283	settings	Diagonal	oddeven	greedyknight	23	14	0	0	0	0	0	0	0	0	0	2	4	2
7x12	3	10	10	1	7.363	settings	Diagonal	oddeven	greedyknight	23	14	0	0	0	0	0	0	0	0	0	2	4	2
7x12	3	11	11	1	4.473	settings	Diagonal	oddeven	greedyknight	23	14	1	4.6	0.07	0.07	0	0	1	0	0	2	4	2
7x12	3	12	12	1	7.1204	settings	Diagonal	oddeven	greedyknight	23	14	1	4.6	0.07	0.07	0	0	1	0	0	2	4	2
7x12	3	13	1	2	8.3943	settings	Diagonal	oddeven	greedyknight	23	14	1	0.4	0.07	0	0	0.07	0	0	1	2	4	2
7x12	3	14	2	2	6.7829	settings	Diagonal	oddeven	greedyknight	23	14	0	0	0	0	0	0	0	0	0	2	4	2
7x12	3	15	3	2	5.2005	settings	Diagonal	oddeven	greedyknight	23	14	0	0	0	0	0	0	0	0	0	2	4	2
7x12	3	16	4	2	5.9431	settings	Diagonal	oddeven	greedyknight	23	14	0	0	0	0	0	0	0	0	0	2	4	2
7x12	3	17	5	2	5.6264	settings	Diagonal	oddeven	greedyknight	23	14	1	0.4	0.07	0	0	0.07	0	0	1	2	4	2
7x12	3	18	6	2	4.1749	settings	Diagonal	oddeven	greedyknight	23	14	1	4.6	0.07	0.07	0	0	1	0	0	2	4	2
7x12	3	19	7	2	6.3991	settings	Diagonal	oddeven	greedyknight	23	14	1	0.4	0.07	0	0	0.07	0	0	1	2	4	2
7x12	3	20	8	2	6.2643	settings	Diagonal	oddeven	greedyknight	23	14	0	0	0	0	0	0	0	0	0	2	4	2
7x12	3	21	9	2	6.8186	settings	Diagonal	oddeven	greedyknight	23	14	0	0	0	0	0	0	0	0	0	2	4	2
7x12	3	22	10	2	6.9353	settings	Diagonal	oddeven	greedyknight	23	14	0	0	0	0	0	0	0	0	0	2	4	2
7x12	3	23	11	2	7.444	settings	Diagonal	oddeven	greedyknight	23	14	1	4.6	0.07	0.07	0	0	1	0	0	2	4	2
7x12	3	24	12	2	7.3608	settings	Diagonal	oddeven	greedyknight	23	14	1	4.6	0.07	0.07	0	0	1	0	0	2	4	2
7x12	3	25	1	3	7.4491	settings	Diagonal	oddeven	greedyknight	23	14	2	0.8	0.14	0	0	0.14	0	0	2	2	4	2
7x12	3	1	1	1	6.3848	settings	Diagonal	oddeven	greedyleaddiagonal	23	14	1	0.4	0.07	0	0	0.07	0	0	1	3	4	1
7x12	3	2	2	1	3.5614	settings	Diagonal	oddeven	greedyleaddiagonal	23	14	1	0.4	0.07	0	0	0.07	0	0	1	2	4	2
7x12	3	3	3	1	3.6383	settings	Diagonal	oddeven	greedyleaddiagonal	23	14	1	0.4	0.07	0	0	0.07	0	0	1	3	4	1
7x12	3	4	4	1	3.8931	settings	Diagonal	oddeven	greedyleaddiagonal	23	14	1	0.4	0.07	0	0	0.07	0	0	1	3	4	1
7x12	3	5	5	1	4.2221	settings	Diagonal	oddeven	greedyleaddiagonal	23	14	1	0.4	0.07	0	0	0.07	0	0	1	3	4	1
7x12	3	6	6	1	5.7527	settings	Diagonal	oddeven	greedyleaddiagonal	23	14	1	0.4	0.07	0	0	0.07	0	0	1	3	4	1
7x12	3	7	7	1	6.2981	settings	Diagonal	oddeven	greedyleaddiagonal	23	14	1	0.4	0.07	0	0	0.07	0	0	1	2	4	2
7x12	3	8	8	1	6.7079	settings	Diagonal	oddeven	greedyleaddiagonal	23	14	1	0.4	0.07	0	0	0.07	0	0	1	3	4	1
7x12	3	9	9	1	4.8293	settings	Diagonal	oddeven	greedyleaddiagonal	23	14	1	0.4	0.07	0	0	0.07	0	0	1	3	4	1
7x12	3	10	10	1	5.7537	settings	Diagonal	oddeven	greedyleaddiagonal	23	14	1	0.4	0.07	0	0	0.07	0	0	1	2	4	2
7x12	3	11	11	1	5.9819	settings	Diagonal	oddeven	greedyleaddiagonal	23	14	1	0.4	0.07	0	0	0.07	0	0	1	3	4	1
7x12	3	12	12	1	6.223	settings	Diagonal	oddeven	greedyleaddiagonal	23	14	1	0.4	0.07	0	0	0.07	0	0	1	3	4	1
7x12	3	13	13	1	6.0863	settings	Diagonal	oddeven	greedyleaddiagonal	23	14	2	0.8	0.14	0	0	0.14	0	0	2	3	4	1
7x12	3	14	14	1	7.101	settings	Diagonal	oddeven	greedyleaddiagonal	23	14	1	0.4	0.07	0	0	0.07	0	0	1	3	4	1
7x12	3	15	15	1	4.6668	settings	Diagonal	oddeven	greedyleaddiagonal	23	14	1	0.4	0.07	0	0	0.07	0	0	1	3	4	1
7x12	3	16	16	1	6.1564	settings	Diagonal	oddeven	greedyleaddiagonal	23	14	1	0.4	0.07	0	0	0.07	0	0	1	3	4	1
7x12	3	17	1	2	7.3743	settings	Diagonal	oddeven	greedyleaddiagonal	23	14	1	4.6	0.07	0.07	0	0	1	0	0	3	4	1
7x12	3	18	2	2	4.4877	settings	Diagonal	oddeven	greedyleaddiagonal	23	14	1	4.6	0.07	0.07	0	0	1	0	0	2	4	2
7x12	3	19	3	2	4.5091	settings	Diagonal	oddeven	greedyleaddiagonal	23	14	1	4.6	0.07	0.07	0	0	1	0	0	3	4	1
7x12	3	20	4	2	3.7587	settings	Diagonal	oddeven	greedyleaddiagonal	23	14	1	4.6	0.07	0.07	0	0	1	0	0	3	4	1
7x12	3	21	5	2	4.6413	settings	Diagonal	oddeven	greedyleaddiagonal	23	14	1	4.6	0.07	0.07	0	0	1	0	0	3	4	1
7x12	3	22	6	2	6.5777	settings	Diagonal	oddeven	greedyleaddiagonal	23	14	1	4.6	0.07	0.07	0	0	1	0	0	3	4	1
7x12	3	23	7	2	4.0927	settings	Diagonal	oddeven	greedyleaddiagonal	23	14	1	4.6	0.07	0.07	0	0	1	0	0	2	4	2
7x12	3	24	8	2	4.4444	settings	Diagonal	oddeven	greedyleaddiagonal	23	14	1	4.6	0.07	0.07	0	0	1	0	0	3	4	1
7x12	3	25	9	2	4.5959	settings	Diagonal	oddeven	greedyleaddiagonal	23	14	1	4.6	0.07	0.07	0	0	1	0	0	3	4	1
7x12	3	1	1	1	4.7652	settings	DiagonalSwitchback	oddeven	magic	23	14	8	17.2	0.57	0.29	0	0.36	4	0	5	3	4	1
7x12	3	2	2	1	3.9222	settings	DiagonalSwitchback	oddeven	magic	23	14	7	9	0.5	0.21	0	0.36	3	0	5	3	4	1
7x12	3	3	3	1	6.0101	settings	DiagonalSwitchback	oddeven	magic	23	14	6	8.6	0.43	0.21	0	0.29	3	0	4	3	4	1
7x12	3	4	4	1	6.2452	settings	DiagonalSwitchback	oddeven	magic	23	14	6	7.6	0.43	0.14	0	0.29	2	0	4	2	4	2
7x12	3	5	5	1	5.9782	settings	DiagonalSwitchback	oddeven	magic	23	14	5	12.8	0.36	0.21	0	0.21	3	0	3	3	4	1
7x12	3	6	6	1	3.7433	settings	DiagonalSwitchback	oddeven	magic	23	14	5	8.2	0.36	0.14	0	0.29	2	0	4	2	4	2
7x12	3	7	7	1	3.6111	settings	DiagonalSwitchback	oddeven	magic	23	14	7	8.4	0.5	0.14	0	0.43	2	0	6	3	4	1
7x12	3	8	8	1	5.9693	settings	DiagonalSwitchback	oddeven	magic	23	14	8	9.6	0.57	0.29	0	0.29	4	0	4	2	4	2
7x12	3	9	9	1	2.9951	settings	DiagonalSwitchback	oddeven	magic	23	14	8	17.2	0.57	0.29	0	0.36	4	0	5	3	4	1
7x12	3	10	10	1	5.1523	settings	DiagonalSwitchback	oddeven	magic	23	14	7	9	0.5	0.21	0	0.36	3	0	5	3	4	1
7x12	3	11	11	1	6.5458	settings	DiagonalSwitchback	oddeven	magic	23	14	6	8.6	0.43	0.21	0	0.29	3	0	4	3	4	1
7x12	3	12	12	1	4.6325	settings	DiagonalSwitchback	oddeven	magic	23	14	6	7.6	0.43	0.14	0	0.29	2	0	4	2	4	2
7x12	3	13	13	1	4.7158	settings	DiagonalSwitchback	oddeven	magic	23	14	5	12.8	0.36	0.21	0	0.21	3	0	3	3	4	1
7x12	3	14	14	1	4.1848	settings	DiagonalSwitchback	oddeven	magic	23	14	5	8.2	0.36	0.14	0	0.29	2	0	4	2	4	2
7x12	3	15	15	1	3.8929	settings	DiagonalSwitchback	oddeven	magic	23	14	7	8.4	0.5	0.14	0	0.43	2	0	6	3	4	1
7x12	3	16	16	1	4.0829	settings	DiagonalSwitchback	oddeven	magic	23	14	8	9.6	0.57	0.29	0	0.29	4	0	4	2	4	2
7x12	3	17	1	2	6.8022	settings	DiagonalSwitchback	oddeven	magic	23	14	10	22.2	0.71	0.36	0	0.43	5	0	6	3	4	1
7x12	3	18	2	2	5.6998	settings	DiagonalSwitchback	oddeven	magic	23	14	9	14	0.64	0.29	0	0.43	4	0	6	3	4	1
7x12	3	19	3	2	4.2312	settings	DiagonalSwitchback	oddeven	magic	23	14	8	13.6	0.57	0.29	0	0.36	4	0	5	3	4	1
7x12	3	20	4	2	3.796	settings	DiagonalSwitchback	oddeven	magic	23	14	8	12.6	0.57	0.21	0	0.36	3	0	5	2	4	2
7x12	3	21	5	2	3.864	settings	DiagonalSwitchback	oddeven	magic	23	14	7	17.8	0.5	0.29	0	0.29	4	0	4	3	4	1
7x12	3	22	6	2	3.9179	settings	DiagonalSwitchback	oddeven	magic	23	14	7	13.2	0.5	0.21	0	0.36	3	0	5	2	4	2
7x12	3	23	7	2	5.9842	settings	DiagonalSwitchback	oddeven	magic	23	14	9	13.4	0.64	0.21	0	0.5	3	0	7	3	4	1
7x12	3	24	8	2	6.167	settings	DiagonalSwitchback	oddeven	magic	23	14	10	14.6	0.71	0.36	0	0.36	5	0	5	2	4	2
7x12	3	25	9	2	6.0671	settings	DiagonalSwitchback	oddeven	magic	23	14	10	22.2	0.71	0.36	0	0.43	5	0	6	3	4	1
7x12	3	1	1	1	4.7231	settings	DiagonalSwitchback	oddeven	knight	23	14	3	3	0.21	0.07	0	0.21	1	0	3	2	4	2
7x12	3	2	2	1	4.8549	settings	DiagonalSwitchback	oddeven	knight	23	14	4	8	0.29	0.14	0	0.29	2	0	4	2	4	2
7x12	3	3	3	1	5.8659	settings	DiagonalSwitchback	oddeven	knight	23	14	4	4.4	0.29	0.14	0	0.21	2	0	3	2	4	2
7x12	3	4	4	1	5.6811	settings	DiagonalSwitchback	oddeven	knight	23	14	3	3	0.21	0.07	0	0.21	1	0	3	2	4	2
7x12	3	5	5	1	7.0193	settings	DiagonalSwitchback	oddeven	knight	23	14	2	2.6	0.14	0.07	0	0.14	1	0	2	2	4	2
7x12	3	6	6	1	6.2153	settings	DiagonalSwitchback	oddeven	knight	23	14	5	9.4	0.36	0.21	0	0.29	3	0	4	2	4	2
7x12	3	7	7	1	6.2496	settings	DiagonalSwitchback	oddeven	knight	23	14	4	7.6	0.29	0.14	0	0.21	2	0	3	2	4	2
7x12	3	8	8	1	4.8683	settings	DiagonalSwitchback	oddeven	knight	23	14	3	7.2	0.21	0.14	0	0.14	2	0	2	2	4	2
7x12	3	9	9	1	4.1677	settings	DiagonalSwitchback	oddeven	knight	23	14	2	2.6	0.14	0.07	0	0.14	1	0	2	2	4	2
7x12	3	10	10	1	7.7526	settings	DiagonalSwitchback	oddeven	knight	23	14	4	7.6	0.29	0.14	0	0.21	2	0	3	2	4	2
7x12	3	11	11	1	4.9292	settings	DiagonalSwitchback	oddeven	knight	23	14	3	7.6	0.21	0.14	0	0.21	2	0	3	2	4	2
7x12	3	12	12	1	4.3858	settings	DiagonalSwitchback	oddeven	knight	23	14	4	12.2	0.29	0.21	0	0.21	3	0	3	2	4	2
7x12	3	13	1	2	4.5983	settings	DiagonalSwitchback	oddeven	knight	23	14	7	3.8	0.5	0.07	0	0.43	1	0	6	2	4	2
7x12	3	14	2	2	4.2087	settings	DiagonalSwitchback	oddeven	knight	23	14	8	8.8	0.57	0.14	0	0.5	2	0	7	2	4	2
7x12	3	15	3	2	4.4048	settings	DiagonalSwitchback	oddeven	knight	23	14	8	5.2	0.57	0.14	0	0.43	2	0	6	2	4	2
7x12	3	16	4	2	5.91	settings	DiagonalSwitchback	oddeven	knight	23	14	7	3.8	0.5	0.07	0	0.43	1	0	6	2	4	2
7x12	3	17	5	2	5.7856	settings	DiagonalSwitchback	oddeven	knight	23	14	6	3.4	0.43	0.07	0	0.36	1	0	5	2	4	2
7x12	3	18	6	2	4.5166	settings	DiagonalSwitchback	oddeven	knight	23	14	9	10.2	0.64	0.21	0	0.5	3	0	7	2	4	2
7x12	3	19	7	2	4.8033	settings	DiagonalSwitchback	oddeven	knight	23	14	8	8.4	0.57	0.14	0	0.43	2	0	6	2	4	2
7x12	3	20	8	2	6.7017	settings	DiagonalSwitchback	oddeven	knight	23	14	7	8	0.5	0.14	0	0.36	2	0	5	2	4	2
7x12	3	21	9	2	6.492	settings	DiagonalSwitchback	oddeven	knight	23	14	6	3.4	0.43	0.07	0	0.36	1	0	5	2	4	2
7x12	3	22	10	2	4.1085	settings	DiagonalSwitchback	oddeven	knight	23	14	8	8.4	0.57	0.14	0	0.43	2	0	6	2	4	2
7x12	3	23	11	2	4.0679	settings	DiagonalSwitchback	oddeven	knight	23	14	7	8.4	0.5	0.14	0	0.43	2	0	6	2	4	2
7x12	3	24	12	2	7.6777	settings	DiagonalSwitchback	oddeven	knight	23	14	8	13	0.57	0.21	0	0.43	3	0	6	2	4	2
7x12	3	25	1	3	6.2512	settings	DiagonalSwitchback	oddeven	knight	23	14	5	3	0.36	0.07	0	0.29	1	0	4	2	4	2
7x12	3	1	1	1	4.1796	settings	DiagonalSwitchback	oddeven	leaddiagonal	23	14	6	8.6	0.43	0.21	0	0.21	3	0	3	3	4	1
7x12	3	2	2	1	4.3715	settings	DiagonalSwitchback	oddeven	leaddiagonal	23	14	5	7.2	0.36	0.14	0	0.21	2	0	3	2	4	2
7x12	3	3	3	1	2.959	settings	DiagonalSwitchback	oddeven	leaddiagonal	23	14	6	16.4	0.43	0.29	0	0.21	4	0	3	3	4	1
7x12	3	4	4	1	3.5314	settings	DiagonalSwitchback	oddeven	leaddiagonal	23	14	7	12.8	0.5	0.29	0	0.21	4	0	3	3	4	1
7x12	3	5	5	1	3.6715	settings	DiagonalSwitchback	oddeven	leaddiagonal	23	14	5	7.2	0.36	0.14	0	0.21	2	0	3	3	4	1
7x12	3	6	6	1	4.6517	settings	DiagonalSwitchback	oddeven	leaddiagonal	23	14	5	8.6	0.36	0.21	0	0.21	3	0	3	3	4	1
7x12	3	7	7	1	3.5895	settings	DiagonalSwitchback	oddeven	leaddiagonal	23	14	6	16	0.43	0.29	0	0.14	4	0	2	3	4	1
7x12	3	8	8	1	7.9731	settings	DiagonalSwitchback	oddeven	leaddiagonal	23	14	5	15.6	0.36	0.29	0	0.07	4	0	1	3	4	1
7x12	3	9	9	1	4.6723	settings	DiagonalSwitchback	oddeven	leaddiagonal	23	14	5	8.2	0.36	0.21	0	0.14	3	0	2	3	4	1
7x12	3	10	10	1	4.9305	settings	DiagonalSwitchback	oddeven	leaddiagonal	23	14	5	7.2	0.36	0.14	0	0.21	2	0	3	2	4	2
7x12	3	11	11	1	5.1107	settings	DiagonalSwitchback	oddeven	leaddiagonal	23	14	6	11.8	0.43	0.21	0	0.21	3	0	3	3	4	1
7x12	3	12	12	1	5.0626	settings	DiagonalSwitchback	oddeven	leaddiagonal	23	14	7	12.8	0.5	0.29	0	0.21	4	0	3	3	4	1
7x12	3	13	13	1	4.3917	settings	DiagonalSwitchback	oddeven	leaddiagonal	23	14	7	12.2	0.5	0.21	0	0.29	3	0	4	3	4	1
7x12	3	14	14	1	4.1706	settings	DiagonalSwitchback	oddeven	leaddiagonal	23	14	7	9	0.5	0.21	0	0.29	3	0	4	3	4	1
7x12	3	15	15	1	6.6275	settings	DiagonalSwitchback	oddeven	leaddiagonal	23	14	6	11.8	0.43	0.21	0	0.21	3	0	3	3	4	1
7x12	3	16	16	1	4.3304	settings	DiagonalSwitchback	oddeven	leaddiagonal	23	14	6	11.8	0.43	0.21	0	0.21	3	0	3	3	4	1
7x12	3	17	1	2	3.9866	settings	DiagonalSwitchback	oddeven	leaddiagonal	23	14	6	8	0.43	0.14	0	0.36	2	0	5	3	4	1
7x12	3	18	2	2	4.2765	settings	DiagonalSwitchback	oddeven	leaddiagonal	23	14	5	6.6	0.36	0.07	0	0.36	1	0	5	2	4	2
7x12	3	19	3	2	3.879	settings	DiagonalSwitchback	oddeven	leaddiagonal	23	14	6	15.8	0.43	0.21	0	0.36	3	0	5	3	4	1
7x12	3	20	4	2	4.0371	settings	DiagonalSwitchback	oddeven	leaddiagonal	23	14	7	12.2	0.5	0.21	0	0.36	3	0	5	3	4	1
7x12	3	21	5	2	4.1505	settings	DiagonalSwitchback	oddeven	leaddiagonal	23	14	5	6.6	0.36	0.07	0	0.36	1	0	5	3	4	1
7x12	3	22	6	2	4.7156	settings	DiagonalSwitchback	oddeven	leaddiagonal	23	14	5	8	0.36	0.14	0	0.36	2	0	5	3	4	1
7x12	3	23	7	2	5.348	settings	DiagonalSwitchback	oddeven	leaddiagonal	23	14	6	15.4	0.43	0.21	0	0.29	3	0	4	3	4	1
7x12	3	24	8	2	5.8711	settings	DiagonalSwitchback	oddeven	leaddiagonal	23	14	5	15	0.36	0.21	0	0.21	3	0	3	3	4	1
7x12	3	25	9	2	4.1617	settings	DiagonalSwitchback	oddeven	leaddiagonal	23	14	5	7.6	0.36	0.14	0	0.29	2	0	4	3	4	1
7x12	3	1	1	1	6.2939	settings	DiagonalSwitchback	oddeven	greedymagic	23	14	1	0.4	0.07	0	0	0.07	0	0	1	3	4	1
7x12	3	2	2	1	4.7197	settings	DiagonalSwitchback	oddeven	greedymagic	23	14	1	0.4	0.07	0	0	0.07	0	0	1	3	4	1
7x12	3	3	3	1	3.2902	settings	DiagonalSwitchback	oddeven	greedymagic	23	14	1	0.4	0.07	0	0	0.07	0	0	1	3	4	1
7x12	3	4	4	1	4.2366	settings	DiagonalSwitchback	oddeven	greedymagic	23	14	1	0.4	0.07	0	0	0.07	0	0	1	2	4	2
7x12	3	5	5	1	3.6268	settings	DiagonalSwitchback	oddeven	greedymagic	23	14	1	0.4	0.07	0	0	0.07	0	0	1	3	4	1
7x12	3	6	6	1	6.5221	settings	DiagonalSwitchback	oddeven	greedymagic	23	14	1	0.4	0.07	0	0	0.07	0	0	1	2	4	2
7x12	3	7	7	1	4.8023	settings	DiagonalSwitchback	oddeven	greedymagic	23	14	1	0.4	0.07	0	0	0.07	0	0	1	2	4	2
7x12	3	8	8	1	3.9698	settings	DiagonalSwitchback	oddeven	greedymagic	23	14	1	0.4	0.07	0	0	0.07	0	0	1	3	4	1
7x12	3	9	9	1	3.266	settings	DiagonalSwitchback	oddeven	greedymagic	23	14	1	0.4	0.07	0	0	0.07	0	0	1	3	4	1
7x12	3	10	10	1	3.8373	settings	DiagonalSwitchback	oddeven	greedymagic	23	14	1	0.4	0.07	0	0	0.07	0	0	1	3	4	1
7x12	3	11	11	1	4.5299	settings	DiagonalSwitchback	oddeven	greedymagic	23	14	1	0.4	0.07	0	0	0.07	0	0	1	3	4	1
7x12	3	12	12	1	5.726	settings	DiagonalSwitchback	oddeven	greedymagic	23	14	1	0.4	0.07	0	0	0.07	0	0	1	2	4	2
7x12	3	13	13	1	3.8124	settings	DiagonalSwitchback	oddeven	greedymagic	23	14	1	0.4	0.07	0	0	0.07	0	0	1	3	4	1
7x12	3	14	14	1	3.9688	settings	DiagonalSwitchback	oddeven	greedymagic	23	14	1	0.4	0.07	0	0	0.07	0	0	1	2	4	2
7x12	3	15	15	1	7.5389	settings	DiagonalSwitchback	oddeven	greedymagic	23	14	1	0.4	0.07	0	0	0.07	0	0	1	2	4	2
7x12	3	16	16	1	4.5566	settings	DiagonalSwitchback	oddeven	greedymagic	23	14	1	0.4	0.07	0	0	0.07	0	0	1	3	4	1
7x12	3	17	1	2	7.636	settings	DiagonalSwitchback	oddeven	greedymagic	23	14	2	2.2	0.14	0.07	0	0.14	1	0	2	3	4	1
7x12	3	18	2	2	7.0791	settings	DiagonalSwitchback	oddeven	greedymagic	23	14	2	2.2	0.14	0.07	0	0.14	1	0	2	3	4	1
7x12	3	19	3	2	6.9561	settings	DiagonalSwitchback	oddeven	greedymagic	23	14	2	2.2	0.14	0.07	0	0.14	1	0	2	3	4	1
7x12	3	20	4	2	7.2844	settings	DiagonalSwitchback	oddeven	greedymagic	23	14	2	2.2	0.14	0.07	0	0.14	1	0	2	2	4	2
7x12	3	21	5	2	3.8682	settings	DiagonalSwitchback	oddeven	greedymagic	23	14	2	2.2	0.14	0.07	0	0.14	1	0	2	3	4	1
7x12	3	22	6	2	4.1913	settings	DiagonalSwitchback	oddeven	greedymagic	23	14	2	2.2	0.14	0.07	0	0.14	1	0	2	2	4	2
7x12	3	23	7	2	5.5219	settings	DiagonalSwitchback	oddeven	greedymagic	23	14	2	2.2	0.14	0.07	0	0.14	1	0	2	2	4	2
7x12	3	24	8	2	4.6258	settings	DiagonalSwitchback	oddeven	greedymagic	23	14	2	2.2	0.14	0.07	0	0.14	1	0	2	3	4	1
7x12	3	25	9	2	8.6459	settings	DiagonalSwitchback	oddeven	greedymagic	23	14	2	2.2	0.14	0.07	0	0.14	1	0	2	3	4	1
7x12	3	1	1	1	11.0085	settings	DiagonalSwitchback	oddeven	greedyknight	23	14	1	0.4	0.07	0	0	0.07	0	0	1	2	4	2
7x12	3	2	2	1	6.3242	settings	DiagonalSwitchback	oddeven	greedyknight	23	14	1	0.4	0.07	0	0	0.07	0	0	1	2	4	2
7x12	3	3	3	1	7.2982	settings	DiagonalSwitchback	oddeven	greedyknight	23	14	0	0	0	0	0	0	0	0	0	2	4	2
7x12	3	4	4	1	5.1196	settings	DiagonalSwitchback	oddeven	greedyknight	23	14	0	0	0	0	0	0	0	0	0	2	4	2
7x12	3	5	5	1	4.2688	settings	DiagonalSwitchback	oddeven	greedyknight	23	14	1	0.4	0.07	0	0	0.07	0	0	1	2	4	2
7x12	3	6	6	1	4.053	settings	DiagonalSwitchback	oddeven	greedyknight	23	14	0	0	0	0	0	0	0	0	0	2	4	2
7x12	3	7	7	1	4.2678	settings	DiagonalSwitchback	oddeven	greedyknight	23	14	1	1.4	0.07	0.07	0	0	1	0	0	2	4	2
7x12	3	8	8	1	3.6829	settings	DiagonalSwitchback	oddeven	greedyknight	23	14	0	0	0	0	0	0	0	0	0	2	4	2
7x12	3	9	9	1	5.7418	settings	DiagonalSwitchback	oddeven	greedyknight	23	14	0	0	0	0	0	0	0	0	0	2	4	2
7x12	3	10	10	1	3.8084	settings	DiagonalSwitchback	oddeven	greedyknight	23	14	2	5	0.14	0.07	0	0.07	1	0	1	2	4	2
7x12	3	11	11	1	6.1398	settings	DiagonalSwitchback	oddeven	greedyknight	23	14	1	4.6	0.07	0.07	0	0	1	0	0	2	4	2
7x12	3	12	12	1	4.5592	settings	DiagonalSwitchback	oddeven	greedyknight	23	14	0	0	0	0	0	0	0	0	0	2	4	2
7x12	3	13	1	2	8.1601	settings	DiagonalSwitchback	oddeven	greedyknight	23	14	1	0.4	0.07	0	0	0.07	0	0	1	2	4	2
7x12	3	14	2	2	5.8745	settings	DiagonalSwitchback	oddeven	greedyknight	23	14	1	0.4	0.07	0	0	0.07	0	0	1	2	4	2
7x12	3	15	3	2	6.7389	settings	DiagonalSwitchback	oddeven	greedyknight	23	14	0	0	0	0	0	0	0	0	0	2	4	2
7x12	3	16	4	2	4.8052	settings	DiagonalSwitchback	oddeven	greedyknight	23	14	0	0	0	0	0	0	0	0	0	2	4	2
7x12	3	17	5	2	5.1399	settings	DiagonalSwitchback	oddeven	greedyknight	23	14	1	0.4	0.07	0	0	0.07	0	0	1	2	4	2
7x12	3	18	6	2	4.2757	settings	DiagonalSwitchback	oddeven	greedyknight	23	14	0	0	0	0	0	0	0	0	0	2	4	2
7x12	3	19	7	2	4.4339	settings	DiagonalSwitchback	oddeven	greedyknight	23	14	1	1.4	0.07	0.07	0	0	1	0	0	2	4	2
7x12	3	20	8	2	4.1471	settings	DiagonalSwitchback	oddeven	greedyknight	23	14	0	0	0	0	0	0	0	0	0	2	4	2
7x12	3	21	9	2	3.9586	settings	DiagonalSwitchback	oddeven	greedyknight	23	14	0	0	0	0	0	0	0	0	0	2	4	2
7x12	3	22	10	2	4.312	settings	DiagonalSwitchback	oddeven	greedyknight	23	14	2	5	0.14	0.07	0	0.07	1	0	1	2	4	2
7x12	3	23	11	2	5.3398	settings	DiagonalSwitchback	oddeven	greedyknight	23	14	1	4.6	0.07	0.07	0	0	1	0	0	2	4	2
7x12	3	24	12	2	4.6416	settings	DiagonalSwitchback	oddeven	greedyknight	23	14	0	0	0	0	0	0	0	0	0	2	4	2
7x12	3	25	1	3	7.5352	settings	DiagonalSwitchback	oddeven	greedyknight	23	14	1	0.4	0.07	0	0	0.07	0	0	1	2	4	2
7x12	3	1	1	1	6.2734	settings	DiagonalSwitchback	oddeven	greedyleaddiagonal	23	14	2	0.8	0.14	0	0	0.14	0	0	2	2	4	2
7x12	3	2	2	1	4.4468	settings	DiagonalSwitchback	oddeven	greedyleaddiagonal	23	14	2	0.8	0.14	0	0	0.14	0	0	2	2	4	2
7x12	3	3	3	1	3.6224	settings	DiagonalSwitchback	oddeven	greedyleaddiagonal	23	14	1	0.4	0.07	0	0	0.07	0	0	1	3	4	1
7x12	3	4	4	1	6.168	settings	DiagonalSwitchback	oddeven	greedyleaddiagonal	23	14	1	0.4	0.07	0	0	0.07	0	0	1	3	4	1
7x12	3	5	5	1	5.6871	settings	DiagonalSwitchback	oddeven	greedyleaddiagonal	23	14	1	0.4	0.07	0	0	0.07	0	0	1	3	4	1
7x12	3	6	6	1	8.2696	settings	DiagonalSwitchback	oddeven	greedyleaddiagonal	23	14	1	0.4	0.07	0	0	0.07	0	0	1	3	4	1
7x12	3	7	7	1	4.6037	settings	DiagonalSwitchback	oddeven	greedyleaddiagonal	23	14	1	0.4	0.07	0	0	0.07	0	0	1	3	4	1
7x12	3	8	8	1	6.241	settings	DiagonalSwitchback	oddeven	greedyleaddiagonal	23	14	1	0.4	0.07	0	0	0.07	0	0	1	3	4	1
7x12	3	9	9	1	5.9321	settings	DiagonalSwitchback	oddeven	greedyleaddiagonal	23	14	1	0.4	0.07	0	0	0.07	0	0	1	3	4	1
7x12	3	10	10	1	3.4579	settings	DiagonalSwitchback	oddeven	greedyleaddiagonal	23	14	1	0.4	0.07	0	0	0.07	0	0	1	2	4	2
7x12	3	11	11	1	6.226	settings	DiagonalSwitchback	oddeven	greedyleaddiagonal	23	14	1	0.4	0.07	0	0	0.07	0	0	1	3	4	1
7x12	3	12	12	1	6.3337	settings	DiagonalSwitchback	oddeven	greedyleaddiagonal	23	14	1	0.4	0.07	0	0	0.07	0	0	1	3	4	1
7x12	3	13	13	1	6.463	settings	DiagonalSwitchback	oddeven	greedyleaddiagonal	23	14	1	0.4	0.07	0	0	0.07	0	0	1	3	4	1
7x12	3	14	14	1	6.3322	settings	DiagonalSwitchback	oddeven	greedyleaddiagonal	23	14	1	0.4	0.07	0	0	0.07	0	0	1	3	4	1
7x12	3	15	15	1	6.491	settings	DiagonalSwitchback	oddeven	greedyleaddiagonal	23	14	1	0.4	0.07	0	0	0.07	0	0	1	3	4	1
7x12	3	16	16	1	6.0759	settings	DiagonalSwitchback	oddeven	greedyleaddiagonal	23	14	1	0.4	0.07	0	0	0.07	0	0	1	3	4	1
7x12	3	17	1	2	7.7965	settings	DiagonalSwitchback	oddeven	greedyleaddiagonal	23	14	2	2.2	0.14	0.07	0	0.14	1	0	2	2	4	2
7x12	3	18	2	2	4.7494	settings	DiagonalSwitchback	oddeven	greedyleaddiagonal	23	14	2	2.2	0.14	0.07	0	0.14	1	0	2	2	4	2
7x12	3	19	3	2	3.8535	settings	DiagonalSwitchback	oddeven	greedyleaddiagonal	23	14	1	1.8	0.07	0.07	0	0.07	1	0	1	3	4	1
7x12	3	20	4	2	3.8244	settings	DiagonalSwitchback	oddeven	greedyleaddiagonal	23	14	1	1.8	0.07	0.07	0	0.07	1	0	1	3	4	1
7x12	3	21	5	2	4.5306	settings	DiagonalSwitchback	oddeven	greedyleaddiagonal	23	14	1	1.8	0.07	0.07	0	0.07	1	0	1	3	4	1
7x12	3	22	6	2	3.3631	settings	DiagonalSwitchback	oddeven	greedyleaddiagonal	23	14	1	1.8	0.07	0.07	0	0.07	1	0	1	3	4	1
7x12	3	23	7	2	8.6734	settings	DiagonalSwitchback	oddeven	greedyleaddiagonal	23	14	1	1.8	0.07	0.07	0	0.07	1	0	1	3	4	1
7x12	3	24	8	2	8.6653	settings	DiagonalSwitchback	oddeven	greedyleaddiagonal	23	14	1	1.8	0.07	0.07	0	0.07	1	0	1	3	4	1
7x12	3	25	9	2	3.0363	settings	DiagonalSwitchback	oddeven	greedyleaddiagonal	23	14	1	1.8	0.07	0.07	0	0.07	1	0	1	3	4	1
7x12	3	1	1	1	28.2114	settings	Natural	checkerboard	magic	23	14	5	2.4	0.36	0	0	0.36	0	0	5	3	4	1
7x12	3	2	2	1	9.3694	settings	Natural	checkerboard	magic	23	14	8	6.6	0.57	0.21	0	0.36	3	0	5	3	4	1
7x12	3	3	3	1	6.0667	settings	Natural	checkerboard	magic	23	14	5	2.8	0.36	0	0	0.36	0	0	5	3	4	1
7x12	3	4	4	1	4.5389	settings	Natural	checkerboard	magic	23	14	7	5.6	0.5	0.14	0	0.43	2	0	6	2	4	2
7x12	3	5	5	1	6.936	settings	Natural	checkerboard	magic	23	14	7	5	0.5	0.07	0	0.5	1	0	7	3	4	1
7x12	3	6	6	1	5.0055	settings	Natural	checkerboard	magic	23	14	8	5.2	0.57	0.14	0	0.43	2	0	6	2	4	2
7x12	3	7	7	1	4.6786	settings	Natural	checkerboard	magic	23	14	7	4.6	0.5	0.07	0	0.43	1	0	6	3	4	1
7x12	3	8	8	1	5.297	settings	Natural	checkerboard	magic	23	14	6	4.4	0.43	0.14	0	0.29	2	0	4	2	4	2
7x12	3	9	9	1	5.5786	settings	Natural	checkerboard	magic	23	14	5	2.4	0.36	0	0	0.36	0	0	5	3	4	1
7x12	3	10	10	1	4.716	settings	Natural	checkerboard	magic	23	14	8	6.6	0.57	0.21	0	0.36	3	0	5	3	4	1
7x12	3	11	11	1	4.4743	settings	Natural	checkerboard	magic	23	14	5	2.8	0.36	0	0	0.36	0	0	5	3	4	1
7x12	3	12	12	1	3.2444	settings	Natural	checkerboard	magic	23	14	7	5.6	0.5	0.14	0	0.43	2	0	6	2	4	2
7x12	3	13	13	1	3.198	settings	Natural	checkerboard	magic	23	14	7	5	0.5	0.07	0	0.5	1	0	7	3	4	1
7x12	3	14	14	1	3.5525	settings	Natural	checkerboard	magic	23	14	8	5.2	0.57	0.14	0	0.43	2	0	6	2	4	2
7x12	3	15	15	1	4.7304	settings	Natural	checkerboard	magic	23	14	7	4.6	0.5	0.07	0	0.43	1	0	6	3	4	1
7x12	3	16	16	1	4.0665	settings	Natural	checkerboard	magic	23	14	6	4.4	0.43	0.14	0	0.29	2	0	4	2	4	2
7x12	3	17	1	2	9.2389	settings	Natural	checkerboard	magic	23	14	6	2.4	0.43	0	0	0.43	0	0	6	3	4	1
7x12	3	18	2	2	4.9402	settings	Natural	checkerboard	magic	23	14	9	6.6	0.64	0.21	0	0.43	3	0	6	3	4	1
7x12	3	19	3	2	2.5812	settings	Natural	checkerboard	magic	23	14	6	2.8	0.43	0	0	0.43	0	0	6	3	4	1
7x12	3	20	4	2	3.3648	settings	Natural	checkerboard	magic	23	14	8	5.6	0.57	0.14	0	0.5	2	0	7	2	4	2
7x12	3	21	5	2	5.0187	settings	Natural	checkerboard	magic	23	14	8	5	0.57	0.07	0	0.57	1	0	8	3	4	1
7x12	3	22	6	2	4.8293	settings	Natural	checkerboard	magic	23	14	9	5.2	0.64	0.14	0	0.5	2	0	7	2	4	2
7x12	3	23	7	2	4.7592	settings	Natural	checkerboard	magic	23	14	8	4.6	0.57	0.07	0	0.5	1	0	7	3	4	1
7x12	3	24	8	2	4.0527	settings	Natural	checkerboard	magic	23	14	7	4.4	0.5	0.14	0	0.36	2	0	5	2	4	2
7x12	3	25	9	2	2.9671	settings	Natural	checkerboard	magic	23	14	6	2.4	0.43	0	0	0.43	0	0	6	3	4	1
7x12	3	1	1	1	6.3744	settings	Natural	checkerboard	knight	23	14	7	3.2	0.5	0	0	0.5	0	0	7	2	4	2
7x12	3	2	2	1	3.8043	settings	Natural	checkerboard	knight	23	14	8	3.2	0.57	0	0	0.57	0	0	8	2	4	2
7x12	3	3	3	1	3.4896	settings	Natural	checkerboard	knight	23	14	7	3.6	0.5	0	0	0.5	0	0	7	2	4	2
7x12	3	4	4	1	4.7747	settings	Natural	checkerboard	knight	23	14	8	3.6	0.57	0	0	0.57	0	0	8	2	4	2
7x12	3	5	5	1	6.4888	settings	Natural	checkerboard	knight	23	14	7	4	0.5	0	0	0.5	0	0	7	2	4	2
7x12	3	6	6	1	5.1714	settings	Natural	checkerboard	knight	23	14	8	3.2	0.57	0	0	0.57	0	0	8	2	4	2
7x12	3	7	7	1	3.934	settings	Natural	checkerboard	knight	23	14	7	3.2	0.5	0	0	0.5	0	0	7	2	4	2
7x12	3	8	8	1	5.1256	settings	Natural	checkerboard	knight	23	14	9	3.6	0.64	0	0	0.64	0	0	9	2	4	2
7x12	3	9	9	1	3.4285	settings	Natural	checkerboard	knight	23	14	6	3.2	0.43	0	0	0.43	0	0	6	2	4	2
7x12	3	10	10	1	3.58	settings	Natural	checkerboard	knight	23	14	8	3.6	0.57	0	0	0.57	0	0	8	2	4	2
7x12	3	11	11	1	2.9998	settings	Natural	checkerboard	knight	23	14	8	3.6	0.57	0	0	0.57	0	0	8	2	4	2
7x12	3	12	12	1	5.7367	settings	Natural	checkerboard	knight	23	14	8	3.6	0.57	0	0	0.57	0	0	8	2	4	2
7x12	3	13	1	2	4.2184	settings	Natural	checkerboard	knight	23	14	7	3.2	0.5	0	0	0.5	0	0	7	2	4	2
7x12	3	14	2	2	4.9688	settings	Natural	checkerboard	knight	23	14	8	3.2	0.57	0	0	0.57	0	0	8	2	4	2
7x12	3	15	3	2	3.808	settings	Natural	checkerboard	knight	23	14	7	3.6	0.5	0	0	0.5	0	0	7	2	4	2
7x12	3	16	4	2	3.9696	settings	Natural	checkerboard	knight	23	14	8	3.6	0.57	0	0	0.57	0	0	8	2	4	2
7x12	3	17	5	2	3.7509	settings	Natural	checkerboard	knight	23	14	7	4	0.5	0	0	0.5	0	0	7	2	4	2
7x12	3	18	6	2	4.8466	settings	Natural	checkerboard	knight	23	14	8	3.2	0.57	0	0	0.57	0	0	8	2	4	2
7x12	3	19	7	2	4.3331	settings	Natural	checkerboard	knight	23	14	7	3.2	0.5	0	0	0.5	0	0	7	2	4	2
7x12	3	20	8	2	6.9165	settings	Natural	checkerboard	knight	23	14	9	3.6	0.64	0	0	0.64	0	0	9	2	4	2
7x12	3	21	9	2	5.9517	settings	Natural	checkerboard	knight	23	14	6	3.2	0.43	0	0	0.43	0	0	6	2	4	2
7x12	3	22	10	2	6.728	settings	Natural	checkerboard	knight	23	14	8	3.6	0.57	0	0	0.57	0	0	8	2	4	2
7x12	3	23	11	2	5.3743	settings	Natural	checkerboard	knight	23	14	8	3.6	0.57	0	0	0.57	0	0	8	2	4	2
7x12	3	24	12	2	3.8059	settings	Natural	checkerboard	knight	23	14	8	3.6	0.57	0	0	0.57	0	0	8	2	4	2
7x12	3	25	1	3	6.5795	settings	Natural	checkerboard	knight	23	14	6	3.2	0.43	0	0	0.43	0	0	6	2	4	2
7x12	3	1	1	1	7.0204	settings	Natural	checkerboard	leaddiagonal	23	14	8	3.2	0.57	0	0	0.57	0	0	8	3	4	1
7x12	3	2	2	1	5.9299	settings	Natural	checkerboard	leaddiagonal	23	14	6	2.4	0.43	0	0	0.43	0	0	6	2	4	2
7x12	3	3	3	1	7.4553	settings	Natural	checkerboard	leaddiagonal	23	14	4	1.6	0.29	0	0	0.29	0	0	4	3	4	1
7x12	3	4	4	1	3.5943	settings	Natural	checkerboard	leaddiagonal	23	14	6	3	0.43	0.07	0	0.36	1	0	5	3	4	1
7x12	3	5	5	1	3.24	settings	Natural	checkerboard	leaddiagonal	23	14	7	2.8	0.5	0	0	0.5	0	0	7	3	4	1
7x12	3	6	6	1	6.0694	settings	Natural	checkerboard	leaddiagonal	23	14	6	2.8	0.43	0	0	0.43	0	0	6	3	4	1
7x12	3	7	7	1	3.4039	settings	Natural	checkerboard	leaddiagonal	23	14	5	2.4	0.36	0	0	0.36	0	0	5	3	4	1
7x12	3	8	8	1	5.6668	settings	Natural	checkerboard	leaddiagonal	23	14	8	3.8	0.57	0.07	0	0.5	1	0	7	3	4	1
7x12	3	9	9	1	3.4778	settings	Natural	checkerboard	leaddiagonal	23	14	8	3.2	0.57	0	0	0.57	0	0	8	3	4	1
7x12	3	10	10	1	3.4378	settings	Natural	checkerboard	leaddiagonal	23	14	6	2.8	0.43	0	0	0.43	0	0	6	2	4	2
7x12	3	11	11	1	7.1898	settings	Natural	checkerboard	leaddiagonal	23	14	6	2.8	0.43	0	0	0.43	0	0	6	3	4	1
7x12	3	12	12	1	3.7092	settings	Natural	checkerboard	leaddiagonal	23	14	7	3.4	0.5	0.07	0	0.43	1	0	6	3	4	1
7x12	3	13	13	1	6.0845	settings	Natural	checkerboard	leaddiagonal	23	14	5	2	0.36	0	0	0.36	0	0	5	3	4	1
7x12	3	14	14	1	4.7438	settings	Natural	checkerboard	leaddiagonal	23	14	5	2	0.36	0	0	0.36	0	0	5	3	4	1
7x12	3	15	15	1	3.8911	settings	Natural	checkerboard	leaddiagonal	23	14	5	2	0.36	0	0	0.36	0	0	5	3	4	1
7x12	3	16	16	1	3.5457	settings	Natural	checkerboard	leaddiagonal	23	14	8	3.8	0.57	0.07	0	0.5	1	0	7	3	4	1
7x12	3	17	1	2	2.8336	settings	Natural	checkerboard	leaddiagonal	23	14	7	2.8	0.5	0	0	0.5	0	0	7	3	4	1
7x12	3	18	2	2	3.7478	settings	Natural	checkerboard	leaddiagonal	23	14	5	2	0.36	0	0	0.36	0	0	5	2	4	2
7x12	3	19	3	2	3.2626	settings	Natural	checkerboard	leaddiagonal	23	14	3	1.2	0.21	0	0	0.21	0	0	3	3	4	1
7x12	3	20	4	2	5.3313	settings	Natural	checkerboard	leaddiagonal	23	14	5	2.6	0.36	0.07	0	0.29	1	0	4	3	4	1
7x12	3	21	5	2	4.0318	settings	Natural	checkerboard	leaddiagonal	23	14	6	2.4	0.43	0	0	0.43	0	0	6	3	4	1
7x12	3	22	6	2	4.5824	settings	Natural	checkerboard	leaddiagonal	23	14	5	2.4	0.36	0	0	0.36	0	0	5	3	4	1
7x12	3	23	7	2	3.8103	settings	Natural	checkerboard	leaddiagonal	23	14	4	2	0.29	0	0	0.29	0	0	4	3	4	1
7x12	3	24	8	2	3.6821	settings	Natural	checkerboard	leaddiagonal	23	14	7	3.4	0.5	0.07	0	0.43	1	0	6	3	4	1
7x12	3	25	9	2	3.2159	settings	Natural	checkerboard	leaddiagonal	23	14	7	2.8	0.5	0	0	0.5	0	0	7	3	4	1
7x12	3	1	1	1	6.4428	settings	Natural	checkerboard	greedymagic	23	14	3	1.2	0.21	0	0	0.21	0	0	3	2	4	2
7x12	3	2	2	1	5.9628	settings	Natural	checkerboard	greedymagic	23	14	3	1.2	0.21	0	0	0.21	0	0	3	3	4	1
7x12	3	3	3	1	4.2513	settings	Natural	checkerboard	greedymagic	23	14	3	1.2	0.21	0	0	0.21	0	0	3	3	4	1
7x12	3	4	4	1	7.162	settings	Natural	checkerboard	greedymagic	23	14	3	1.2	0.21	0	0	0.21	0	0	3	2	4	2
7x12	3	5	5	1	6.8141	settings	Natural	checkerboard	greedymagic	23	14	3	1.2	0.21	0	0	0.21	0	0	3	3	4	1
7x12	3	6	6	1	8.0639	settings	Natural	checkerboard	greedymagic	23	14	3	1.2	0.21	0	0	0.21	0	0	3	3	4	1
7x12	3	7	7	1	6.272	settings	Natural	checkerboard	greedymagic	23	14	3	1.2	0.21	0	0	0.21	0	0	3	3	4	1
7x12	3	8	8	1	5.409	settings	Natural	checkerboard	greedymagic	23	14	3	1.2	0.21	0	0	0.21	0	0	3	2	4	2
7x12	3	9	9	1	3.8342	settings	Natural	checkerboard	greedymagic	23	14	3	1.2	0.21	0	0	0.21	0	0	3	2	4	2
7x12	3	10	10	1	3.1517	settings	Natural	checkerboard	greedymagic	23	14	3	1.2	0.21	0	0	0.21	0	0	3	3	4	1
7x12	3	11	11	1	4.1076	settings	Natural	checkerboard	greedymagic	23	14	3	1.2	0.21	0	0	0.21	0	0	3	3	4	1
7x12	3	12	12	1	7.2704	settings	Natural	checkerboard	greedymagic	23	14	3	1.2	0.21	0	0	0.21	0	0	3	2	4	2
7x12	3	13	13	1	7.4815	settings	Natural	checkerboard	greedymagic	23	14	3	1.2	0.21	0	0	0.21	0	0	3	3	4	1
7x12	3	14	14	1	6.7728	settings	Natural	checkerboard	greedymagic	23	14	3	1.2	0.21	0	0	0.21	0	0	3	3	4	1
7x12	3	15	15	1	4.1256	settings	Natural	checkerboard	greedymagic	23	14	3	1.2	0.21	0	0	0.21	0	0	3	3	4	1
7x12	3	16	16	1	3.9871	settings	Natural	checkerboard	greedymagic	23	14	3	1.2	0.21	0	0	0.21	0	0	3	2	4	2
7x12	3	17	1	2	4.4636	settings	Natural	checkerboard	greedymagic	23	14	1	0.4	0.07	0	0	0.07	0	0	1	2	4	2
7x12	3	18	2	2	3.69	settings	Natural	checkerboard	greedymagic	23	14	1	0.4	0.07	0	0	0.07	0	0	1	3	4	1
7x12	3	19	3	2	3.6961	settings	Natural	checkerboard	greedymagic	23	14	1	0.4	0.07	0	0	0.07	0	0	1	3	4	1
7x12	3	20	4	2	6.9752	settings	Natural	checkerboard	greedymagic	23	14	1	0.4	0.07	0	0	0.07	0	0	1	2	4	2
7x12	3	21	5	2	4.1861	settings	Natural	checkerboard	greedymagic	23	14	1	0.4	0.07	0	0	0.07	0	0	1	3	4	1
7x12	3	22	6	2	3.8472	settings	Natural	checkerboard	greedymagic	23	14	1	0.4	0.07	0	0	0.07	0	0	1	3	4	1
7x12	3	23	7	2	7.0481	settings	Natural	checkerboard	greedymagic	23	14	1	0.4	0.07	0	0	0.07	0	0	1	3	4	1
7x12	3	24	8	2	6.0325	settings	Natural	checkerboard	greedymagic	23	14	1	0.4	0.07	0	0	0.07	0	0	1	2	4	2
7x12	3	25	9	2	6.7093	settings	Natural	checkerboard	greedymagic	23	14	1	0.4	0.07	0	0	0.07	0	0	1	2	4	2
7x12	3	1	1	1	7.0393	settings	Natural	checkerboard	greedyknight	23	14	3	1.2	0.21	0	0	0.21	0	0	3	2	4	2
7x12	3	2	2	1	5.0125	settings	Natural	checkerboard	greedyknight	23	14	4	2.4	0.29	0	0	0.29	0	0	4	2	4	2
7x12	3	3	3	1	7.0824	settings	Natural	checkerboard	greedyknight	23	14	4	1.6	0.29	0	0	0.29	0	0	4	2	4	2
7x12	3	4	4	1	7.9781	settings	Natural	checkerboard	greedyknight	23	14	4	1.6	0.29	0	0	0.29	0	0	4	2	4	2
7x12	3	5	5	1	6.9984	settings	Natural	checkerboard	greedyknight	23	14	4	1.6	0.29	0	0	0.29	0	0	4	2	4	2
7x12	3	6	6	1	7.7807	settings	Natural	checkerboard	greedyknight	23	14	3	1.6	0.21	0	0	0.21	0	0	3	2	4	2
7x12	3	7	7	1	4.5077	settings	Natural	checkerboard	greedyknight	23	14	2	0.8	0.14	0	0	0.14	0	0	2	2	4	2
7x12	3	8	8	1	5.9863	settings	Natural	checkerboard	greedyknight	23	14	3	1.2	0.21	0	0	0.21	0	0	3	2	4	2
7x12	3	9	9	1	4.9399	settings	Natural	checkerboard	greedyknight	23	14	3	1.2	0.21	0	0	0.21	0	0	3	2	4	2
7x12	3	10	10	1	5.0905	settings	Natural	checkerboard	greedyknight	23	14	4	1.6	0.29	0	0	0.29	0	0	4	2	4	2
7x12	3	11	11	1	7.5432	settings	Natural	checkerboard	greedyknight	23	14	4	2	0.29	0	0	0.29	0	0	4	2	4	2
7x12	3	12	12	1	4.8567	settings	Natural	checkerboard	greedyknight	23	14	4	2	0.29	0	0	0.29	0	0	4	2	4	2
7x12	3	13	1	2	4.317	settings	Natural	checkerboard	greedyknight	23	14	2	0.8	0.14	0	0	0.14	0	0	2	2	4	2
7x12	3	14	2	2	4.8915	settings	Natural	checkerboard	greedyknight	23	14	3	2	0.21	0	0	0.21	0	0	3	2	4	2
7x12	3	15	3	2	3.8762	settings	Natural	checkerboard	greedyknight	23	14	3	1.2	0.21	0	0	0.21	0	0	3	2	4	2
7x12	3	16	4	2	5.1446	settings	Natural	checkerboard	greedyknight	23	14	3	1.2	0.21	0	0	0.21	0	0	3	2	4	2
7x12	3	17	5	2	6.927	settings	Natural	checkerboard	greedyknight	23	14	3	1.2	0.21	0	0	0.21	0	0	3	2	4	2
7x12	3	18	6	2	5.0486	settings	Natural	checkerboard	greedyknight	23	14	2	1.2	0.14	0	0	0.14	0	0	2	2	4	2
7x12	3	19	7	2	6.3774	settings	Natural	checkerboard	greedyknight	23	14	1	0.4	0.07	0	0	0.07	0	0	1	2	4	2
7x12	3	20	8	2	3.7707	settings	Natural	checkerboard	greedyknight	23	14	2	0.8	0.14	0	0	0.14	0	0	2	2	4	2
7x12	3	21	9	2	4.7266	settings	Natural	checkerboard	greedyknight	23	14	2	0.8	0.14	0	0	0.14	0	0	2	2	4	2
7x12	3	22	10	2	6.7803	settings	Natural	checkerboard	greedyknight	23	14	3	1.2	0.21	0	0	0.21	0	0	3	2	4	2
7x12	3	23	11	2	7.0665	settings	Natural	checkerboard	greedyknight	23	14	3	1.6	0.21	0	0	0.21	0	0	3	2	4	2
7x12	3	24	12	2	5.1114	settings	Natural	checkerboard	greedyknight	23	14	3	1.6	0.21	0	0	0.21	0	0	3	2	4	2
7x12	3	25	1	3	7.9126	settings	Natural	checkerboard	greedyknight	23	14	2	0.8	0.14	0	0	0.14	0	0	2	2	4	2
7x12	3	1	1	1	5.0644	settings	Natural	checkerboard	greedyleaddiagonal	23	14	4	2	0.29	0	0	0.29	0	0	4	3	4	1
7x12	3	2	2	1	4.3741	settings	Natural	checkerboard	greedyleaddiagonal	23	14	4	2	0.29	0	0	0.29	0	0	4	2	4	2
7x12	3	3	3	1	6.0772	settings	Natural	checkerboard	greedyleaddiagonal	23	14	3	1.6	0.21	0	0	0.21	0	0	3	3	4	1
7x12	3	4	4	1	5.6382	settings	Natural	checkerboard	greedyleaddiagonal	23	14	5	2.8	0.36	0	0	0.36	0	0	5	3	4	1
7x12	3	5	5	1	6.0683	settings	Natural	checkerboard	greedyleaddiagonal	23	14	5	2.8	0.36	0	0	0.36	0	0	5	3	4	1
7x12	3	6	6	1	6.9102	settings	Natural	checkerboard	greedyleaddiagonal	23	14	3	1.6	0.21	0	0	0.21	0	0	3	3	4	1
7x12	3	7	7	1	4.4372	settings	Natural	checkerboard	greedyleaddiagonal	23	14	4	2	0.29	0	0	0.29	0	0	4	3	4	1
7x12	3	8	8	1	3.6046	settings	Natural	checkerboard	greedyleaddiagonal	23	14	4	2	0.29	0	0	0.29	0	0	4	3	4	1
7x12	3	9	9	1	6.5742	settings	Natural	checkerboard	greedyleaddiagonal	23	14	4	2	0.29	0	0	0.29	0	0	4	3	4	1
7x12	3	10	10	1	6.0174	settings	Natural	checkerboard	greedyleaddiagonal	23	14	4	2	0.29	0	0	0.29	0	0	4	3	4	1
7x12	3	11	11	1	3.1508	settings	Natural	checkerboard	greedyleaddiagonal	23	14	3	1.6	0.21	0	0	0.21	0	0	3	3	4	1
7x12	3	12	12	1	5.1447	settings	Natural	checkerboard	greedyleaddiagonal	23	14	5	2.8	0.36	0	0	0.36	0	0	5	3	4	1
7x12	3	13	13	1	4.615	settings	Natural	checkerboard	greedyleaddiagonal	23	14	4	2	0.29	0	0	0.29	0	0	4	3	4	1
7x12	3	14	14	1	4.4935	settings	Natural	checkerboard	greedyleaddiagonal	23	14	4	2	0.29	0	0	0.29	0	0	4	3	4	1
7x12	3	15	15	1	4.9626	settings	Natural	checkerboard	greedyleaddiagonal	23	14	3	1.6	0.21	0	0	0.21	0	0	3	3	4	1
7x12	3	16	16	1	4.4314	settings	Natural	checkerboard	greedyleaddiagonal	23	14	5	2.4	0.36	0	0	0.36	0	0	5	3	4	1
7x12	3	17	1	2	6.3752	settings	Natural	checkerboard	greedyleaddiagonal	23	14	3	1.2	0.21	0	0	0.21	0	0	3	3	4	1
7x12	3	18	2	2	7.0217	settings	Natural	checkerboard	greedyleaddiagonal	23	14	3	1.2	0.21	0	0	0.21	0	0	3	2	4	2
7x12	3	19	3	2	6.0886	settings	Natural	checkerboard	greedyleaddiagonal	23	14	2	0.8	0.14	0	0	0.14	0	0	2	3	4	1
7x12	3	20	4	2	6.8163	settings	Natural	checkerboard	greedyleaddiagonal	23	14	4	2	0.29	0	0	0.29	0	0	4	3	4	1
7x12	3	21	5	2	6.883	settings	Natural	checkerboard	greedyleaddiagonal	23	14	4	2	0.29	0	0	0.29	0	0	4	3	4	1
7x12	3	22	6	2	4.0277	settings	Natural	checkerboard	greedyleaddiagonal	23	14	2	0.8	0.14	0	0	0.14	0	0	2	3	4	1
7x12	3	23	7	2	6.9582	settings	Natural	checkerboard	greedyleaddiagonal	23	14	3	1.2	0.21	0	0	0.21	0	0	3	3	4	1
7x12	3	24	8	2	7.2044	settings	Natural	checkerboard	greedyleaddiagonal	23	14	3	1.2	0.21	0	0	0.21	0	0	3	3	4	1
7x12	3	25	9	2	4.3211	settings	Natural	checkerboard	greedyleaddiagonal	23	14	3	1.2	0.21	0	0	0.21	0	0	3	3	4	1
7x12	3	1	1	1	5.2082	settings	Switchback	checkerboard	magic	23	14	6	3.2	0.43	0	0	0.43	0	0	6	3	4	1
7x12	3	2	2	1	5.3409	settings	Switchback	checkerboard	magic	23	14	7	5.2	0.5	0.14	0	0.36	2	0	5	3	4	1
7x12	3	3	3	1	5.9018	settings	Switchback	checkerboard	magic	23	14	4	2.8	0.29	0	0	0.29	0	0	4	3	4	1
7x12	3	4	4	1	5.8791	settings	Switchback	checkerboard	magic	23	14	6	5.2	0.43	0.07	0	0.43	1	0	6	2	4	2
7x12	3	5	5	1	3.9852	settings	Switchback	checkerboard	magic	23	14	6	4.2	0.43	0.07	0	0.36	1	0	5	3	4	1
7x12	3	6	6	1	3.8134	settings	Switchback	checkerboard	magic	23	14	7	5.8	0.5	0.21	0	0.29	3	0	4	2	4	2
7x12	3	7	7	1	3.0606	settings	Switchback	checkerboard	magic	23	14	8	5.4	0.57	0.07	0	0.57	1	0	8	3	4	1
7x12	3	8	8	1	4.5871	settings	Switchback	checkerboard	magic	23	14	4	2.6	0.29	0.07	0	0.21	1	0	3	2	4	2
7x12	3	9	9	1	4.9642	settings	Switchback	checkerboard	magic	23	14	6	3.2	0.43	0	0	0.43	0	0	6	3	4	1
7x12	3	10	10	1	4.0524	settings	Switchback	checkerboard	magic	23	14	7	5.2	0.5	0.14	0	0.36	2	0	5	3	4	1
7x12	3	11	11	1	4.6567	settings	Switchback	checkerboard	magic	23	14	4	2.8	0.29	0	0	0.29	0	0	4	3	4	1
7x12	3	12	12	1	3.1598	settings	Switchback	checkerboard	magic	23	14	6	5.2	0.43	0.07	0	0.43	1	0	6	2	4	2
7x12	3	13	13	1	4.5782	settings	Switchback	checkerboard	magic	23	14	6	4.2	0.43	0.07	0	0.36	1	0	5	3	4	1
7x12	3	14	14	1	4.3138	settings	Switchback	checkerboard	magic	23	14	7	5.8	0.5	0.21	0	0.29	3	0	4	2	4	2
7x12	3	15	15	1	5.6217	settings	Switchback	checkerboard	magic	23	14	8	5.4	0.57	0.07	0	0.57	1	0	8	3	4	1
7x12	3	16	16	1	7.0899	settings	Switchback	checkerboard	magic	23	14	4	2.6	0.29	0.07	0	0.21	1	0	3	2	4	2
7x12	3	17	1	2	3.9936	settings	Switchback	checkerboard	magic	23	14	9	4	0.64	0	0	0.64	0	0	9	3	4	1
7x12	3	18	2	2	4.886	settings	Switchback	checkerboard	magic	23	14	10	6	0.71	0.14	0	0.57	2	0	8	3	4	1
7x12	3	19	3	2	4.4943	settings	Switchback	checkerboard	magic	23	14	7	3.6	0.5	0	0	0.5	0	0	7	3	4	1
7x12	3	20	4	2	3.902	settings	Switchback	checkerboard	magic	23	14	9	6	0.64	0.07	0	0.64	1	0	9	2	4	2
7x12	3	21	5	2	3.8262	settings	Switchback	checkerboard	magic	23	14	9	5	0.64	0.07	0	0.57	1	0	8	3	4	1
7x12	3	22	6	2	6.1937	settings	Switchback	checkerboard	magic	23	14	10	6.6	0.71	0.21	0	0.5	3	0	7	2	4	2
7x12	3	23	7	2	5.6929	settings	Switchback	checkerboard	magic	23	14	11	6.2	0.79	0.07	0	0.79	1	0	11	3	4	1
7x12	3	24	8	2	6.1941	settings	Switchback	checkerboard	magic	23	14	7	3.4	0.5	0.07	0	0.43	1	0	6	2	4	2
7x12	3	25	9	2	4.7342	settings	Switchback	checkerboard	magic	23	14	9	4	0.64	0	0	0.64	0	0	9	3	4	1
7x12	3	1	1	1	6.2197	settings	Switchback	checkerboard	knight	23	14	5	2	0.36	0	0	0.36	0	0	5	2	4	2
7x12	3	2	2	1	5.3965	settings	Switchback	checkerboard	knight	23	14	4	2	0.29	0	0	0.29	0	0	4	2	4	2
7x12	3	3	3	1	4.0151	settings	Switchback	checkerboard	knight	23	14	5	2	0.36	0	0	0.36	0	0	5	2	4	2
7x12	3	4	4	1	6.0342	settings	Switchback	checkerboard	knight	23	14	5	2.4	0.36	0	0	0.36	0	0	5	2	4	2
7x12	3	5	5	1	4.3005	settings	Switchback	checkerboard	knight	23	14	6	2.8	0.43	0	0	0.43	0	0	6	2	4	2
7x12	3	6	6	1	6.335	settings	Switchback	checkerboard	knight	23	14	5	2	0.36	0	0	0.36	0	0	5	2	4	2
7x12	3	7	7	1	7.2296	settings	Switchback	checkerboard	knight	23	14	6	2.4	0.43	0	0	0.43	0	0	6	2	4	2
7x12	3	8	8	1	6.5262	settings	Switchback	checkerboard	knight	23	14	6	3.2	0.43	0	0	0.43	0	0	6	2	4	2
7x12	3	9	9	1	4.8574	settings	Switchback	checkerboard	knight	23	14	4	2	0.29	0	0	0.29	0	0	4	2	4	2
7x12	3	10	10	1	6.6378	settings	Switchback	checkerboard	knight	23	14	6	2.4	0.43	0	0	0.43	0	0	6	2	4	2
7x12	3	11	11	1	6.2831	settings	Switchback	checkerboard	knight	23	14	6	2.4	0.43	0	0	0.43	0	0	6	2	4	2
7x12	3	12	12	1	7.4922	settings	Switchback	checkerboard	knight	23	14	6	2.4	0.43	0	0	0.43	0	0	6	2	4	2
7x12	3	13	1	2	5.9538	settings	Switchback	checkerboard	knight	23	14	4	1.6	0.29	0	0	0.29	0	0	4	2	4	2
7x12	3	14	2	2	5.1981	settings	Switchback	checkerboard	knight	23	14	3	1.6	0.21	0	0	0.21	0	0	3	2	4	2
7x12	3	15	3	2	4.2244	settings	Switchback	checkerboard	knight	23	14	4	1.6	0.29	0	0	0.29	0	0	4	2	4	2
7x12	3	16	4	2	7.3838	settings	Switchback	checkerboard	knight	23	14	4	2	0.29	0	0	0.29	0	0	4	2	4	2
7x12	3	17	5	2	4.1581	settings	Switchback	checkerboard	knight	23	14	5	2.4	0.36	0	0	0.36	0	0	5	2	4	2
7x12	3	18	6	2	4.2167	settings	Switchback	checkerboard	knight	23	14	4	1.6	0.29	0	0	0.29	0	0	4	2	4	2
7x12	3	19	7	2	4.072	settings	Switchback	checkerboard	knight	23	14	5	2	0.36	0	0	0.36	0	0	5	2	4	2
7x12	3	20	8	2	6.3007	settings	Switchback	checkerboard	knight	23	14	5	2.8	0.36	0	0	0.36	0	0	5	2	4	2
7x12	3	21	9	2	4.7617	settings	Switchback	checkerboard	knight	23	14	3	1.6	0.21	0	0	0.21	0	0	3	2	4	2
7x12	3	22	10	2	3.2909	settings	Switchback	checkerboard	knight	23	14	5	2	0.36	0	0	0.36	0	0	5	2	4	2
7x12	3	23	11	2	5.6427	settings	Switchback	checkerboard	knight	23	14	5	2	0.36	0	0	0.36	0	0	5	2	4	2
7x12	3	24	12	2	5.4547	settings	Switchback	checkerboard	knight	23	14	5	2	0.36	0	0	0.36	0	0	5	2	4	2
7x12	3	25	1	3	6.0994	settings	Switchback	checkerboard	knight	23	14	6	2.4	0.43	0	0	0.43	0	0	6	2	4	2
7x12	3	1	1	1	4.5761	settings	Switchback	checkerboard	leaddiagonal	23	14	4	3	0.29	0.07	0	0.29	1	0	4	3	4	1
7x12	3	2	2	1	7.3661	settings	Switchback	checkerboard	leaddiagonal	23	14	3	2.6	0.21	0.07	0	0.21	1	0	3	2	4	2
7x12	3	3	3	1	5.9861	settings	Switchback	checkerboard	leaddiagonal	23	14	4	2.6	0.29	0.07	0	0.21	1	0	3	3	4	1
7x12	3	4	4	1	6.1061	settings	Switchback	checkerboard	leaddiagonal	23	14	5	3.6	0.36	0.14	0	0.21	2	0	3	3	4	1
7x12	3	5	5	1	5.8454	settings	Switchback	checkerboard	leaddiagonal	23	14	7	4.2	0.5	0.07	0	0.5	1	0	7	3	4	1
7x12	3	6	6	1	7.0959	settings	Switchback	checkerboard	leaddiagonal	23	14	5	3.4	0.36	0.07	0	0.36	1	0	5	3	4	1
7x12	3	7	7	1	6.3198	settings	Switchback	checkerboard	leaddiagonal	23	14	3	1.2	0.21	0	0	0.21	0	0	3	3	4	1
7x12	3	8	8	1	5.4664	settings	Switchback	checkerboard	leaddiagonal	23	14	5	4.4	0.36	0.07	0	0.36	1	0	5	3	4	1
7x12	3	9	9	1	5.2431	settings	Switchback	checkerboard	leaddiagonal	23	14	6	3.4	0.43	0.07	0	0.36	1	0	5	3	4	1
7x12	3	10	10	1	3.0836	settings	Switchback	checkerboard	leaddiagonal	23	14	5	3	0.36	0.07	0	0.29	1	0	4	2	4	2
7x12	3	11	11	1	3.3096	settings	Switchback	checkerboard	leaddiagonal	23	14	4	3	0.29	0.07	0	0.29	1	0	4	3	4	1
7x12	3	12	12	1	4.571	settings	Switchback	checkerboard	leaddiagonal	23	14	4	2.2	0.29	0.07	0	0.21	1	0	3	3	4	1
7x12	3	13	13	1	6.5428	settings	Switchback	checkerboard	leaddiagonal	23	14	5	2	0.36	0	0	0.36	0	0	5	3	4	1
7x12	3	14	14	1	6.6137	settings	Switchback	checkerboard	leaddiagonal	23	14	4	2	0.29	0	0	0.29	0	0	4	3	4	1
7x12	3	15	15	1	6.8004	settings	Switchback	checkerboard	leaddiagonal	23	14	4	3	0.29	0.07	0	0.21	1	0	3	3	4	1
7x12	3	16	16	1	4.9627	settings	Switchback	checkerboard	leaddiagonal	23	14	5	3.6	0.36	0.14	0	0.21	2	0	3	3	4	1
7x12	3	17	1	2	5.182	settings	Switchback	checkerboard	leaddiagonal	23	14	4	3	0.29	0.07	0	0.29	1	0	4	3	4	1
7x12	3	18	2	2	5.3728	settings	Switchback	checkerboard	leaddiagonal	23	14	3	2.6	0.21	0.07	0	0.21	1	0	3	2	4	2
7x12	3	19	3	2	3.0622	settings	Switchback	checkerboard	leaddiagonal	23	14	4	2.6	0.29	0.07	0	0.21	1	0	3	3	4	1
7x12	3	20	4	2	4.4863	settings	Switchback	checkerboard	leaddiagonal	23	14	5	3.6	0.36	0.14	0	0.21	2	0	3	3	4	1
7x12	3	21	5	2	5.5599	settings	Switchback	checkerboard	leaddiagonal	23	14	7	4.2	0.5	0.07	0	0.5	1	0	7	3	4	1
7x12	3	22	6	2	5.2669	settings	Switchback	checkerboard	leaddiagonal	23	14	5	3.4	0.36	0.07	0	0.36	1	0	5	3	4	1
7x12	3	23	7	2	4.8737	settings	Switchback	checkerboard	leaddiagonal	23	14	3	1.2	0.21	0	0	0.21	0	0	3	3	4	1
7x12	3	24	8	2	6.2397	settings	Switchback	checkerboard	leaddiagonal	23	14	5	4.4	0.36	0.07	0	0.36	1	0	5	3	4	1
7x12	3	25	9	2	6.2633	settings	Switchback	checkerboard	leaddiagonal	23	14	6	3.4	0.43	0.07	0	0.36	1	0	5	3	4	1
7x12	3	1	1	1	6.6482	settings	Switchback	checkerboard	greedymagic	23	14	0	0	0	0	0	0	0	0	0	2	4	2
7x12	3	2	2	1	3.747	settings	Switchback	checkerboard	greedymagic	23	14	0	0	0	0	0	0	0	0	0	3	4	1
7x12	3	3	3	1	3.7855	settings	Switchback	checkerboard	greedymagic	23	14	0	0	0	0	0	0	0	0	0	3	4	1
7x12	3	4	4	1	4.0871	settings	Switchback	checkerboard	greedymagic	23	14	0	0	0	0	0	0	0	0	0	2	4	2
7x12	3	5	5	1	3.7572	settings	Switchback	checkerboard	greedymagic	23	14	0	0	0	0	0	0	0	0	0	3	4	1
7x12	3	6	6	1	4.2245	settings	Switchback	checkerboard	greedymagic	23	14	0	0	0	0	0	0	0	0	0	3	4	1
7x12	3	7	7	1	4.5038	settings	Switchback	checkerboard	greedymagic	23	14	0	0	0	0	0	0	0	0	0	3	4	1
7x12	3	8	8	1	6.3618	settings	Switchback	checkerboard	greedymagic	23	14	0	0	0	0	0	0	0	0	0	2	4	2
7x12	3	9	9	1	4.66	settings	Switchback	checkerboard	greedymagic	23	14	0	0	0	0	0	0	0	0	0	2	4	2
7x12	3	10	10	1	5.2505	settings	Switchback	checkerboard	greedymagic	23	14	0	0	0	0	0	0	0	0	0	3	4	1
7x12	3	11	11	1	5.2784	settings	Switchback	checkerboard	greedymagic	23	14	0	0	0	0	0	0	0	0	0	3	4	1
7x12	3	12	12	1	3.217	settings	Switchback	checkerboard	greedymagic	23	14	0	0	0	0	0	0	0	0	0	2	4	2
7x12	3	13	13	1	5.9776	settings	Switchback	checkerboard	greedymagic	23	14	0	0	0	0	0	0	0	0	0	3	4	1
7x12	3	14	14	1	3.9566	settings	Switchback	checkerboard	greedymagic	23	14	0	0	0	0	0	0	0	0	0	3	4	1
7x12	3	15	15	1	3.4353	settings	Switchback	checkerboard	greedymagic	23	14	0	0	0	0	0	0	0	0	0	3	4	1
7x12	3	16	16	1	6.766	settings	Switchback	checkerboard	greedymagic	23	14	0	0	0	0	0	0	0	0	0	2	4	2
7x12	3	17	1	2	6.6595	settings	Switchback	checkerboard	greedymagic	23	14	1	0.4	0.07	0	0	0.07	0	0	1	2	4	2
7x12	3	18	2	2	5.0573	settings	Switchback	checkerboard	greedymagic	23	14	1	0.4	0.07	0	0	0.07	0	0	1	3	4	1
7x12	3	19	3	2	6.281	settings	Switchback	checkerboard	greedymagic	23	14	1	0.4	0.07	0	0	0.07	0	0	1	3	4	1
7x12	3	20	4	2	3.1073	settings	Switchback	checkerboard	greedymagic	23	14	1	0.4	0.07	0	0	0.07	0	0	1	2	4	2
7x12	3	21	5	2	4.975	settings	Switchback	checkerboard	greedymagic	23	14	1	0.4	0.07	0	0	0.07	0	0	1	3	4	1
7x12	3	22	6	2	5.6457	settings	Switchback	checkerboard	greedymagic	23	14	1	0.4	0.07	0	0	0.07	0	0	1	3	4	1
7x12	3	23	7	2	4.0866	settings	Switchback	checkerboard	greedymagic	23	14	1	0.4	0.07	0	0	0.07	0	0	1	3	4	1
7x12	3	24	8	2	3.7095	settings	Switchback	checkerboard	greedymagic	23	14	1	0.4	0.07	0	0	0.07	0	0	1	2	4	2
7x12	3	25	9	2	6.1354	settings	Switchback	checkerboard	greedymagic	23	14	1	0.4	0.07	0	0	0.07	0	0	1	2	4	2
7x12	3	1	1	1	5.5271	settings	Switchback	checkerboard	greedyknight	23	14	3	1.2	0.21	0	0	0.21	0	0	3	2	4	2
7x12	3	2	2	1	4.0817	settings	Switchback	checkerboard	greedyknight	23	14	4	2.4	0.29	0	0	0.29	0	0	4	2	4	2
7x12	3	3	3	1	3.3546	settings	Switchback	checkerboard	greedyknight	23	14	4	1.6	0.29	0	0	0.29	0	0	4	2	4	2
7x12	3	4	4	1	3.7706	settings	Switchback	checkerboard	greedyknight	23	14	4	1.6	0.29	0	0	0.29	0	0	4	2	4	2
7x12	3	5	5	1	7.6151	settings	Switchback	checkerboard	greedyknight	23	14	4	1.6	0.29	0	0	0.29	0	0	4	2	4	2
7x12	3	6	6	1	7.5791	settings	Switchback	checkerboard	greedyknight	23	14	3	1.6	0.21	0	0	0.21	0	0	3	2	4	2
7x12	3	7	7	1	7.0769	settings	Switchback	checkerboard	greedyknight	23	14	2	0.8	0.14	0	0	0.14	0	0	2	2	4	2
7x12	3	8	8	1	5.7503	settings	Switchback	checkerboard	greedyknight	23	14	3	1.2	0.21	0	0	0.21	0	0	3	2	4	2
7x12	3	9	9	1	5.9155	settings	Switchback	checkerboard	greedyknight	23	14	3	1.2	0.21	0	0	0.21	0	0	3	2	4	2
7x12	3	10	10	1	6.272	settings	Switchback	checkerboard	greedyknight	23	14	4	1.6	0.29	0	0	0.29	0	0	4	2	4	2
7x12	3	11	11	1	5.9796	settings	Switchback	checkerboard	greedyknight	23	14	4	2	0.29	0	0	0.29	0	0	4	2	4	2
7x12	3	12	12	1	7.3727	settings	Switchback	checkerboard	greedyknight	23	14	4	2	0.29	0	0	0.29	0	0	4	2	4	2
7x12	3	13	1	2	6.6923	settings	Switchback	checkerboard	greedyknight	23	14	2	0.8	0.14	0	0	0.14	0	0	2	2	4	2
7x12	3	14	2	2	6.1299	settings	Switchback	checkerboard	greedyknight	23	14	3	2	0.21	0	0	0.21	0	0	3	2	4	2
7x12	3	15	3	2	6.7908	settings	Switchback	checkerboard	greedyknight	23	14	3	1.2	0.21	0	0	0.21	0	0	3	2	4	2
7x12	3	16	4	2	4.7383	settings	Switchback	checkerboard	greedyknight	23	14	3	1.2	0.21	0	0	0.21	0	0	3	2	4	2
7x12	3	17	5	2	5.0458	settings	Switchback	checkerboard	greedyknight	23	14	3	1.2	0.21	0	0	0.21	0	0	3	2	4	2
7x12	3	18	6	2	6.7664	settings	Switchback	checkerboard	greedyknight	23	14	2	1.2	0.14	0	0	0.14	0	0	2	2	4	2
7x12	3	19	7	2	7.0414	settings	Switchback	checkerboard	greedyknight	23	14	1	0.4	0.07	0	0	0.07	0	0	1	2	4	2
7x12	3	20	8	2	4.114	settings	Switchback	checkerboard	greedyknight	23	14	2	0.8	0.14	0	0	0.14	0	0	2	2	4	2
7x12	3	21	9	2	4.273	settings	Switchback	checkerboard	greedyknight	23	14	2	0.8	0.14	0	0	0.14	0	0	2	2	4	2
7x12	3	22	10	2	4.2871	settings	Switchback	checkerboard	greedyknight	23	14	3	1.2	0.21	0	0	0.21	0	0	3	2	4	2
7x12	3	23	11	2	3.7286	settings	Switchback	checkerboard	greedyknight	23	14	3	1.6	0.21	0	0	0.21	0	0	3	2	4	2
7x12	3	24	12	2	4.1651	settings	Switchback	checkerboard	greedyknight	23	14	3	1.6	0.21	0	0	0.21	0	0	3	2	4	2
7x12	3	25	1	3	4.8312	settings	Switchback	checkerboard	greedyknight	23	14	2	0.8	0.14	0	0	0.14	0	0	2	2	4	2
7x12	3	1	1	1	4.5272	settings	Switchback	checkerboard	greedyleaddiagonal	23	14	2	0.8	0.14	0	0	0.14	0	0	2	3	4	1
7x12	3	2	2	1	3.7269	settings	Switchback	checkerboard	greedyleaddiagonal	23	14	2	0.8	0.14	0	0	0.14	0	0	2	2	4	2
7x12	3	3	3	1	4.4767	settings	Switchback	checkerboard	greedyleaddiagonal	23	14	1	0.4	0.07	0	0	0.07	0	0	1	3	4	1
7x12	3	4	4	1	5.1519	settings	Switchback	checkerboard	greedyleaddiagonal	23	14	3	1.6	0.21	0	0	0.21	0	0	3	3	4	1
7x12	3	5	5	1	7.2309	settings	Switchback	checkerboard	greedyleaddiagonal	23	14	3	1.6	0.21	0	0	0.21	0	0	3	3	4	1
7x12	3	6	6	1	4.1662	settings	Switchback	checkerboard	greedyleaddiagonal	23	14	1	0.4	0.07	0	0	0.07	0	0	1	3	4	1
7x12	3	7	7	1	3.6937	settings	Switchback	checkerboard	greedyleaddiagonal	23	14	2	0.8	0.14	0	0	0.14	0	0	2	3	4	1
7x12	3	8	8	1	3.723	settings	Switchback	checkerboard	greedyleaddiagonal	23	14	2	0.8	0.14	0	0	0.14	0	0	2	3	4	1
7x12	3	9	9	1	3.9253	settings	Switchback	checkerboard	greedyleaddiagonal	23	14	2	0.8	0.14	0	0	0.14	0	0	2	3	4	1
7x12	3	10	10	1	3.9666	settings	Switchback	checkerboard	greedyleaddiagonal	23	14	2	0.8	0.14	0	0	0.14	0	0	2	3	4	1
7x12	3	11	11	1	3.8325	settings	Switchback	checkerboard	greedyleaddiagonal	23	14	1	0.4	0.07	0	0	0.07	0	0	1	3	4	1
7x12	3	12	12	1	3.6371	settings	Switchback	checkerboard	greedyleaddiagonal	23	14	3	1.6	0.21	0	0	0.21	0	0	3	3	4	1
7x12	3	13	13	1	3.6591	settings	Switchback	checkerboard	greedyleaddiagonal	23	14	2	0.8	0.14	0	0	0.14	0	0	2	3	4	1
7x12	3	14	14	1	4.1056	settings	Switchback	checkerboard	greedyleaddiagonal	23	14	2	0.8	0.14	0	0	0.14	0	0	2	3	4	1
7x12	3	15	15	1	3.7303	settings	Switchback	checkerboard	greedyleaddiagonal	23	14	1	0.4	0.07	0	0	0.07	0	0	1	3	4	1
7x12	3	16	16	1	3.2458	settings	Switchback	checkerboard	greedyleaddiagonal	23	14	3	1.2	0.21	0	0	0.21	0	0	3	3	4	1
7x12	3	17	1	2	5.6278	settings	Switchback	checkerboard	greedyleaddiagonal	23	14	3	1.2	0.21	0	0	0.21	0	0	3	3	4	1
7x12	3	18	2	2	4.5823	settings	Switchback	checkerboard	greedyleaddiagonal	23	14	3	1.2	0.21	0	0	0.21	0	0	3	2	4	2
7x12	3	19	3	2	3.1516	settings	Switchback	checkerboard	greedyleaddiagonal	23	14	2	0.8	0.14	0	0	0.14	0	0	2	3	4	1
7x12	3	20	4	2	3.2992	settings	Switchback	checkerboard	greedyleaddiagonal	23	14	4	2	0.29	0	0	0.29	0	0	4	3	4	1
7x12	3	21	5	2	3.7463	settings	Switchback	checkerboard	greedyleaddiagonal	23	14	4	2	0.29	0	0	0.29	0	0	4	3	4	1
7x12	3	22	6	2	3.2402	settings	Switchback	checkerboard	greedyleaddiagonal	23	14	2	0.8	0.14	0	0	0.14	0	0	2	3	4	1
7x12	3	23	7	2	3.1568	settings	Switchback	checkerboard	greedyleaddiagonal	23	14	3	1.2	0.21	0	0	0.21	0	0	3	3	4	1
7x12	3	24	8	2	3.0286	settings	Switchback	checkerboard	greedyleaddiagonal	23	14	3	1.2	0.21	0	0	0.21	0	0	3	3	4	1
7x12	3	25	9	2	5.544	settings	Switchback	checkerboard	greedyleaddiagonal	23	14	3	1.2	0.21	0	0	0.21	0	0	3	3	4	1
7x12	3	1	1	1	5.9966	settings	Diagonal	checkerboard	magic	23	14	8	3.6	0.57	0	0	0.57	0	0	8	3	4	1
7x12	3	2	2	1	5.4001	settings	Diagonal	checkerboard	magic	23	14	9	6.4	0.64	0.14	0	0.57	2	0	8	3	4	1
7x12	3	3	3	1	5.1066	settings	Diagonal	checkerboard	magic	23	14	9	4.8	0.64	0	0	0.64	0	0	9	3	4	1
7x12	3	4	4	1	4.4506	settings	Diagonal	checkerboard	magic	23	14	8	4.6	0.57	0.07	0	0.5	1	0	7	2	4	2
7x12	3	5	5	1	4.2307	settings	Diagonal	checkerboard	magic	23	14	9	4.4	0.64	0	0	0.64	0	0	9	3	4	1
7x12	3	6	6	1	6.0523	settings	Diagonal	checkerboard	magic	23	14	8	4.6	0.57	0.07	0	0.5	1	0	7	2	4	2
7x12	3	7	7	1	3.9695	settings	Diagonal	checkerboard	magic	23	14	10	5.8	0.71	0.07	0	0.64	1	0	9	3	4	1
7x12	3	8	8	1	4.0135	settings	Diagonal	checkerboard	magic	23	14	9	7.8	0.64	0.14	0	0.57	2	0	8	2	4	2
7x12	3	9	9	1	3.8174	settings	Diagonal	checkerboard	magic	23	14	8	3.6	0.57	0	0	0.57	0	0	8	3	4	1
7x12	3	10	10	1	3.7754	settings	Diagonal	checkerboard	magic	23	14	9	6.4	0.64	0.14	0	0.57	2	0	8	3	4	1
7x12	3	11	11	1	3.7102	settings	Diagonal	checkerboard	magic	23	14	9	4.8	0.64	0	0	0.64	0	0	9	3	4	1
7x12	3	12	12	1	4.1897	settings	Diagonal	checkerboard	magic	23	14	8	4.6	0.57	0.07	0	0.5	1	0	7	2	4	2
7x12	3	13	13	1	4.8418	settings	Diagonal	checkerboard	magic	23	14	9	4.4	0.64	0	0	0.64	0	0	9	3	4	1
7x12	3	14	14	1	6.806	settings	Diagonal	checkerboard	magic	23	14	8	4.6	0.57	0.07	0	0.5	1	0	7	2	4	2
7x12	3	15	15	1	6.1984	settings	Diagonal	checkerboard	magic	23	14	10	5.8	0.71	0.07	0	0.64	1	0	9	3	4	1
7x12	3	16	16	1	6.0915	settings	Diagonal	checkerboard	magic	23	14	9	7.8	0.64	0.14	0	0.57	2	0	8	2	4	2
7x12	3	17	1	2	6.6595	settings	Diagonal	checkerboard	magic	23	14	6	2.8	0.43	0	0	0.43	0	0	6	3	4	1
7x12	3	18	2	2	3.9559	settings	Diagonal	checkerboard	magic	23	14	7	5.6	0.5	0.14	0	0.43	2	0	6	3	4	1
7x12	3	19	3	2	3.4631	settings	Diagonal	checkerboard	magic	23	14	7	4	0.5	0	0	0.5	0	0	7	3	4	1
7x12	3	20	4	2	4.1948	settings	Diagonal	checkerboard	magic	23	14	6	3.8	0.43	0.07	0	0.36	1	0	5	2	4	2
7x12	3	21	5	2	5.373	settings	Diagonal	checkerboard	magic	23	14	7	3.6	0.5	0	0	0.5	0	0	7	3	4	1
7x12	3	22	6	2	5.2182	settings	Diagonal	checkerboard	magic	23	14	6	3.8	0.43	0.07	0	0.36	1	0	5	2	4	2
7x12	3	23	7	2	5.2045	settings	Diagonal	checkerboard	magic	23	14	8	5	0.57	0.07	0	0.5	1	0	7	3	4	1
7x12	3	24	8	2	5.2096	settings	Diagonal	checkerboard	magic	23	14	7	7	0.5	0.14	0	0.43	2	0	6	2	4	2
7x12	3	25	9	2	5.1786	settings	Diagonal	checkerboard	magic	23	14	6	2.8	0.43	0	0	0.43	0	0	6	3	4	1
7x12	3	1	1	1	5.9526	settings	Diagonal	checkerboard	knight	23	14	8	3.6	0.57	0	0	0.57	0	0	8	2	4	2
7x12	3	2	2	1	3.9504	settings	Diagonal	checkerboard	knight	23	14	7	3.6	0.5	0	0	0.5	0	0	7	2	4	2
7x12	3	3	3	1	3.6766	settings	Diagonal	checkerboard	knight	23	14	7	2.8	0.5	0	0	0.5	0	0	7	2	4	2
7x12	3	4	4	1	6.0347	settings	Diagonal	checkerboard	knight	23	14	7	3.2	0.5	0	0	0.5	0	0	7	2	4	2
7x12	3	5	5	1	6.8289	settings	Diagonal	checkerboard	knight	23	14	8	3.6	0.57	0	0	0.57	0	0	8	2	4	2
7x12	3	6	6	1	5.563	settings	Diagonal	checkerboard	knight	23	14	9	3.6	0.64	0	0	0.64	0	0	9	2	4	2
7x12	3	7	7	1	6.0111	settings	Diagonal	checkerboard	knight	23	14	6	2.8	0.43	0	0	0.43	0	0	6	2	4	2
7x12	3	8	8	1	4.7373	settings	Diagonal	checkerboard	knight	23	14	7	3.6	0.5	0	0	0.5	0	0	7	2	4	2
7x12	3	9	9	1	6.1961	settings	Diagonal	checkerboard	knight	23	14	9	3.6	0.64	0	0	0.64	0	0	9	2	4	2
7x12	3	10	10	1	3.5029	settings	Diagonal	checkerboard	knight	23	14	8	3.6	0.57	0	0	0.57	0	0	8	2	4	2
7x12	3	11	11	1	5.9462	settings	Diagonal	checkerboard	knight	23	14	7	3.6	0.5	0	0	0.5	0	0	7	2	4	2
7x12	3	12	12	1	5.2848	settings	Diagonal	checkerboard	knight	23	14	9	4	0.64	0	0	0.64	0	0	9	2	4	2
7x12	3	13	1	2	4.7107	settings	Diagonal	checkerboard	knight	23	14	7	3.2	0.5	0	0	0.5	0	0	7	2	4	2
7x12	3	14	2	2	6.462	settings	Diagonal	checkerboard	knight	23	14	6	3.2	0.43	0	0	0.43	0	0	6	2	4	2
7x12	3	15	3	2	3.7294	settings	Diagonal	checkerboard	knight	23	14	6	2.4	0.43	0	0	0.43	0	0	6	2	4	2
7x12	3	16	4	2	3.6247	settings	Diagonal	checkerboard	knight	23	14	6	2.8	0.43	0	0	0.43	0	0	6	2	4	2
7x12	3	17	5	2	6.4956	settings	Diagonal	checkerboard	knight	23	14	7	3.2	0.5	0	0	0.5	0	0	7	2	4	2
7x12	3	18	6	2	6.1767	settings	Diagonal	checkerboard	knight	23	14	8	3.2	0.57	0	0	0.57	0	0	8	2	4	2
7x12	3	19	7	2	3.4312	settings	Diagonal	checkerboard	knight	23	14	5	2.4	0.36	0	0	0.36	0	0	5	2	4	2
7x12	3	20	8	2	6.6799	settings	Diagonal	checkerboard	knight	23	14	6	3.2	0.43	0	0	0.43	0	0	6	2	4	2
7x12	3	21	9	2	6.6358	settings	Diagonal	checkerboard	knight	23	14	8	3.2	0.57	0	0	0.57	0	0	8	2	4	2
7x12	3	22	10	2	3.3047	settings	Diagonal	checkerboard	knight	23	14	7	3.2	0.5	0	0	0.5	0	0	7	2	4	2
7x12	3	23	11	2	4.2575	settings	Diagonal	checkerboard	knight	23	14	6	3.2	0.43	0	0	0.43	0	0	6	2	4	2
7x12	3	24	12	2	4.8976	settings	Diagonal	checkerboard	knight	23	14	8	3.6	0.57	0	0	0.57	0	0	8	2	4	2
7x12	3	25	1	3	5.6945	settings	Diagonal	checkerboard	knight	23	14	8	4	0.57	0	0	0.57	0	0	8	2	4	2
7x12	3	1	1	1	4.1139	settings	Diagonal	checkerboard	leaddiagonal	23	14	6	2.8	0.43	0	0	0.43	0	0	6	3	4	1
7x12	3	2	2	1	5.8713	settings	Diagonal	checkerboard	leaddiagonal	23	14	8	3.6	0.57	0	0	0.57	0	0	8	2	4	2
7x12	3	3	3	1	3.5833	settings	Diagonal	checkerboard	leaddiagonal	23	14	9	5	0.64	0.07	0	0.57	1	0	8	3	4	1
7x12	3	4	4	1	4.9417	settings	Diagonal	checkerboard	leaddiagonal	23	14	7	4.8	0.5	0.14	0	0.36	2	0	5	3	4	1
7x12	3	5	5	1	4.3756	settings	Diagonal	checkerboard	leaddiagonal	23	14	5	2.8	0.36	0	0	0.36	0	0	5	3	4	1
7x12	3	6	6	1	5.6294	settings	Diagonal	checkerboard	leaddiagonal	23	14	6	4.6	0.43	0.07	0	0.43	1	0	6	3	4	1
7x12	3	7	7	1	5.4263	settings	Diagonal	checkerboard	leaddiagonal	23	14	7	3.2	0.5	0	0	0.5	0	0	7	3	4	1
7x12	3	8	8	1	6.149	settings	Diagonal	checkerboard	leaddiagonal	23	14	6	3.2	0.43	0	0	0.43	0	0	6	3	4	1
7x12	3	9	9	1	3.3944	settings	Diagonal	checkerboard	leaddiagonal	23	14	7	3.6	0.5	0	0	0.5	0	0	7	3	4	1
7x12	3	10	10	1	5.4264	settings	Diagonal	checkerboard	leaddiagonal	23	14	7	4.2	0.5	0.07	0	0.43	1	0	6	2	4	2
7x12	3	11	11	1	5.7489	settings	Diagonal	checkerboard	leaddiagonal	23	14	6	3.4	0.43	0.07	0	0.36	1	0	5	3	4	1
7x12	3	12	12	1	3.8542	settings	Diagonal	checkerboard	leaddiagonal	23	14	6	3.4	0.43	0.07	0	0.36	1	0	5	3	4	1
7x12	3	13	13	1	3.0471	settings	Diagonal	checkerboard	leaddiagonal	23	14	6	3.2	0.43	0	0	0.43	0	0	6	3	4	1
7x12	3	14	14	1	4.0668	settings	Diagonal	checkerboard	leaddiagonal	23	14	7	5.2	0.5	0.14	0	0.36	2	0	5	3	4	1
7x12	3	15	15	1	3.7472	settings	Diagonal	checkerboard	leaddiagonal	23	14	7	3.8	0.5	0.07	0	0.43	1	0	6	3	4	1
7x12	3	16	16	1	3.6356	settings	Diagonal	checkerboard	leaddiagonal	23	14	6	2.8	0.43	0	0	0.43	0	0	6	3	4	1
7x12	3	17	1	2	4.8095	settings	Diagonal	checkerboard	leaddiagonal	23	14	6	2.8	0.43	0	0	0.43	0	0	6	3	4	1
7x12	3	18	2	2	3.9918	settings	Diagonal	checkerboard	leaddiagonal	23	14	8	3.6	0.57	0	0	0.57	0	0	8	2	4	2
7x12	3	19	3	2	6.429	settings	Diagonal	checkerboard	leaddiagonal	23	14	9	5	0.64	0.07	0	0.57	1	0	8	3	4	1
7x12	3	20	4	2	3.564	settings	Diagonal	checkerboard	leaddiagonal	23	14	7	4.8	0.5	0.14	0	0.36	2	0	5	3	4	1
7x12	3	21	5	2	3.7547	settings	Diagonal	checkerboard	leaddiagonal	23	14	5	2.8	0.36	0	0	0.36	0	0	5	3	4	1
7x12	3	22	6	2	6.1806	settings	Diagonal	checkerboard	leaddiagonal	23	14	6	4.6	0.43	0.07	0	0.43	1	0	6	3	4	1
7x12	3	23	7	2	7.0166	settings	Diagonal	checkerboard	leaddiagonal	23	14	7	3.2	0.5	0	0	0.5	0	0	7	3	4	1
7x12	3	24	8	2	6.4637	settings	Diagonal	checkerboard	leaddiagonal	23	14	6	3.2	0.43	0	0	0.43	0	0	6	3	4	1
7x12	3	25	9	2	6.7429	settings	Diagonal	checkerboard	leaddiagonal	23	14	7	3.6	0.5	0	0	0.5	0	0	7	3	4	1
7x12	3	1	1	1	8.3094	settings	Diagonal	checkerboard	greedymagic	23	14	4	2	0.29	0	0	0.29	0	0	4	3	4	1
7x12	3	2	2	1	5.3592	settings	Diagonal	checkerboard	greedymagic	23	14	5	2.4	0.36	0	0	0.36	0	0	5	3	4	1
7x12	3	3	3	1	8.2032	settings	Diagonal	checkerboard	greedymagic	23	14	4	1.6	0.29	0	0	0.29	0	0	4	2	4	2
7x12	3	4	4	1	4.6071	settings	Diagonal	checkerboard	greedymagic	23	14	3	1.2	0.21	0	0	0.21	0	0	3	2	4	2
7x12	3	5	5	1	7.982	settings	Diagonal	checkerboard	greedymagic	23	14	4	1.6	0.29	0	0	0.29	0	0	4	2	4	2
7x12	3	6	6	1	4.0519	settings	Diagonal	checkerboard	greedymagic	23	14	4	1.6	0.29	0	0	0.29	0	0	4	2	4	2
7x12	3	7	7	1	5.9045	settings	Diagonal	checkerboard	greedymagic	23	14	4	1.6	0.29	0	0	0.29	0	0	4	2	4	2
7x12	3	8	8	1	5.9233	settings	Diagonal	checkerboard	greedymagic	23	14	5	2	0.36	0	0	0.36	0	0	5	2	4	2
7x12	3	9	9	1	5.059	settings	Diagonal	checkerboard	greedymagic	23	14	4	2	0.29	0	0	0.29	0	0	4	3	4	1
7x12	3	10	10	1	5.0013	settings	Diagonal	checkerboard	greedymagic	23	14	5	2.4	0.36	0	0	0.36	0	0	5	3	4	1
7x12	3	11	11	1	5.0621	settings	Diagonal	checkerboard	greedymagic	23	14	4	1.6	0.29	0	0	0.29	0	0	4	2	4	2
7x12	3	12	12	1	5.0381	settings	Diagonal	checkerboard	greedymagic	23	14	3	1.2	0.21	0	0	0.21	0	0	3	2	4	2
7x12	3	13	13	1	5.7417	settings	Diagonal	checkerboard	greedymagic	23	14	4	1.6	0.29	0	0	0.29	0	0	4	2	4	2
7x12	3	14	14	1	8.8638	settings	Diagonal	checkerboard	greedymagic	23	14	4	1.6	0.29	0	0	0.29	0	0	4	2	4	2
7x12	3	15	15	1	5.5118	settings	Diagonal	checkerboard	greedymagic	23	14	4	1.6	0.29	0	0	0.29	0	0	4	2	4	2
7x12	3	16	16	1	4.4929	settings	Diagonal	checkerboard	greedymagic	23	14	5	2	0.36	0	0	0.36	0	0	5	2	4	2
7x12	3	17	1	2	5.002	settings	Diagonal	checkerboard	greedymagic	23	14	3	2	0.21	0	0	0.21	0	0	3	3	4	1
7x12	3	18	2	2	6.2774	settings	Diagonal	checkerboard	greedymagic	23	14	4	2.4	0.29	0	0	0.29	0	0	4	3	4	1
7x12	3	19	3	2	4.5812	settings	Diagonal	checkerboard	greedymagic	23	14	3	1.6	0.21	0	0	0.21	0	0	3	2	4	2
7x12	3	20	4	2	5.3034	settings	Diagonal	checkerboard	greedymagic	23	14	2	1.2	0.14	0	0	0.14	0	0	2	2	4	2
7x12	3	21	5	2	3.6757	settings	Diagonal	checkerboard	greedymagic	23	14	3	1.6	0.21	0	0	0.21	0	0	3	2	4	2
7x12	3	22	6	2	5.0243	settings	Diagonal	checkerboard	greedymagic	23	14	3	1.6	0.21	0	0	0.21	0	0	3	2	4	2
7x12	3	23	7	2	7.1678	settings	Diagonal	checkerboard	greedymagic	23	14	3	1.6	0.21	0	0	0.21	0	0	3	2	4	2
7x12	3	24	8	2	6.0931	settings	Diagonal	checkerboard	greedymagic	23	14	4	2	0.29	0	0	0.29	0	0	4	2	4	2
7x12	3	25	9	2	5.6253	settings	Diagonal	checkerboard	greedymagic	23	14	3	2	0.21	0	0	0.21	0	0	3	3	4	1
7x12	3	1	1	1	3.7491	settings	Diagonal	checkerboard	greedyknight	23	14	4	2	0.29	0	0	0.29	0	0	4	2	4	2
7x12	3	2	2	1	8.1515	settings	Diagonal	checkerboard	greedyknight	23	14	3	1.2	0.21	0	0	0.21	0	0	3	2	4	2
7x12	3	3	3	1	8.0358	settings	Diagonal	checkerboard	greedyknight	23	14	3	1.6	0.21	0	0	0.21	0	0	3	2	4	2
7x12	3	4	4	1	7.3512	settings	Diagonal	checkerboard	greedyknight	23	14	3	1.2	0.21	0	0	0.21	0	0	3	2	4	2
7x12	3	5	5	1	3.8097	settings	Diagonal	checkerboard	greedyknight	23	14	4	1.6	0.29	0	0	0.29	0	0	4	2	4	2
7x12	3	6	6	1	8.194	settings	Diagonal	checkerboard	greedyknight	23	14	4	1.6	0.29	0	0	0.29	0	0	4	2	4	2
7x12	3	7	7	1	4.234	settings	Diagonal	checkerboard	greedyknight	23	14	3	1.6	0.21	0	0	0.21	0	0	3	2	4	2
7x12	3	8	8	1	4.5994	settings	Diagonal	checkerboard	greedyknight	23	14	3	1.6	0.21	0	0	0.21	0	0	3	2	4	2
7x12	3	9	9	1	7.9518	settings	Diagonal	checkerboard	greedyknight	23	14	3	1.2	0.21	0	0	0.21	0	0	3	2	4	2
7x12	3	10	10	1	4.9759	settings	Diagonal	checkerboard	greedyknight	23	14	4	1.6	0.29	0	0	0.29	0	0	4	2	4	2
7x12	3	11	11	1	7.7033	settings	Diagonal	checkerboard	greedyknight	23	14	4	1.6	0.29	0	0	0.29	0	0	4	2	4	2
7x12	3	12	12	1	4.0248	settings	Diagonal	checkerboard	greedyknight	23	14	3	1.2	0.21	0	0	0.21	0	0	3	2	4	2
7x12	3	13	1	2	4.5569	settings	Diagonal	checkerboard	greedyknight	23	14	3	1.6	0.21	0	0	0.21	0	0	3	2	4	2
7x12	3	14	2	2	3.5425	settings	Diagonal	checkerboard	greedyknight	23	14	2	0.8	0.14	0	0	0.14	0	0	2	2	4	2
7x12	3	15	3	2	4.3673	settings	Diagonal	checkerboard	greedyknight	23	14	2	1.2	0.14	0	0	0.14	0	0	2	2	4	2
7x12	3	16	4	2	3.896	settings	Diagonal	checkerboard	greedyknight	23	14	2	0.8	0.14	0	0	0.14	0	0	2	2	4	2
7x12	3	17	5	2	4.5061	settings	Diagonal	checkerboard	greedyknight	23	14	3	1.2	0.21	0	0	0.21	0	0	3	2	4	2
7x12	3	18	6	2	6.0831	settings	Diagonal	checkerboard	greedyknight	23	14	3	1.2	0.21	0	0	0.21	0	0	3	2	4	2
7x12	3	19	7	2	4.77	settings	Diagonal	checkerboard	greedyknight	23	14	2	1.2	0.14	0	0	0.14	0	0	2	2	4	2
7x12	3	20	8	2	4.2308	settings	Diagonal	checkerboard	greedyknight	23	14	2	1.2	0.14	0	0	0.14	0	0	2	2	4	2
7x12	3	21	9	2	5.1131	settings	Diagonal	checkerboard	greedyknight	23	14	2	0.8	0.14	0	0	0.14	0	0	2	2	4	2
7x12	3	22	10	2	6.8805	settings	Diagonal	checkerboard	greedyknight	23	14	3	1.2	0.21	0	0	0.21	0	0	3	2	4	2
7x12	3	23	11	2	7.3779	settings	Diagonal	checkerboard	greedyknight	23	14	3	1.2	0.21	0	0	0.21	0	0	3	2	4	2
7x12	3	24	12	2	5.012	settings	Diagonal	checkerboard	greedyknight	23	14	2	0.8	0.14	0	0	0.14	0	0	2	2	4	2
7x12	3	25	1	3	4.6223	settings	Diagonal	checkerboard	greedyknight	23	14	2	1.2	0.14	0	0	0.14	0	0	2	2	4	2
7x12	3	1	1	1	4.1324	settings	Diagonal	checkerboard	greedyleaddiagonal	23	14	1	0.8	0.07	0	0	0.07	0	0	1	3	4	1
7x12	3	2	2	1	5.4938	settings	Diagonal	checkerboard	greedyleaddiagonal	23	14	2	1.2	0.14	0	0	0.14	0	0	2	3	4	1
7x12	3	3	3	1	4.1905	settings	Diagonal	checkerboard	greedyleaddiagonal	23	14	2	1.2	0.14	0	0	0.14	0	0	2	3	4	1
7x12	3	4	4	1	4.1094	settings	Diagonal	checkerboard	greedyleaddiagonal	23	14	2	1.6	0.14	0	0	0.14	0	0	2	3	4	1
7x12	3	5	5	1	6.4989	settings	Diagonal	checkerboard	greedyleaddiagonal	23	14	1	0.8	0.07	0	0	0.07	0	0	1	3	4	1
7x12	3	6	6	1	5.9804	settings	Diagonal	checkerboard	greedyleaddiagonal	23	14	2	1.2	0.14	0	0	0.14	0	0	2	3	4	1
7x12	3	7	7	1	4.0424	settings	Diagonal	checkerboard	greedyleaddiagonal	23	14	2	1.2	0.14	0	0	0.14	0	0	2	3	4	1
7x12	3	8	8	1	6.2161	settings	Diagonal	checkerboard	greedyleaddiagonal	23	14	1	0.8	0.07	0	0	0.07	0	0	1	3	4	1
7x12	3	9	9	1	5.9259	settings	Diagonal	checkerboard	greedyleaddiagonal	23	14	2	1.2	0.14	0	0	0.14	0	0	2	3	4	1
7x12	3	10	10	1	6.1213	settings	Diagonal	checkerboard	greedyleaddiagonal	23	14	2	2.2	0.14	0.07	0	0.07	1	0	1	3	4	1
7x12	3	11	11	1	6.044	settings	Diagonal	checkerboard	greedyleaddiagonal	23	14	2	1.6	0.14	0	0	0.14	0	0	2	3	4	1
7x12	3	12	12	1	6.7536	settings	Diagonal	checkerboard	greedyleaddiagonal	23	14	2	1.2	0.14	0	0	0.14	0	0	2	3	4	1
7x12	3	13	13	1	7.0266	settings	Diagonal	checkerboard	greedyleaddiagonal	23	14	3	1.6	0.21	0	0	0.21	0	0	3	3	4	1
7x12	3	14	14	1	7.6774	settings	Diagonal	checkerboard	greedyleaddiagonal	23	14	2	1.6	0.14	0	0	0.14	0	0	2	3	4	1
7x12	3	15	15	1	4.1985	settings	Diagonal	checkerboard	greedyleaddiagonal	23	14	1	0.8	0.07	0	0	0.07	0	0	1	3	4	1
7x12	3	16	16	1	4.1271	settings	Diagonal	checkerboard	greedyleaddiagonal	23	14	1	0.8	0.07	0	0	0.07	0	0	1	3	4	1
7x12	3	17	1	2	4.2607	settings	Diagonal	checkerboard	greedyleaddiagonal	23	14	2	1.2	0.14	0	0	0.14	0	0	2	3	4	1
7x12	3	18	2	2	4.3883	settings	Diagonal	checkerboard	greedyleaddiagonal	23	14	3	1.6	0.21	0	0	0.21	0	0	3	3	4	1
7x12	3	19	3	2	7.1303	settings	Diagonal	checkerboard	greedyleaddiagonal	23	14	3	1.6	0.21	0	0	0.21	0	0	3	3	4	1
7x12	3	20	4	2	6.0597	settings	Diagonal	checkerboard	greedyleaddiagonal	23	14	3	2	0.21	0	0	0.21	0	0	3	3	4	1
7x12	3	21	5	2	3.1761	settings	Diagonal	checkerboard	greedyleaddiagonal	23	14	2	1.2	0.14	0	0	0.14	0	0	2	3	4	1
7x12	3	22	6	2	4.0601	settings	Diagonal	checkerboard	greedyleaddiagonal	23	14	3	1.6	0.21	0	0	0.21	0	0	3	3	4	1
7x12	3	23	7	2	5.0134	settings	Diagonal	checkerboard	greedyleaddiagonal	23	14	3	1.6	0.21	0	0	0.21	0	0	3	3	4	1
7x12	3	24	8	2	4.1383	settings	Diagonal	checkerboard	greedyleaddiagonal	23	14	2	1.2	0.14	0	0	0.14	0	0	2	3	4	1
7x12	3	25	9	2	5.8834	settings	Diagonal	checkerboard	greedyleaddiagonal	23	14	3	1.6	0.21	0	0	0.21	0	0	3	3	4	1
7x12	3	1	1	1	6.7506	settings	DiagonalSwitchback	checkerboard	magic	23	14	6	2.8	0.43	0	0	0.43	0	0	6	3	4	1
7x12	3	2	2	1	6.2806	settings	DiagonalSwitchback	checkerboard	magic	23	14	7	5.6	0.5	0.14	0	0.43	2	0	6	3	4	1
7x12	3	3	3	1	4.156	settings	DiagonalSwitchback	checkerboard	magic	23	14	7	4	0.5	0	0	0.5	0	0	7	3	4	1
7x12	3	4	4	1	4.887	settings	DiagonalSwitchback	checkerboard	magic	23	14	6	3.8	0.43	0.07	0	0.36	1	0	5	2	4	2
7x12	3	5	5	1	4.2237	settings	DiagonalSwitchback	checkerboard	magic	23	14	7	3.6	0.5	0	0	0.5	0	0	7	3	4	1
7x12	3	6	6	1	4.0417	settings	DiagonalSwitchback	checkerboard	magic	23	14	6	3.8	0.43	0.07	0	0.36	1	0	5	2	4	2
7x12	3	7	7	1	6.2345	settings	DiagonalSwitchback	checkerboard	magic	23	14	8	5	0.57	0.07	0	0.5	1	0	7	3	4	1
7x12	3	8	8	1	5.4519	settings	DiagonalSwitchback	checkerboard	magic	23	14	7	7	0.5	0.14	0	0.43	2	0	6	2	4	2
7x12	3	9	9	1	5.7176	settings	DiagonalSwitchback	checkerboard	magic	23	14	6	2.8	0.43	0	0	0.43	0	0	6	3	4	1
7x12	3	10	10	1	5.9297	settings	DiagonalSwitchback	checkerboard	magic	23	14	7	5.6	0.5	0.14	0	0.43	2	0	6	3	4	1
7x12	3	11	11	1	3.8916	settings	DiagonalSwitchback	checkerboard	magic	23	14	7	4	0.5	0	0	0.5	0	0	7	3	4	1
7x12	3	12	12	1	4.3622	settings	DiagonalSwitchback	checkerboard	magic	23	14	6	3.8	0.43	0.07	0	0.36	1	0	5	2	4	2
7x12	3	13	13	1	6.5556	settings	DiagonalSwitchback	checkerboard	magic	23	14	7	3.6	0.5	0	0	0.5	0	0	7	3	4	1
7x12	3	14	14	1	4.6755	settings	DiagonalSwitchback	checkerboard	magic	23	14	6	3.8	0.43	0.07	0	0.36	1	0	5	2	4	2
7x12	3	15	15	1	7.2503	settings	DiagonalSwitchback	checkerboard	magic	23	14	8	5	0.57	0.07	0	0.5	1	0	7	3	4	1
7x12	3	16	16	1	4.223	settings	DiagonalSwitchback	checkerboard	magic	23	14	7	7	0.5	0.14	0	0.43	2	0	6	2	4	2
7x12	3	17	1	2	3.5916	settings	DiagonalSwitchback	checkerboard	magic	23	14	7	3.6	0.5	0	0	0.5	0	0	7	3	4	1
7x12	3	18	2	2	3.5385	settings	DiagonalSwitchback	checkerboard	magic	23	14	8	6.4	0.57	0.14	0	0.5	2	0	7	3	4	1
7x12	3	19	3	2	3.4276	settings	DiagonalSwitchback	checkerboard	magic	23	14	8	4.8	0.57	0	0	0.57	0	0	8	3	4	1
7x12	3	20	4	2	5.1643	settings	DiagonalSwitchback	checkerboard	magic	23	14	7	4.6	0.5	0.07	0	0.43	1	0	6	2	4	2
7x12	3	21	5	2	5.9698	settings	DiagonalSwitchback	checkerboard	magic	23	14	8	4.4	0.57	0	0	0.57	0	0	8	3	4	1
7x12	3	22	6	2	6.1274	settings	DiagonalSwitchback	checkerboard	magic	23	14	7	4.6	0.5	0.07	0	0.43	1	0	6	2	4	2
7x12	3	23	7	2	6.1742	settings	DiagonalSwitchback	checkerboard	magic	23	14	9	5.8	0.64	0.07	0	0.57	1	0	8	3	4	1
7x12	3	24	8	2	3.5217	settings	DiagonalSwitchback	checkerboard	magic	23	14	8	7.8	0.57	0.14	0	0.5	2	0	7	2	4	2
7x12	3	25	9	2	3.7517	settings	DiagonalSwitchback	checkerboard	magic	23	14	7	3.6	0.5	0	0	0.5	0	0	7	3	4	1
7x12	3	1	1	1	4.0327	settings	DiagonalSwitchback	checkerboard	knight	23	14	7	3.6	0.5	0	0	0.5	0	0	7	2	4	2
7x12	3	2	2	1	6.8769	settings	DiagonalSwitchback	checkerboard	knight	23	14	6	3.6	0.43	0	0	0.43	0	0	6	2	4	2
7x12	3	3	3	1	6.5128	settings	DiagonalSwitchback	checkerboard	knight	23	14	6	2.8	0.43	0	0	0.43	0	0	6	2	4	2
7x12	3	4	4	1	4.8604	settings	DiagonalSwitchback	checkerboard	knight	23	14	6	3.2	0.43	0	0	0.43	0	0	6	2	4	2
7x12	3	5	5	1	6.1531	settings	DiagonalSwitchback	checkerboard	knight	23	14	7	3.6	0.5	0	0	0.5	0	0	7	2	4	2
7x12	3	6	6	1	6.0635	settings	DiagonalSwitchback	checkerboard	knight	23	14	8	3.6	0.57	0	0	0.57	0	0	8	2	4	2
7x12	3	7	7	1	5.8192	settings	DiagonalSwitchback	checkerboard	knight	23	14	5	2.8	0.36	0	0	0.36	0	0	5	2	4	2
7x12	3	8	8	1	6.2805	settings	DiagonalSwitchback	checkerboard	knight	23	14	6	3.6	0.43	0	0	0.43	0	0	6	2	4	2
7x12	3	9	9	1	4.7432	settings	DiagonalSwitchback	checkerboard	knight	23	14	8	3.6	0.57	0	0	0.57	0	0	8	2	4	2
7x12	3	10	10	1	3.9227	settings	DiagonalSwitchback	checkerboard	knight	23	14	7	3.6	0.5	0	0	0.5	0	0	7	2	4	2
7x12	3	11	11	1	6.9156	settings	DiagonalSwitchback	checkerboard	knight	23	14	6	3.6	0.43	0	0	0.43	0	0	6	2	4	2
7x12	3	12	12	1	4.445	settings	DiagonalSwitchback	checkerboard	knight	23	14	8	4	0.57	0	0	0.57	0	0	8	2	4	2
7x12	3	13	1	2	6.3834	settings	DiagonalSwitchback	checkerboard	knight	23	14	8	4.4	0.57	0	0	0.57	0	0	8	2	4	2
7x12	3	14	2	2	5.2921	settings	DiagonalSwitchback	checkerboard	knight	23	14	7	4.4	0.5	0	0	0.5	0	0	7	2	4	2
7x12	3	15	3	2	3.3258	settings	DiagonalSwitchback	checkerboard	knight	23	14	7	3.6	0.5	0	0	0.5	0	0	7	2	4	2
7x12	3	16	4	2	3.1143	settings	DiagonalSwitchback	checkerboard	knight	23	14	7	4	0.5	0	0	0.5	0	0	7	2	4	2
7x12	3	17	5	2	3.6823	settings	DiagonalSwitchback	checkerboard	knight	23	14	8	4.4	0.57	0	0	0.57	0	0	8	2	4	2
7x12	3	18	6	2	5.3731	settings	DiagonalSwitchback	checkerboard	knight	23	14	9	4.4	0.64	0	0	0.64	0	0	9	2	4	2
7x12	3	19	7	2	5.4339	settings	DiagonalSwitchback	checkerboard	knight	23	14	6	3.6	0.43	0	0	0.43	0	0	6	2	4	2
7x12	3	20	8	2	3.3362	settings	DiagonalSwitchback	checkerboard	knight	23	14	7	4.4	0.5	0	0	0.5	0	0	7	2	4	2
7x12	3	21	9	2	4.3994	settings	DiagonalSwitchback	checkerboard	knight	23	14	9	4.4	0.64	0	0	0.64	0	0	9	2	4	2
7x12	3	22	10	2	5.026	settings	DiagonalSwitchback	checkerboard	knight	23	14	8	4.4	0.57	0	0	0.57	0	0	8	2	4	2
7x12	3	23	11	2	4.323	settings	DiagonalSwitchback	checkerboard	knight	23	14	7	4.4	0.5	0	0	0.5	0	0	7	2	4	2
7x12	3	24	12	2	6.6482	settings	DiagonalSwitchback	checkerboard	knight	23	14	9	4.8	0.64	0	0	0.64	0	0	9	2	4	2
7x12	3	25	1	3	4.1842	settings	DiagonalSwitchback	checkerboard	knight	23	14	7	3.6	0.5	0	0	0.5	0	0	7	2	4	2
7x12	3	1	1	1	4.0888	settings	DiagonalSwitchback	checkerboard	leaddiagonal	23	14	6	2.4	0.43	0	0	0.43	0	0	6	3	4	1
7x12	3	2	2	1	3.7511	settings	DiagonalSwitchback	checkerboard	leaddiagonal	23	14	8	3.2	0.57	0	0	0.57	0	0	8	2	4	2
7x12	3	3	3	1	3.7238	settings	DiagonalSwitchback	checkerboard	leaddiagonal	23	14	9	4.6	0.64	0.07	0	0.57	1	0	8	3	4	1
7x12	3	4	4	1	3.7776	settings	DiagonalSwitchback	checkerboard	leaddiagonal	23	14	7	4.4	0.5	0.14	0	0.36	2	0	5	3	4	1
7x12	3	5	5	1	3.802	settings	DiagonalSwitchback	checkerboard	leaddiagonal	23	14	5	2.4	0.36	0	0	0.36	0	0	5	3	4	1
7x12	3	6	6	1	3.9142	settings	DiagonalSwitchback	checkerboard	leaddiagonal	23	14	6	4.2	0.43	0.07	0	0.43	1	0	6	3	4	1
7x12	3	7	7	1	6.1623	settings	DiagonalSwitchback	checkerboard	leaddiagonal	23	14	7	2.8	0.5	0	0	0.5	0	0	7	3	4	1
7x12	3	8	8	1	6.0988	settings	DiagonalSwitchback	checkerboard	leaddiagonal	23	14	6	2.8	0.43	0	0	0.43	0	0	6	3	4	1
7x12	3	9	9	1	6.1536	settings	DiagonalSwitchback	checkerboard	leaddiagonal	23	14	7	3.2	0.5	0	0	0.5	0	0	7	3	4	1
7x12	3	10	10	1	3.8164	settings	DiagonalSwitchback	checkerboard	leaddiagonal	23	14	7	3.8	0.5	0.07	0	0.43	1	0	6	2	4	2
7x12	3	11	11	1	5.011	settings	DiagonalSwitchback	checkerboard	leaddiagonal	23	14	6	3	0.43	0.07	0	0.36	1	0	5	3	4	1
7x12	3	12	12	1	5.588	settings	DiagonalSwitchback	checkerboard	leaddiagonal	23	14	6	3	0.43	0.07	0	0.36	1	0	5	3	4	1
7x12	3	13	13	1	5.6481	settings	DiagonalSwitchback	checkerboard	leaddiagonal	23	14	6	2.8	0.43	0	0	0.43	0	0	6	3	4	1
7x12	3	14	14	1	6.0212	settings	DiagonalSwitchback	checkerboard	leaddiagonal	23	14	7	4.8	0.5	0.14	0	0.36	2	0	5	3	4	1
7x12	3	15	15	1	5.6015	settings	DiagonalSwitchback	checkerboard	leaddiagonal	23	14	7	3.4	0.5	0.07	0	0.43	1	0	6	3	4	1
7x12	3	16	16	1	4.0859	settings	DiagonalSwitchback	checkerboard	leaddiagonal	23	14	6	2.4	0.43	0	0	0.43	0	0	6	3	4	1
7x12	3	17	1	2	4.1319	settings	DiagonalSwitchback	checkerboard	leaddiagonal	23	14	5	2.4	0.36	0	0	0.36	0	0	5	3	4	1
7x12	3	18	2	2	3.4613	settings	DiagonalSwitchback	checkerboard	leaddiagonal	23	14	7	3.2	0.5	0	0	0.5	0	0	7	2	4	2
7x12	3	19	3	2	5.5806	settings	DiagonalSwitchback	checkerboard	leaddiagonal	23	14	8	4.6	0.57	0.07	0	0.5	1	0	7	3	4	1
7x12	3	20	4	2	6.6116	settings	DiagonalSwitchback	checkerboard	leaddiagonal	23	14	6	4.4	0.43	0.14	0	0.29	2	0	4	3	4	1
7x12	3	21	5	2	6.9684	settings	DiagonalSwitchback	checkerboard	leaddiagonal	23	14	4	2.4	0.29	0	0	0.29	0	0	4	3	4	1
7x12	3	22	6	2	6.5821	settings	DiagonalSwitchback	checkerboard	leaddiagonal	23	14	5	4.2	0.36	0.07	0	0.36	1	0	5	3	4	1
7x12	3	23	7	2	6.4257	settings	DiagonalSwitchback	checkerboard	leaddiagonal	23	14	6	2.8	0.43	0	0	0.43	0	0	6	3	4	1
7x12	3	24	8	2	3.6763	settings	DiagonalSwitchback	checkerboard	leaddiagonal	23	14	5	2.8	0.36	0	0	0.36	0	0	5	3	4	1
7x12	3	25	9	2	3.6907	settings	DiagonalSwitchback	checkerboard	leaddiagonal	23	14	6	3.2	0.43	0	0	0.43	0	0	6	3	4	1
7x12	3	1	1	1	7.8077	settings	DiagonalSwitchback	checkerboard	greedymagic	23	14	2	1.6	0.14	0	0	0.14	0	0	2	3	4	1
7x12	3	2	2	1	6.186	settings	DiagonalSwitchback	checkerboard	greedymagic	23	14	3	2	0.21	0	0	0.21	0	0	3	3	4	1
7x12	3	3	3	1	6.9566	settings	DiagonalSwitchback	checkerboard	greedymagic	23	14	2	1.2	0.14	0	0	0.14	0	0	2	2	4	2
7x12	3	4	4	1	6.0306	settings	DiagonalSwitchback	checkerboard	greedymagic	23	14	1	0.8	0.07	0	0	0.07	0	0	1	2	4	2
7x12	3	5	5	1	5.0322	settings	DiagonalSwitchback	checkerboard	greedymagic	23	14	2	1.2	0.14	0	0	0.14	0	0	2	2	4	2
7x12	3	6	6	1	3.9186	settings	DiagonalSwitchback	checkerboard	greedymagic	23	14	2	1.2	0.14	0	0	0.14	0	0	2	2	4	2
7x12	3	7	7	1	4.0126	settings	DiagonalSwitchback	checkerboard	greedymagic	23	14	2	1.2	0.14	0	0	0.14	0	0	2	2	4	2
7x12	3	8	8	1	8.2766	settings	DiagonalSwitchback	checkerboard	greedymagic	23	14	3	1.6	0.21	0	0	0.21	0	0	3	2	4	2
7x12	3	9	9	1	11.507	settings	DiagonalSwitchback	checkerboard	greedymagic	23	14	2	1.6	0.14	0	0	0.14	0	0	2	3	4	1
7x12	3	10	10	1	6.5159	settings	DiagonalSwitchback	checkerboard	greedymagic	23	14	3	2	0.21	0	0	0.21	0	0	3	3	4	1
7x12	3	11	11	1	5.0643	settings	DiagonalSwitchback	checkerboard	greedymagic	23	14	2	1.2	0.14	0	0	0.14	0	0	2	2	4	2
7x12	3	12	12	1	3.7737	settings	DiagonalSwitchback	checkerboard	greedymagic	23	14	1	0.8	0.07	0	0	0.07	0	0	1	2	4	2
7x12	3	13	13	1	5.2032	settings	DiagonalSwitchback	checkerboard	greedymagic	23	14	2	1.2	0.14	0	0	0.14	0	0	2	2	4	2
7x12	3	14	14	1	4.2314	settings	DiagonalSwitchback	checkerboard	greedymagic	23	14	2	1.2	0.14	0	0	0.14	0	0	2	2	4	2
7x12	3	15	15	1	3.9763	settings	DiagonalSwitchback	checkerboard	greedymagic	23	14	2	1.2	0.14	0	0	0.14	0	0	2	2	4	2
7x12	3	16	16	1	4.7404	settings	DiagonalSwitchback	checkerboard	greedymagic	23	14	3	1.6	0.21	0	0	0.21	0	0	3	2	4	2
7x12	3	17	1	2	7.5117	settings	DiagonalSwitchback	checkerboard	greedymagic	23	14	3	2	0.21	0	0	0.21	0	0	3	3	4	1
7x12	3	18	2	2	7.3741	settings	DiagonalSwitchback	checkerboard	greedymagic	23	14	4	2.4	0.29	0	0	0.29	0	0	4	3	4	1
7x12	3	19	3	2	6.9606	settings	DiagonalSwitchback	checkerboard	greedymagic	23	14	3	1.6	0.21	0	0	0.21	0	0	3	2	4	2
7x12	3	20	4	2	3.8037	settings	DiagonalSwitchback	checkerboard	greedymagic	23	14	2	1.2	0.14	0	0	0.14	0	0	2	2	4	2
7x12	3	21	5	2	6.2678	settings	DiagonalSwitchback	checkerboard	greedymagic	23	14	3	1.6	0.21	0	0	0.21	0	0	3	2	4	2
7x12	3	22	6	2	9.4517	settings	DiagonalSwitchback	checkerboard	greedymagic	23	14	3	1.6	0.21	0	0	0.21	0	0	3	2	4	2
7x12	3	23	7	2	7.8179	settings	DiagonalSwitchback	checkerboard	greedymagic	23	14	3	1.6	0.21	0	0	0.21	0	0	3	2	4	2
7x12	3	24	8	2	6.8286	settings	DiagonalSwitchback	checkerboard	greedymagic	23	14	4	2	0.29	0	0	0.29	0	0	4	2	4	2
7x12	3	25	9	2	7.6652	settings	DiagonalSwitchback	checkerboard	greedymagic	23	14	3	2	0.21	0	0	0.21	0	0	3	3	4	1
7x12	3	1	1	1	6.4193	settings	DiagonalSwitchback	checkerboard	greedyknight	23	14	2	1.2	0.14	0	0	0.14	0	0	2	2	4	2
7x12	3	2	2	1	4.8667	settings	DiagonalSwitchback	checkerboard	greedyknight	23	14	1	0.4	0.07	0	0	0.07	0	0	1	2	4	2
7x12	3	3	3	1	5.5904	settings	DiagonalSwitchback	checkerboard	greedyknight	23	14	1	0.8	0.07	0	0	0.07	0	0	1	2	4	2
7x12	3	4	4	1	7.9574	settings	DiagonalSwitchback	checkerboard	greedyknight	23	14	1	0.4	0.07	0	0	0.07	0	0	1	2	4	2
7x12	3	5	5	1	7.3315	settings	DiagonalSwitchback	checkerboard	greedyknight	23	14	2	0.8	0.14	0	0	0.14	0	0	2	2	4	2
7x12	3	6	6	1	4.914	settings	DiagonalSwitchback	checkerboard	greedyknight	23	14	2	0.8	0.14	0	0	0.14	0	0	2	2	4	2
7x12	3	7	7	1	8.9923	settings	DiagonalSwitchback	checkerboard	greedyknight	23	14	1	0.8	0.07	0	0	0.07	0	0	1	2	4	2
7x12	3	8	8	1	6.581	settings	DiagonalSwitchback	checkerboard	greedyknight	23	14	1	0.8	0.07	0	0	0.07	0	0	1	2	4	2
7x12	3	9	9	1	6.2449	settings	DiagonalSwitchback	checkerboard	greedyknight	23	14	1	0.4	0.07	0	0	0.07	0	0	1	2	4	2
7x12	3	10	10	1	8.3662	settings	DiagonalSwitchback	checkerboard	greedyknight	23	14	2	0.8	0.14	0	0	0.14	0	0	2	2	4	2
7x12	3	11	11	1	7.7272	settings	DiagonalSwitchback	checkerboard	greedyknight	23	14	2	0.8	0.14	0	0	0.14	0	0	2	2	4	2
7x12	3	12	12	1	4.5124	settings	DiagonalSwitchback	checkerboard	greedyknight	23	14	1	0.4	0.07	0	0	0.07	0	0	1	2	4	2
7x12	3	13	1	2	6.93	settings	DiagonalSwitchback	checkerboard	greedyknight	23	14	3	1.6	0.21	0	0	0.21	0	0	3	2	4	2
7x12	3	14	2	2	4.5892	settings	DiagonalSwitchback	checkerboard	greedyknight	23	14	2	0.8	0.14	0	0	0.14	0	0	2	2	4	2
7x12	3	15	3	2	7.1852	settings	DiagonalSwitchback	checkerboard	greedyknight	23	14	2	1.2	0.14	0	0	0.14	0	0	2	2	4	2
7x12	3	16	4	2	5.1754	settings	DiagonalSwitchback	checkerboard	greedyknight	23	14	2	0.8	0.14	0	0	0.14	0	0	2	2	4	2
7x12	3	17	5	2	4.5951	settings	DiagonalSwitchback	checkerboard	greedyknight	23	14	3	1.2	0.21	0	0	0.21	0	0	3	2	4	2
7x12	3	18	6	2	4.9711	settings	DiagonalSwitchback	checkerboard	greedyknight	23	14	3	1.2	0.21	0	0	0.21	0	0	3	2	4	2
7x12	3	19	7	2	4.0215	settings	DiagonalSwitchback	checkerboard	greedyknight	23	14	2	1.2	0.14	0	0	0.14	0	0	2	2	4	2
7x12	3	20	8	2	4.6335	settings	DiagonalSwitchback	checkerboard	greedyknight	23	14	2	1.2	0.14	0	0	0.14	0	0	2	2	4	2
7x12	3	21	9	2	3.8378	settings	DiagonalSwitchback	checkerboard	greedyknight	23	14	2	0.8	0.14	0	0	0.14	0	0	2	2	4	2
7x12	3	22	10	2	5.2663	settings	DiagonalSwitchback	checkerboard	greedyknight	23	14	3	1.2	0.21	0	0	0.21	0	0	3	2	4	2
7x12	3	23	11	2	4.9992	settings	DiagonalSwitchback	checkerboard	greedyknight	23	14	3	1.2	0.21	0	0	0.21	0	0	3	2	4	2
7x12	3	24	12	2	7.7887	settings	DiagonalSwitchback	checkerboard	greedyknight	23	14	2	0.8	0.14	0	0	0.14	0	0	2	2	4	2
7x12	3	25	1	3	9.8469	settings	DiagonalSwitchback	checkerboard	greedyknight	23	14	4	2	0.29	0	0	0.29	0	0	4	2	4	2
7x12	3	1	1	1	7.6957	settings	DiagonalSwitchback	checkerboard	greedyleaddiagonal	23	14	2	0.8	0.14	0	0	0.14	0	0	2	3	4	1
7x12	3	2	2	1	7.5363	settings	DiagonalSwitchback	checkerboard	greedyleaddiagonal	23	14	3	1.2	0.21	0	0	0.21	0	0	3	3	4	1
7x12	3	3	3	1	7.2792	settings	DiagonalSwitchback	checkerboard	greedyleaddiagonal	23	14	3	1.2	0.21	0	0	0.21	0	0	3	3	4	1
7x12	3	4	4	1	4.6832	settings	DiagonalSwitchback	checkerboard	greedyleaddiagonal	23	14	3	1.6	0.21	0	0	0.21	0	0	3	3	4	1
7x12	3	5	5	1	8.5956	settings	DiagonalSwitchback	checkerboard	greedyleaddiagonal	23	14	2	0.8	0.14	0	0	0.14	0	0	2	3	4	1
7x12	3	6	6	1	6.0453	settings	DiagonalSwitchback	checkerboard	greedyleaddiagonal	23	14	3	1.2	0.21	0	0	0.21	0	0	3	3	4	1
7x12	3	7	7	1	4.2341	settings	DiagonalSwitchback	checkerboard	greedyleaddiagonal	23	14	3	1.2	0.21	0	0	0.21	0	0	3	3	4	1
7x12	3	8	8	1	4.6248	settings	DiagonalSwitchback	checkerboard	greedyleaddiagonal	23	14	2	0.8	0.14	0	0	0.14	0	0	2	3	4	1
7x12	3	9	9	1	5.046	settings	DiagonalSwitchback	checkerboard	greedyleaddiagonal	23	14	3	1.2	0.21	0	0	0.21	0	0	3	3	4	1
7x12	3	10	10	1	5.5289	settings	DiagonalSwitchback	checkerboard	greedyleaddiagonal	23	14	3	2.2	0.21	0.07	0	0.14	1	0	2	3	4	1
7x12	3	11	11	1	6.4015	settings	DiagonalSwitchback	checkerboard	greedyleaddiagonal	23	14	3	1.6	0.21	0	0	0.21	0	0	3	3	4	1
7x12	3	12	12	1	4.6259	settings	DiagonalSwitchback	checkerboard	greedyleaddiagonal	23	14	3	1.2	0.21	0	0	0.21	0	0	3	3	4	1
7x12	3	13	13	1	4.4631	settings	DiagonalSwitchback	checkerboard	greedyleaddiagonal	23	14	4	1.6	0.29	0	0	0.29	0	0	4	3	4	1
7x12	3	14	14	1	5.7317	settings	DiagonalSwitchback	checkerboard	greedyleaddiagonal	23	14	3	1.6	0.21	0	0	0.21	0	0	3	3	4	1
7x12	3	15	15	1	7.9077	settings	DiagonalSwitchback	checkerboard	greedyleaddiagonal	23	14	2	0.8	0.14	0	0	0.14	0	0	2	3	4	1
7x12	3	16	16	1	7.487	settings	DiagonalSwitchback	checkerboard	greedyleaddiagonal	23	14	2	0.8	0.14	0	0	0.14	0	0	2	3	4	1
7x12	3	17	1	2	9.0781	settings	DiagonalSwitchback	checkerboard	greedyleaddiagonal	23	14	2	0.8	0.14	0	0	0.14	0	0	2	3	4	1
7x12	3	18	2	2	6.3666	settings	DiagonalSwitchback	checkerboard	greedyleaddiagonal	23	14	3	1.2	0.21	0	0	0.21	0	0	3	3	4	1
7x12	3	19	3	2	8.0521	settings	DiagonalSwitchback	checkerboard	greedyleaddiagonal	23	14	3	1.2	0.21	0	0	0.21	0	0	3	3	4	1
7x12	3	20	4	2	8.1468	settings	DiagonalSwitchback	checkerboard	greedyleaddiagonal	23	14	3	1.6	0.21	0	0	0.21	0	0	3	3	4	1
7x12	3	21	5	2	4.6048	settings	DiagonalSwitchback	checkerboard	greedyleaddiagonal	23	14	2	0.8	0.14	0	0	0.14	0	0	2	3	4	1
7x12	3	22	6	2	6.3646	settings	DiagonalSwitchback	checkerboard	greedyleaddiagonal	23	14	3	1.2	0.21	0	0	0.21	0	0	3	3	4	1
7x12	3	23	7	2	11.4317	settings	DiagonalSwitchback	checkerboard	greedyleaddiagonal	23	14	3	1.2	0.21	0	0	0.21	0	0	3	3	4	1
7x12	3	24	8	2	6.1149	settings	DiagonalSwitchback	checkerboard	greedyleaddiagonal	23	14	2	0.8	0.14	0	0	0.14	0	0	2	3	4	1
7x12	3	25	9	2	7.2907	settings	DiagonalSwitchback	checkerboard	greedyleaddiagonal	23	14	3	1.2	0.21	0	0	0.21	0	0	3	3	4	1
7x12	4	1	1	1	27.7732	spacebar	Natural	firstsecond	magic	64	24	16	27.4	0.67	0.46	0	0.46	11	0	11	3	6	3
7x12	4	2	2	1	9.9312	spacebar	Natural	firstsecond	magic	64	24	18	28.6	0.75	0.5	0	0.46	12	0	11	3	6	3
7x12	4	3	3	1	15.4536	spacebar	Natural	firstsecond	magic	64	24	18	29.8	0.75	0.54	0	0.42	13	0	10	3	6	3
7x12	4	4	4	1	8.155	spacebar	Natural	firstsecond	magic	64	24	17	29.8	0.71	0.54	0	0.5	13	0	12	3	6	3
7x12	4	5	5	1	6.5987	spacebar	Natural	firstsecond	magic	64	24	17	30	0.71	0.5	0	0.58	12	0	14	3	6	3
7x12	4	6	6	1	11.7037	spacebar	Natural	firstsecond	magic	64	24	17	32.4	0.71	0.54	0	0.54	13	0	13	3	6	3
7x12	4	7	7	1	5.5607	spacebar	Natural	firstsecond	magic	64	24	17	31.2	0.71	0.54	0	0.5	13	0	12	3	6	3
7x12	4	8	8	1	10.5795	spacebar	Natural	firstsecond	magic	64	24	17	32	0.71	0.46	0	0.58	11	0	14	3	6	3
7x12	4	9	9	1	6.8819	spacebar	Natural	firstsecond	magic	64	24	18	33.4	0.75	0.58	0	0.58	14	0	14	3	6	3
7x12	4	10	10	1	9.5567	spacebar	Natural	firstsecond	magic	64	24	18	31.2	0.75	0.58	0	0.54	14	0	13	3	6	3
7x12	4	11	11	1	6.6216	spacebar	Natural	firstsecond	magic	64	24	18	29.4	0.75	0.46	0	0.5	11	0	12	3	6	3
7x12	4	12	12	1	10.2349	spacebar	Natural	firstsecond	magic	64	24	18	31.2	0.75	0.58	0	0.58	14	0	14	3	6	3
7x12	4	13	13	1	6.9056	spacebar	Natural	firstsecond	magic	64	24	18	26.6	0.75	0.58	0	0.42	14	0	10	3	6	3
7x12	4	14	14	1	8.7023	spacebar	Natural	firstsecond	magic	64	24	18	23.8	0.75	0.5	0	0.46	12	0	11	3	6	3
7x12	4	15	15	1	6.0793	spacebar	Natural	firstsecond	magic	64	24	18	27.6	0.75	0.58	0	0.46	14	0	11	3	6	3
7x12	4	16	16	1	11.1217	spacebar	Natural	firstsecond	magic	64	24	18	29	0.75	0.58	0	0.42	14	0	10	3	6	3
7x12	4	17	17	1	6.3989	spacebar	Natural	firstsecond	magic	64	24	18	28	0.75	0.54	0	0.46	13	0	11	3	6	3
7x12	4	18	18	1	10.1291	spacebar	Natural	firstsecond	magic	64	24	18	29	0.75	0.58	0	0.42	14	0	10	3	6	3
7x12	4	19	19	1	10.9363	spacebar	Natural	firstsecond	magic	64	24	17	28	0.71	0.5	0	0.46	12	0	11	3	6	3
7x12	4	20	20	1	7.8407	spacebar	Natural	firstsecond	magic	64	24	18	28	0.75	0.5	0	0.46	12	0	11	3	6	3
7x12	4	21	21	1	7.8718	spacebar	Natural	firstsecond	magic	64	24	18	29.2	0.75	0.54	0	0.46	13	0	11	3	6	3
7x12	4	22	22	1	5.8437	spacebar	Natural	firstsecond	magic	64	24	18	29	0.75	0.54	0	0.5	13	0	12	3	6	3
7x12	4	23	23	1	8.8412	spacebar	Natural	firstsecond	magic	64	24	16	29.4	0.67	0.46	0	0.54	11	0	13	3	6	3
7x12	4	24	24	1	4.9879	spacebar	Natural	firstsecond	magic	64	24	15	29.6	0.62	0.46	0	0.5	11	0	12	3	6	3
7x12	4	25	25	1	9.9239	spacebar	Natural	firstsecond	magic	64	24	15	29.4	0.62	0.5	0	0.46	12	0	11	3	6	3
7x12	4	1	1	1	9.6854	spacebar	Natural	firstsecond	knight	64	24	17	19.8	0.71	0.33	0	0.5	8	0	12	3	6	3
7x12	4	2	2	1	12.8388	spacebar	Natural	firstsecond	knight	64	24	18	18.8	0.75	0.38	0	0.46	9	0	11	3	6	3
7x12	4	3	3	1	7.6893	spacebar	Natural	firstsecond	knight	64	24	17	18.2	0.71	0.38	0	0.54	9	0	13	3	6	3
7x12	4	4	4	1	15.2805	spacebar	Natural	firstsecond	knight	64	24	17	17.2	0.71	0.29	0	0.62	7	0	15	3	6	3
7x12	4	5	5	1	10.2298	spacebar	Natural	firstsecond	knight	64	24	17	16.6	0.71	0.25	0	0.67	6	0	16	3	6	3
7x12	4	6	6	1	9.3544	spacebar	Natural	firstsecond	knight	64	24	17	17.8	0.71	0.25	0	0.62	6	0	15	3	6	3
7x12	4	7	7	1	7.5344	spacebar	Natural	firstsecond	knight	64	24	18	18.2	0.75	0.29	0	0.58	7	0	14	3	6	3
7x12	4	8	8	1	10.2646	spacebar	Natural	firstsecond	knight	64	24	16	18.6	0.67	0.29	0	0.58	7	0	14	3	6	3
7x12	4	9	9	1	8.2033	spacebar	Natural	firstsecond	knight	64	24	17	17.8	0.71	0.25	0	0.54	6	0	13	3	6	3
7x12	4	10	10	1	7.6974	spacebar	Natural	firstsecond	knight	64	24	16	15.4	0.67	0.17	0	0.54	4	0	13	3	6	3
7x12	4	11	11	1	6.8177	spacebar	Natural	firstsecond	knight	64	24	16	15.8	0.67	0.21	0	0.54	5	0	13	3	6	3
7x12	4	12	12	1	6.8342	spacebar	Natural	firstsecond	knight	64	24	16	15.4	0.67	0.25	0	0.58	6	0	14	3	6	3
7x12	4	13	13	1	11.8717	spacebar	Natural	firstsecond	knight	64	24	15	15.2	0.62	0.21	0	0.54	5	0	13	3	6	3
7x12	4	14	14	1	14.8432	spacebar	Natural	firstsecond	knight	64	24	16	13.4	0.67	0.17	0	0.58	4	0	14	3	6	3
7x12	4	15	15	1	12.3295	spacebar	Natural	firstsecond	knight	64	24	15	14.6	0.62	0.29	0	0.54	7	0	13	3	6	3
7x12	4	16	16	1	14.9274	spacebar	Natural	firstsecond	knight	64	24	14	13.6	0.58	0.25	0	0.54	6	0	13	3	6	3
7x12	4	17	17	1	8.9635	spacebar	Natural	firstsecond	knight	64	24	15	14	0.62	0.25	0	0.54	6	0	13	3	6	3
7x12	4	18	18	1	8.5972	spacebar	Natural	firstsecond	knight	64	24	16	15.8	0.67	0.29	0	0.5	7	0	12	3	6	3
7x12	4	19	19	1	12.9334	spacebar	Natural	firstsecond	knight	64	24	18	17	0.75	0.25	0	0.58	6	0	14	3	6	3
7x12	4	20	20	1	8.7573	spacebar	Natural	firstsecond	knight	64	24	18	16.6	0.75	0.29	0	0.58	7	0	14	3	6	3
7x12	4	21	21	1	11.8676	spacebar	Natural	firstsecond	knight	64	24	18	19.6	0.75	0.29	0	0.62	7	0	15	3	6	3
7x12	4	22	22	1	11.9091	spacebar	Natural	firstsecond	knight	64	24	16	16.8	0.67	0.25	0	0.62	6	0	15	3	6	3
7x12	4	23	23	1	11.6721	spacebar	Natural	firstsecond	knight	64	24	16	18	0.67	0.25	0	0.58	6	0	14	3	6	3
7x12	4	24	24	1	15.6963	spacebar	Natural	firstsecond	knight	64	24	16	19.4	0.67	0.25	0	0.58	6	0	14	3	6	3
7x12	4	25	25	1	10.0399	spacebar	Natural	firstsecond	knight	64	24	16	20.2	0.67	0.29	0	0.58	7	0	14	3	6	3
7x12	4	1	1	1	5.9272	spacebar	Natural	firstsecond	leaddiagonal	64	24	15	12.4	0.62	0.33	0	0.38	8	0	9	4	6	2
7x12	4	2	2	1	9.9644	spacebar	Natural	firstsecond	leaddiagonal	64	24	15	12.4	0.62	0.33	0	0.38	8	0	9	4	6	2
7x12	4	3	3	1	6.729	spacebar	Natural	firstsecond	leaddiagonal	64	24	16	10.8	0.67	0.25	0	0.46	6	0	11	4	6	2
7x12	4	4	4	1	9.999	spacebar	Natural	firstsecond	leaddiagonal	64	24	16	13.2	0.67	0.33	0	0.42	8	0	10	4	6	2
7x12	4	5	5	1	11.6343	spacebar	Natural	firstsecond	leaddiagonal	64	24	16	15.6	0.67	0.38	0	0.42	9	0	10	4	6	2
7x12	4	6	6	1	6.9895	spacebar	Natural	firstsecond	leaddiagonal	64	24	16	16	0.67	0.33	0	0.46	8	0	11	4	6	2
7x12	4	7	7	1	9.8753	spacebar	Natural	firstsecond	leaddiagonal	64	24	16	18.8	0.67	0.42	0	0.46	10	0	11	4	6	2
7x12	4	8	8	1	10.2797	spacebar	Natural	firstsecond	leaddiagonal	64	24	17	19	0.71	0.33	0	0.5	8	0	12	4	6	2
7x12	4	9	9	1	10.0459	spacebar	Natural	firstsecond	leaddiagonal	64	24	18	19.8	0.75	0.38	0	0.54	9	0	13	4	6	2
7x12	4	10	10	1	7.0558	spacebar	Natural	firstsecond	leaddiagonal	64	24	16	16.4	0.67	0.38	0	0.42	9	0	10	4	6	2
7x12	4	11	11	1	8.8992	spacebar	Natural	firstsecond	leaddiagonal	64	24	14	14.6	0.58	0.33	0	0.42	8	0	10	4	6	2
7x12	4	12	12	1	5.0673	spacebar	Natural	firstsecond	leaddiagonal	64	24	14	16.2	0.58	0.38	0	0.46	9	0	11	4	6	2
7x12	4	13	13	1	18.8103	spacebar	Natural	firstsecond	leaddiagonal	64	24	15	17.8	0.62	0.42	0	0.42	10	0	10	4	6	2
7x12	4	14	14	1	6.2378	spacebar	Natural	firstsecond	leaddiagonal	64	24	16	20.8	0.67	0.46	0	0.42	11	0	10	4	6	2
7x12	4	15	15	1	6.226	spacebar	Natural	firstsecond	leaddiagonal	64	24	16	23.6	0.67	0.46	0	0.38	11	0	9	4	6	2
7x12	4	16	16	1	9.3049	spacebar	Natural	firstsecond	leaddiagonal	64	24	17	24.6	0.71	0.5	0	0.29	12	0	7	4	6	2
7x12	4	17	17	1	11.8274	spacebar	Natural	firstsecond	leaddiagonal	64	24	18	22.2	0.75	0.54	0	0.33	13	0	8	4	6	2
7x12	4	18	18	1	5.9043	spacebar	Natural	firstsecond	leaddiagonal	64	24	19	19.8	0.79	0.58	0	0.38	14	0	9	4	6	2
7x12	4	19	19	1	10.6394	spacebar	Natural	firstsecond	leaddiagonal	64	24	19	17.8	0.79	0.54	0	0.38	13	0	9	4	6	2
7x12	4	20	20	1	11.1083	spacebar	Natural	firstsecond	leaddiagonal	64	24	19	18	0.79	0.54	0	0.33	13	0	8	4	6	2
7x12	4	21	21	1	5.8649	spacebar	Natural	firstsecond	leaddiagonal	64	24	18	17.6	0.75	0.54	0	0.25	13	0	6	4	6	2
7x12	4	22	22	1	9.5836	spacebar	Natural	firstsecond	leaddiagonal	64	24	18	17.4	0.75	0.46	0	0.33	11	0	8	4	6	2
7x12	4	23	23	1	11.7777	spacebar	Natural	firstsecond	leaddiagonal	64	24	18	20.4	0.75	0.5	0	0.38	12	0	9	4	6	2
7x12	4	24	24	1	8.9834	spacebar	Natural	firstsecond	leaddiagonal	64	24	17	21.4	0.71	0.46	0	0.38	11	0	9	4	6	2
7x12	4	25	25	1	6.0537	spacebar	Natural	firstsecond	leaddiagonal	64	24	18	21.8	0.75	0.54	0	0.38	13	0	9	4	6	2
7x12	4	1	1	1	32.2438	spacebar	Natural	firstsecond	greedymagic	64	24	4	2.2	0.17	0.04	0	0.12	1	0	3	3	6	3
7x12	4	2	2	1	9.4199	spacebar	Natural	firstsecond	greedymagic	64	24	2	1.4	0.08	0.04	0	0.04	1	0	1	3	6	3
7x12	4	3	3	1	10.3826	spacebar	Natural	firstsecond	greedymagic	64	24	4	3.2	0.17	0.04	0	0.12	1	0	3	3	6	3
7x12	4	4	4	1	5.6984	spacebar	Natural	firstsecond	greedymagic	64	24	2	1.4	0.08	0.04	0	0.04	1	0	1	3	6	3
7x12	4	5	5	1	9.0511	spacebar	Natural	firstsecond	greedymagic	64	24	3	2.8	0.12	0.08	0	0.08	2	0	2	3	6	3
7x12	4	6	6	1	13.7162	spacebar	Natural	firstsecond	greedymagic	64	24	5	4	0.21	0.08	0	0.17	2	0	4	3	6	3
7x12	4	7	7	1	14.0786	spacebar	Natural	firstsecond	greedymagic	64	24	3	4	0.12	0.08	0	0.08	2	0	2	3	6	3
7x12	4	8	8	1	14.3415	spacebar	Natural	firstsecond	greedymagic	64	24	3	4.6	0.12	0.08	0	0.08	2	0	2	3	6	3
7x12	4	9	9	1	10.4364	spacebar	Natural	firstsecond	greedymagic	64	24	4	7.4	0.17	0.17	0	0.12	4	0	3	3	6	3
7x12	4	10	10	1	12.8159	spacebar	Natural	firstsecond	greedymagic	64	24	4	4.8	0.17	0.12	0	0.08	3	0	2	3	6	3
7x12	4	11	11	1	14.5732	spacebar	Natural	firstsecond	greedymagic	64	24	5	4	0.21	0.08	0	0.17	2	0	4	3	6	3
7x12	4	12	12	1	8.326	spacebar	Natural	firstsecond	greedymagic	64	24	3	2	0.12	0	0	0.12	0	0	3	3	6	3
7x12	4	13	13	1	8.7248	spacebar	Natural	firstsecond	greedymagic	64	24	5	4.4	0.21	0.08	0	0.17	2	0	4	3	6	3
7x12	4	14	14	1	12.0519	spacebar	Natural	firstsecond	greedymagic	64	24	5	2.4	0.21	0	0	0.21	0	0	5	3	6	3
7x12	4	15	15	1	20.7497	spacebar	Natural	firstsecond	greedymagic	64	24	3	1.8	0.12	0.04	0	0.08	1	0	2	3	6	3
7x12	4	16	16	1	9.9207	spacebar	Natural	firstsecond	greedymagic	64	24	3	2.2	0.12	0.04	0	0.08	1	0	2	3	6	3
7x12	4	17	17	1	13.6137	spacebar	Natural	firstsecond	greedymagic	64	24	3	3.4	0.12	0.08	0	0.04	2	0	1	3	6	3
7x12	4	18	18	1	8.7707	spacebar	Natural	firstsecond	greedymagic	64	24	3	2.8	0.12	0.04	0	0.08	1	0	2	3	6	3
7x12	4	19	19	1	13.6614	spacebar	Natural	firstsecond	greedymagic	64	24	4	4.6	0.17	0.04	0	0.12	1	0	3	3	6	3
7x12	4	20	20	1	12.3602	spacebar	Natural	firstsecond	greedymagic	64	24	4	4.2	0.17	0.08	0	0.08	2	0	2	3	6	3
7x12	4	21	21	1	13.941	spacebar	Natural	firstsecond	greedymagic	64	24	3	1.8	0.12	0.04	0	0.08	1	0	2	3	6	3
7x12	4	22	22	1	8.2327	spacebar	Natural	firstsecond	greedymagic	64	24	2	1.4	0.08	0.04	0	0.04	1	0	1	3	6	3
7x12	4	23	23	1	11.7571	spacebar	Natural	firstsecond	greedymagic	64	24	5	5.4	0.21	0.08	0	0.12	2	0	3	3	6	3
7x12	4	24	24	1	14.8756	spacebar	Natural	firstsecond	greedymagic	64	24	1	0.4	0.04	0	0	0.04	0	0	1	3	6	3
7x12	4	25	25	1	15.8701	spacebar	Natural	firstsecond	greedymagic	64	24	4	4.2	0.17	0.08	0	0.08	2	0	2	3	6	3
7x12	4	1	1	1	16.7168	spacebar	Natural	firstsecond	greedyknight	64	24	2	2.2	0.08	0.04	0	0.08	1	0	2	3	6	3
7x12	4	2	2	1	18.741	spacebar	Natural	firstsecond	greedyknight	64	24	3	1.8	0.12	0.04	0	0.08	1	0	2	3	6	3
7x12	4	3	3	1	12.0728	spacebar	Natural	firstsecond	greedyknight	64	24	3	3.2	0.12	0.08	0	0.12	2	0	3	3	6	3
7x12	4	4	4	1	14.9682	spacebar	Natural	firstsecond	greedyknight	64	24	4	2.8	0.17	0.08	0	0.08	2	0	2	3	6	3
7x12	4	5	5	1	8.6227	spacebar	Natural	firstsecond	greedyknight	64	24	2	1.2	0.08	0	0	0.08	0	0	2	3	6	3
7x12	4	6	6	1	12.2389	spacebar	Natural	firstsecond	greedyknight	64	24	2	1.4	0.08	0.04	0	0.04	1	0	1	3	6	3
7x12	4	7	7	1	10.5763	spacebar	Natural	firstsecond	greedyknight	64	24	2	1.4	0.08	0.04	0	0.04	1	0	1	3	6	3
7x12	4	8	8	1	19.2294	spacebar	Natural	firstsecond	greedyknight	64	24	1	1	0.04	0.04	0	0	1	0	0	3	6	3
7x12	4	9	9	1	11.3318	spacebar	Natural	firstsecond	greedyknight	64	24	3	2.2	0.12	0.04	0	0.12	1	0	3	3	6	3
7x12	4	10	10	1	9.4413	spacebar	Natural	firstsecond	greedyknight	64	24	2	0.8	0.08	0	0	0.08	0	0	2	3	6	3
7x12	4	11	11	1	12.3298	spacebar	Natural	firstsecond	greedyknight	64	24	2	1.4	0.08	0.04	0	0.04	1	0	1	3	6	3
7x12	4	12	12	1	16.1639	spacebar	Natural	firstsecond	greedyknight	64	24	2	1.4	0.08	0.04	0	0.04	1	0	1	3	6	3
7x12	4	13	13	1	16.4346	spacebar	Natural	firstsecond	greedyknight	64	24	3	2.4	0.12	0.08	0	0.04	2	0	1	3	6	3
7x12	4	14	14	1	10.8345	spacebar	Natural	firstsecond	greedyknight	64	24	2	3.2	0.08	0.04	0	0.08	1	0	2	3	6	3
7x12	4	15	15	1	9.8002	spacebar	Natural	firstsecond	greedyknight	64	24	1	1	0.04	0.04	0	0	1	0	0	3	6	3
7x12	4	16	16	1	11.4665	spacebar	Natural	firstsecond	greedyknight	64	24	2	1.4	0.08	0.04	0	0.04	1	0	1	3	6	3
7x12	4	17	17	1	15.2702	spacebar	Natural	firstsecond	greedyknight	64	24	4	4.4	0.17	0.08	0	0.17	2	0	4	3	6	3
7x12	4	18	18	1	11.5256	spacebar	Natural	firstsecond	greedyknight	64	24	4	5	0.17	0.08	0	0.08	2	0	2	3	6	3
7x12	4	19	19	1	16.5139	spacebar	Natural	firstsecond	greedyknight	64	24	5	4.6	0.21	0.12	0	0.08	3	0	2	3	6	3
7x12	4	20	20	1	14.3062	spacebar	Natural	firstsecond	greedyknight	64	24	3	3.2	0.12	0.04	0	0.12	1	0	3	3	6	3
7x12	4	21	21	1	17.0996	spacebar	Natural	firstsecond	greedyknight	64	24	4	3	0.17	0.04	0	0.17	1	0	4	3	6	3
7x12	4	22	22	1	14.0999	spacebar	Natural	firstsecond	greedyknight	64	24	3	1.8	0.12	0.04	0	0.08	1	0	2	3	6	3
7x12	4	23	23	1	9.78	spacebar	Natural	firstsecond	greedyknight	64	24	4	2.2	0.17	0.04	0	0.12	1	0	3	3	6	3
7x12	4	24	24	1	15.171	spacebar	Natural	firstsecond	greedyknight	64	24	1	1	0.04	0.04	0	0	1	0	0	3	6	3
7x12	4	25	25	1	21.6143	spacebar	Natural	firstsecond	greedyknight	64	24	2	2.2	0.08	0.04	0	0.08	1	0	2	3	6	3
7x12	4	1	1	1	15.9843	spacebar	Natural	firstsecond	greedyleaddiagonal	64	24	3	4.4	0.12	0.12	0	0	3	0	0	4	6	2
7x12	4	2	2	1	17.5866	spacebar	Natural	firstsecond	greedyleaddiagonal	64	24	3	2.8	0.12	0.08	0	0.08	2	0	2	4	6	2
7x12	4	3	3	1	22.148	spacebar	Natural	firstsecond	greedyleaddiagonal	64	24	1	1	0.04	0.04	0	0	1	0	0	4	6	2
7x12	4	4	4	1	15.3251	spacebar	Natural	firstsecond	greedyleaddiagonal	64	24	4	2.8	0.17	0.08	0	0.08	2	0	2	4	6	2
7x12	4	5	5	1	13.8069	spacebar	Natural	firstsecond	greedyleaddiagonal	64	24	1	0.4	0.04	0	0	0.04	0	0	1	4	6	2
7x12	4	6	6	1	17.9651	spacebar	Natural	firstsecond	greedyleaddiagonal	64	24	3	6.2	0.12	0.12	0	0.04	3	0	1	4	6	2
7x12	4	7	7	1	16.5556	spacebar	Natural	firstsecond	greedyleaddiagonal	64	24	4	3	0.17	0.04	0	0.17	1	0	4	4	6	2
7x12	4	8	8	1	9.9162	spacebar	Natural	firstsecond	greedyleaddiagonal	64	24	2	1.4	0.08	0.04	0	0.04	1	0	1	4	6	2
7x12	4	9	9	1	10.593	spacebar	Natural	firstsecond	greedyleaddiagonal	64	24	3	2.4	0.12	0.08	0	0.04	2	0	1	4	6	2
7x12	4	10	10	1	9.0211	spacebar	Natural	firstsecond	greedyleaddiagonal	64	24	2	1.4	0.08	0.04	0	0.04	1	0	1	4	6	2
7x12	4	11	11	1	6.0206	spacebar	Natural	firstsecond	greedyleaddiagonal	64	24	4	3.2	0.17	0.08	0	0.12	2	0	3	4	6	2
7x12	4	12	12	1	11.7817	spacebar	Natural	firstsecond	greedyleaddiagonal	64	24	4	5.4	0.17	0.08	0	0.12	2	0	3	4	6	2
7x12	4	13	13	1	7.9574	spacebar	Natural	firstsecond	greedyleaddiagonal	64	24	2	2.2	0.08	0.04	0	0.04	1	0	1	4	6	2
7x12	4	14	14	1	6.1388	spacebar	Natural	firstsecond	greedyleaddiagonal	64	24	3	1.6	0.12	0	0	0.12	0	0	3	4	6	2
7x12	4	15	15	1	6.9296	spacebar	Natural	firstsecond	greedyleaddiagonal	64	24	3	2.6	0.12	0.04	0	0.08	1	0	2	4	6	2
7x12	4	16	16	1	8.7378	spacebar	Natural	firstsecond	greedyleaddiagonal	64	24	3	2.4	0.12	0.08	0	0.04	2	0	1	4	6	2
7x12	4	17	17	1	10.9443	spacebar	Natural	firstsecond	greedyleaddiagonal	64	24	3	3.2	0.12	0.08	0	0.08	2	0	2	4	6	2
7x12	4	18	18	1	13.6934	spacebar	Natural	firstsecond	greedyleaddiagonal	64	24	5	3.2	0.21	0.08	0	0.12	2	0	3	4	6	2
7x12	4	19	19	1	9.6878	spacebar	Natural	firstsecond	greedyleaddiagonal	64	24	3	1.2	0.12	0	0	0.12	0	0	3	4	6	2
7x12	4	20	20	1	11.4897	spacebar	Natural	firstsecond	greedyleaddiagonal	64	24	2	1.8	0.08	0.04	0	0.04	1	0	1	4	6	2
7x12	4	21	21	1	10.2347	spacebar	Natural	firstsecond	greedyleaddiagonal	64	24	4	3.2	0.17	0.08	0	0.12	2	0	3	4	6	2
7x12	4	22	22	1	12.0222	spacebar	Natural	firstsecond	greedyleaddiagonal	64	24	5	2.6	0.21	0.04	0	0.17	1	0	4	4	6	2
7x12	4	23	23	1	8.4478	spacebar	Natural	firstsecond	greedyleaddiagonal	64	24	4	2.8	0.17	0.08	0	0.08	2	0	2	4	6	2
7x12	4	24	24	1	9.3556	spacebar	Natural	firstsecond	greedyleaddiagonal	64	24	3	3.6	0.12	0.08	0	0.04	2	0	1	4	6	2
7x12	4	25	25	1	15.2182	spacebar	Natural	firstsecond	greedyleaddiagonal	64	24	5	3.6	0.21	0.08	0	0.12	2	0	3	4	6	2
7x12	4	1	1	1	10.1935	spacebar	Switchback	firstsecond	magic	64	24	14	27.6	0.58	0.5	0	0.29	12	0	7	3	6	3
7x12	4	2	2	1	10.5214	spacebar	Switchback	firstsecond	magic	64	24	15	25.2	0.62	0.54	0	0.25	13	0	6	3	6	3
7x12	4	3	3	1	9.6723	spacebar	Switchback	firstsecond	magic	64	24	16	27	0.67	0.58	0	0.29	14	0	7	3	6	3
7x12	4	4	4	1	10.0928	spacebar	Switchback	firstsecond	magic	64	24	15	31	0.62	0.58	0	0.29	14	0	7	3	6	3
7x12	4	5	5	1	9.3316	spacebar	Switchback	firstsecond	magic	64	24	17	29.8	0.71	0.67	0	0.33	16	0	8	3	6	3
7x12	4	6	6	1	10.1991	spacebar	Switchback	firstsecond	magic	64	24	17	31.8	0.71	0.62	0	0.38	15	0	9	3	6	3
7x12	4	7	7	1	7.5026	spacebar	Switchback	firstsecond	magic	64	24	17	32.2	0.71	0.58	0	0.42	14	0	10	3	6	3
7x12	4	8	8	1	12.1893	spacebar	Switchback	firstsecond	magic	64	24	16	27.8	0.67	0.58	0	0.38	14	0	9	3	6	3
7x12	4	9	9	1	7.2012	spacebar	Switchback	firstsecond	magic	64	24	17	34.6	0.71	0.67	0	0.33	16	0	8	3	6	3
7x12	4	10	10	1	5.7405	spacebar	Switchback	firstsecond	magic	64	24	15	29.6	0.62	0.54	0	0.33	13	0	8	3	6	3
7x12	4	11	11	1	10.6388	spacebar	Switchback	firstsecond	magic	64	24	17	30	0.71	0.58	0	0.42	14	0	10	3	6	3
7x12	4	12	12	1	10.1593	spacebar	Switchback	firstsecond	magic	64	24	16	34	0.67	0.54	0	0.38	13	0	9	3	6	3
7x12	4	13	13	1	11.7561	spacebar	Switchback	firstsecond	magic	64	24	16	28.4	0.67	0.58	0	0.33	14	0	8	3	6	3
7x12	4	14	14	1	7.7296	spacebar	Switchback	firstsecond	magic	64	24	17	31	0.71	0.67	0	0.38	16	0	9	3	6	3
7x12	4	15	15	1	12.1623	spacebar	Switchback	firstsecond	magic	64	24	16	29.2	0.67	0.62	0	0.33	15	0	8	3	6	3
7x12	4	16	16	1	10.6061	spacebar	Switchback	firstsecond	magic	64	24	16	29.2	0.67	0.58	0	0.29	14	0	7	3	6	3
7x12	4	17	17	1	9.1308	spacebar	Switchback	firstsecond	magic	64	24	16	26	0.67	0.54	0	0.29	13	0	7	3	6	3
7x12	4	18	18	1	8.5911	spacebar	Switchback	firstsecond	magic	64	24	17	25.6	0.71	0.58	0	0.33	14	0	8	3	6	3
7x12	4	19	19	1	11.6464	spacebar	Switchback	firstsecond	magic	64	24	15	26.8	0.62	0.42	0	0.38	10	0	9	3	6	3
7x12	4	20	20	1	12.3756	spacebar	Switchback	firstsecond	magic	64	24	17	27.6	0.71	0.62	0	0.29	15	0	7	3	6	3
7x12	4	21	21	1	7.7063	spacebar	Switchback	firstsecond	magic	64	24	15	28.2	0.62	0.54	0	0.25	13	0	6	3	6	3
7x12	4	22	22	1	6.6741	spacebar	Switchback	firstsecond	magic	64	24	17	32.2	0.71	0.54	0	0.38	13	0	9	3	6	3
7x12	4	23	23	1	5.9203	spacebar	Switchback	firstsecond	magic	64	24	17	29.8	0.71	0.58	0	0.38	14	0	9	3	6	3
7x12	4	24	24	1	5.2379	spacebar	Switchback	firstsecond	magic	64	24	16	28	0.67	0.58	0	0.38	14	0	9	3	6	3
7x12	4	25	25	1	6.339	spacebar	Switchback	firstsecond	magic	64	24	15	30.8	0.62	0.58	0	0.38	14	0	9	3	6	3
7x12	4	1	1	1	7.809	spacebar	Switchback	firstsecond	knight	64	24	13	17.8	0.54	0.38	0	0.33	9	0	8	3	6	3
7x12	4	2	2	1	8.9569	spacebar	Switchback	firstsecond	knight	64	24	12	15.4	0.5	0.29	0	0.29	7	0	7	3	6	3
7x12	4	3	3	1	9.1054	spacebar	Switchback	firstsecond	knight	64	24	13	13.8	0.54	0.25	0	0.38	6	0	9	3	6	3
7x12	4	4	4	1	8.9884	spacebar	Switchback	firstsecond	knight	64	24	11	14.4	0.46	0.33	0	0.29	8	0	7	3	6	3
7x12	4	5	5	1	8.9612	spacebar	Switchback	firstsecond	knight	64	24	11	8.6	0.46	0.21	0	0.25	5	0	6	3	6	3
7x12	4	6	6	1	9.2174	spacebar	Switchback	firstsecond	knight	64	24	12	19.8	0.5	0.42	0	0.38	10	0	9	3	6	3
7x12	4	7	7	1	8.6112	spacebar	Switchback	firstsecond	knight	64	24	10	10	0.42	0.25	0	0.25	6	0	6	3	6	3
7x12	4	8	8	1	9.2813	spacebar	Switchback	firstsecond	knight	64	24	11	10.8	0.46	0.25	0	0.38	6	0	9	3	6	3
7x12	4	9	9	1	9.1152	spacebar	Switchback	firstsecond	knight	64	24	13	12.4	0.54	0.21	0	0.42	5	0	10	3	6	3
7x12	4	10	10	1	9.3906	spacebar	Switchback	firstsecond	knight	64	24	12	15.2	0.5	0.29	0	0.38	7	0	9	3	6	3
7x12	4	11	11	1	9.5135	spacebar	Switchback	firstsecond	knight	64	24	14	20.2	0.58	0.46	0	0.33	11	0	8	3	6	3
7x12	4	12	12	1	9.521	spacebar	Switchback	firstsecond	knight	64	24	14	10.4	0.58	0.17	0	0.46	4	0	11	3	6	3
7x12	4	13	13	1	9.4239	spacebar	Switchback	firstsecond	knight	64	24	13	12.2	0.54	0.25	0	0.38	6	0	9	3	6	3
7x12	4	14	14	1	7.9117	spacebar	Switchback	firstsecond	knight	64	24	13	13	0.54	0.33	0	0.25	8	0	6	3	6	3
7x12	4	15	15	1	8.7964	spacebar	Switchback	firstsecond	knight	64	24	12	14.8	0.5	0.33	0	0.33	8	0	8	3	6	3
7x12	4	16	16	1	9.2944	spacebar	Switchback	firstsecond	knight	64	24	13	13.6	0.54	0.29	0	0.42	7	0	10	3	6	3
7x12	4	17	17	1	7.6677	spacebar	Switchback	firstsecond	knight	64	24	12	10.2	0.5	0.21	0	0.38	5	0	9	3	6	3
7x12	4	18	18	1	9.5776	spacebar	Switchback	firstsecond	knight	64	24	12	11.2	0.5	0.25	0	0.33	6	0	8	3	6	3
7x12	4	19	19	1	9.0813	spacebar	Switchback	firstsecond	knight	64	24	13	20	0.54	0.38	0	0.29	9	0	7	3	6	3
7x12	4	20	20	1	9.2434	spacebar	Switchback	firstsecond	knight	64	24	13	11.4	0.54	0.25	0	0.33	6	0	8	3	6	3
7x12	4	21	21	1	7.8209	spacebar	Switchback	firstsecond	knight	64	24	11	14.4	0.46	0.38	0	0.29	9	0	7	3	6	3
7x12	4	22	22	1	8.5357	spacebar	Switchback	firstsecond	knight	64	24	11	12.6	0.46	0.25	0	0.25	6	0	6	3	6	3
7x12	4	23	23	1	7.5371	spacebar	Switchback	firstsecond	knight	64	24	9	12.2	0.38	0.25	0	0.21	6	0	5	3	6	3
7x12	4	24	24	1	9.1921	spacebar	Switchback	firstsecond	knight	64	24	14	13.8	0.58	0.29	0	0.46	7	0	11	3	6	3
[truncated: 21,401 more rows]
