# Supplementary material for: A Flash Group Creation Algorithm for P300 Brain–Computer Interface Integration with Irregular Assistive Technology Keyboard Layouts
Source: Sensors (Basel). 2026 Mar 29;26(7):2123. doi: 10.3390/s26072123 (PMC13074949; doi:10.3390/s26072123)
Supplement: Supplementary file 1 [file sensors-26-02123-s001.zip › OnlineFlashGroups.csv]

File Number	TrialNum	Keyboard	KeyboardGroup	NumKeys	NumGroups	NumGrpsAdjc	NumGrpsAmal	NumGrpsSide	NumDiagAdjKeys	NumGrpsDiagAdj	%Adj	AdjNum	minLen	maxLen	diff
1	1	keyboardOnlySimplified	keyboard	49	20	2	0	0	3	2	0.1	1.2	4	5	1
1	2	PauseScreen	PauseScr	69	24	1	0	0	1	1	0.04	0.4	5	6	1
1	3	PauseScreen	PauseScr	69	24	1	0	0	2	1	0.04	0.8	4	6	2
1	4	PauseScreen	PauseScr	69	24	0	0	0	0	0	0	0	5	6	1
1	5	PauseScreen	PauseScr	69	24	1	0	0	1	1	0.04	0.4	4	6	2
1	6	PauseScreen	PauseScr	69	24	1	0	0	1	1	0.04	0.4	5	6	1
1	7	PauseScreen	PauseScr	69	24	1	0	0	1	1	0.04	0.4	4	6	2
1	8	PauseScreen	PauseScr	69	24	1	0	0	1	1	0.04	0.4	5	6	1
1	9	keyboardOnlySimplified	keyboard	49	20	3	0	0	4	3	0.15	1.6	4	5	1
1	10	keyboardOnlySimplifiedWP	keyboard	55	22	3	0	0	4	3	0.14	1.6	3	6	3
1	11	keyboardOnlySimplified	keyboard	49	20	4	0	0	4	4	0.2	1.6	4	5	1
1	12	keyboardOnlySimplifiedWP	keyboard	55	22	0	0	0	0	0	0	0	4	6	2
1	13	keyboardOnlySimplifiedWP	keyboard	55	22	1	0	0	1	1	0.05	0.4	4	6	2
1	14	keyboardOnlySimplifiedWP	keyboard	55	22	0	0	0	0	0	0	0	3	6	3
1	15	keyboardOnlySimplifiedWP	keyboard	55	22	1	0	0	1	1	0.05	0.4	4	6	2
1	16	keyboardOnlySimplifiedWP	keyboard	55	22	1	0	0	1	1	0.05	0.4	4	6	2
1	17	keyboardOnlySimplified	keyboard	49	20	2	0	0	3	2	0.1	1.2	4	5	1
1	18	keyboardOnlySimplifiedWP	keyboard	55	22	0	0	0	0	0	0	0	4	6	2
1	19	keyboardOnlySimplifiedWP	keyboard	55	22	0	0	0	0	0	0	0	3	6	3
1	20	keyboardOnlySimplified	keyboard	49	20	4	0	0	5	4	0.2	2	4	5	1
1	21	keyboardOnlySimplified	keyboard	49	20	4	0	0	4	4	0.2	1.6	4	5	1
1	22	keyboardOnlySimplified	keyboard	49	20	3	0	0	3	3	0.15	1.2	4	5	1
1	23	keyboardOnlySimplifiedWP	keyboard	55	22	0	0	0	0	0	0	0	3	6	3
1	24	keyboardOnlySimplified	keyboard	49	20	3	0	0	4	3	0.15	1.6	4	5	1
1	25	keyboardOnlySimplifiedWP	keyboard	55	22	0	0	0	0	0	0	0	3	6	3
1	26	keyboardOnlySimplifiedWP	keyboard	55	22	1	0	0	2	1	0.05	0.8	3	6	3
1	27	keyboardOnlySimplifiedWP	keyboard	55	22	2	0	0	3	2	0.09	1.2	4	6	2
1	28	keyboardOnlySimplifiedWP	keyboard	55	22	2	0	0	3	2	0.09	1.2	4	6	2
1	29	keyboardOnlySimplifiedWP	keyboard	55	22	1	0	0	1	1	0.05	0.4	3	6	3
1	30	keyboardOnlySimplifiedWP	keyboard	55	22	2	0	0	3	2	0.09	1.2	4	6	2
1	31	keyboardOnlySimplified	keyboard	49	20	2	0	0	2	2	0.1	0.8	4	5	1
1	32	keyboardOnlySimplifiedWP	keyboard	55	22	1	0	0	2	1	0.05	0.8	4	6	2
1	33	keyboardOnlySimplifiedWP	keyboard	55	22	0	0	0	0	0	0	0	3	6	3
1	34	keyboardOnlySimplifiedWP	keyboard	55	22	1	0	0	1	1	0.05	0.4	4	6	2
1	35	keyboardOnlySimplifiedWP	keyboard	55	22	1	0	0	1	1	0.05	0.4	3	6	3
1	36	keyboardOnlySimplifiedWP	keyboard	55	22	1	0	0	1	1	0.05	0.4	4	6	2
1	37	keyboardOnlySimplified	keyboard	49	20	2	0	0	3	2	0.1	1.2	4	5	1
1	38	keyboardOnlySimplifiedWP	keyboard	55	22	0	0	0	0	0	0	0	4	6	2
1	39	keyboardOnlySimplified	keyboard	49	20	2	0	0	2	2	0.1	0.8	4	5	1
1	40	keyboardOnlySimplifiedWP	keyboard	55	22	1	0	0	1	1	0.05	0.4	4	6	2
1	41	keyboardOnlySimplifiedWP	keyboard	63	24	1	0	0	1	1	0.04	0.4	4	6	2
1	42	keyboardOnlySimplifiedWP	keyboard	55	22	1	0	0	2	1	0.05	0.8	3	6	3
1	43	keyboardOnlySimplifiedWP	keyboard	55	22	2	0	0	2	2	0.09	0.8	3	6	3
1	44	keyboardOnlySimplified	keyboard	49	20	3	0	0	3	3	0.15	1.2	4	5	1
1	45	keyboardOnlySimplifiedWP	keyboard	55	22	2	0	0	3	2	0.09	1.2	4	6	2
1	46	keyboardOnlySimplified	keyboard	49	20	2	0	0	2	2	0.1	0.8	4	5	1
2	1	keyboardOnlySimplified	keyboard	49	20	2	0	0	2	2	0.1	0.8	4	5	1
2	2	keyboardOnlySimplifiedWP	keyboard	55	22	1	0	0	2	1	0.05	0.8	3	6	3
2	3	keyboardOnlySimplifiedWP	keyboard	55	22	1	0	0	2	1	0.05	0.8	4	6	2
2	4	keyboardOnlySimplifiedWP	keyboard	55	22	1	0	0	1	1	0.05	0.4	4	6	2
2	5	keyboardOnlySimplifiedWP	keyboard	55	22	0	0	0	0	0	0	0	3	6	3
3	1	UnityKeyboard	UnityKey	65	24	0	0	0	0	0	0	0	4	6	2
3	2	UnityKeyboardWP	UnityKey	71	24	3	0	0	3	3	0.12	1.2	5	6	1
3	3	UnityKeyboardWP	UnityKey	71	24	1	0	0	1	1	0.04	0.4	5	6	1
3	4	Unity	Unity	82	26	3	0	0	3	3	0.12	1.2	6	7	1
3	5	Unity	Unity	36	18	0	0	0	0	0	0	0	3	5	2
3	6	Unity	Unity	82	26	3	0	0	4	3	0.12	1.6	6	7	1
3	7	Unity	Unity	25	14	0	0	0	0	0	0	0	3	4	1
3	8	Unity	Unity	82	26	3	0	0	3	3	0.12	1.2	6	7	1
3	9	Unity	Unity	36	18	0	0	0	0	0	0	0	4	4	0
3	10	Unity	Unity	27	16	0	0	0	0	0	0	0	2	4	2
3	11	UnityKeyboard	UnityKey	65	24	1	0	0	1	1	0.04	0.4	4	6	2
3	12	UnityKeyboardWP	UnityKey	71	24	1	0	0	1	1	0.04	0.4	5	6	1
3	13	UnityKeyboardWP	UnityKey	71	24	0	0	0	0	0	0	0	5	6	1
3	14	UnityKeyboardWP	UnityKey	71	24	3	0	0	3	3	0.12	1.2	5	6	1
3	15	UnityKeyboardWP	UnityKey	71	24	2	0	0	2	2	0.08	0.8	5	6	1
3	16	Unity	Unity	82	26	2	0	0	2	2	0.08	0.8	6	7	1
3	17	Unity	Unity	82	26	1	0	0	1	1	0.04	0.4	5	7	2
3	18	Unity	Unity	45	20	0	0	0	0	0	0	0	4	5	1
3	19	Unity	Unity	82	26	1	0	0	1	1	0.04	0.4	6	7	1
3	20	Unity	Unity	34	18	0	0	0	0	0	0	0	3	4	1
4	1	keyboardOnlySimplified	keyboard	49	20	4	0	0	4	4	0.2	1.6	4	5	1
4	2	PauseScreen	PauseScr	69	24	1	0	0	1	1	0.04	0.4	5	6	1
4	3	PauseScreen	PauseScr	69	24	0	0	0	0	0	0	0	5	6	1
4	4	PauseScreen	PauseScr	69	24	1	0	0	1	1	0.04	0.4	5	6	1
4	5	PauseScreen	PauseScr	69	24	1	0	0	1	1	0.04	0.4	4	6	2
4	6	PauseScreen	PauseScr	69	24	1	0	0	1	1	0.04	0.4	4	6	2
4	7	PauseScreen	PauseScr	69	24	1	0	0	1	1	0.04	0.4	4	6	2
4	8	PauseScreen	PauseScr	69	24	1	0	0	1	1	0.04	0.4	5	6	1
4	9	PauseScreen	PauseScr	69	24	1	0	0	1	1	0.04	0.4	5	6	1
4	10	PauseScreen	PauseScr	69	24	1	0	0	1	1	0.04	0.4	5	6	1
4	11	PauseScreen	PauseScr	69	24	1	0	0	1	1	0.04	0.4	5	6	1
4	12	PauseScreen	PauseScr	69	24	1	0	0	1	1	0.04	0.4	5	6	1
4	13	keyboardOnlySimplified	keyboard	49	20	2	0	0	3	2	0.1	1.2	4	5	1
4	14	keyboardOnlySimplifiedWP	keyboard	55	22	1	0	0	1	1	0.05	0.4	4	6	2
4	15	keyboardOnlySimplified	keyboard	49	20	2	0	0	3	2	0.1	1.2	4	5	1
4	16	keyboardOnlySimplifiedWP	keyboard	55	22	1	0	0	1	1	0.05	0.4	4	6	2
4	17	keyboardOnlySimplifiedWP	keyboard	55	22	0	0	0	0	0	0	0	4	6	2
4	18	keyboardOnlySimplifiedWP	keyboard	55	22	1	0	0	2	1	0.05	0.8	3	6	3
4	19	keyboardOnlySimplifiedWP	keyboard	55	22	1	0	0	1	1	0.05	0.4	3	6	3
4	20	keyboardOnlySimplified	keyboard	52	22	2	0	0	2	2	0.09	0.8	3	6	3
4	21	keyboardOnlySimplifiedWP	keyboard	55	22	2	0	0	3	2	0.09	1.2	3	6	3
4	22	keyboardOnlySimplifiedWP	keyboard	55	22	1	0	0	1	1	0.05	0.4	4	6	2
4	23	keyboardOnlySimplifiedWP	keyboard	55	22	2	0	0	3	2	0.09	1.2	3	6	3
4	24	keyboardOnlySimplified	keyboard	49	20	2	0	0	2	2	0.1	0.8	4	5	1
4	25	keyboardOnlySimplifiedWP	keyboard	55	22	1	0	0	2	1	0.05	0.8	3	6	3
4	26	keyboardOnlySimplifiedWP	keyboard	55	22	1	0	0	1	1	0.05	0.4	3	6	3
4	27	keyboardOnlySimplified	keyboard	49	20	2	0	0	2	2	0.1	0.8	4	5	1
4	28	keyboardOnlySimplifiedWP	keyboard	55	22	0	0	0	0	0	0	0	4	6	2
4	29	keyboardOnlySimplified	keyboard	49	20	2	0	0	2	2	0.1	0.8	4	5	1
4	30	keyboardOnlySimplifiedWP	keyboard	55	22	1	0	0	2	1	0.05	0.8	3	6	3
4	31	keyboardOnlySimplifiedWP	keyboard	55	22	2	0	0	3	2	0.09	1.2	4	6	2
4	32	keyboardOnlySimplifiedWP	keyboard	55	22	1	0	0	2	1	0.05	0.8	4	6	2
4	33	keyboardOnlySimplifiedWP	keyboard	55	22	1	0	0	1	1	0.05	0.4	4	6	2
4	34	keyboardOnlySimplifiedWP	keyboard	55	22	1	0	0	1	1	0.05	0.4	3	6	3
4	35	keyboardOnlySimplifiedWP	keyboard	55	22	1	0	0	2	1	0.05	0.8	3	6	3
4	36	keyboardOnlySimplified	keyboard	49	20	3	0	0	3	3	0.15	1.2	4	5	1
4	37	keyboardOnlySimplified	keyboard	49	20	2	0	0	3	2	0.1	1.2	4	5	1
5	1	keyboardOnlySimplified	keyboard	49	20	3	0	0	3	3	0.15	1.2	4	5	1
5	2	PauseScreen	PauseScr	69	24	2	0	0	3	2	0.08	1.2	5	6	1
5	3	PauseScreen	PauseScr	69	24	0	0	0	0	0	0	0	4	6	2
5	4	PauseScreen	PauseScr	69	24	1	0	0	1	1	0.04	0.4	4	6	2
5	5	PauseScreen	PauseScr	69	24	0	0	0	0	0	0	0	5	6	1
5	6	PauseScreen	PauseScr	69	24	0	0	0	0	0	0	0	4	6	2
5	7	PauseScreen	PauseScr	69	24	2	0	0	3	2	0.08	1.2	4	6	2
5	8	PauseScreen	PauseScr	69	24	1	0	0	1	1	0.04	0.4	5	6	1
5	9	PauseScreen	PauseScr	69	24	0	0	0	0	0	0	0	4	6	2
5	10	PauseScreen	PauseScr	69	24	0	0	0	0	0	0	0	5	6	1
5	11	PauseScreen	PauseScr	69	24	2	0	0	2	2	0.08	0.8	4	6	2
5	12	keyboardOnlySimplified	keyboard	49	20	2	0	0	2	2	0.1	0.8	4	5	1
5	13	keyboardOnlySimplifiedWP	keyboard	55	22	1	0	0	1	1	0.05	0.4	4	6	2
5	14	keyboardOnlySimplified	keyboard	49	20	2	0	0	3	2	0.1	1.2	4	5	1
5	15	keyboardOnlySimplifiedWP	keyboard	55	22	2	0	0	3	2	0.09	1.2	4	6	2
5	16	keyboardOnlySimplifiedWP	keyboard	55	22	1	0	0	1	1	0.05	0.4	4	6	2
5	17	keyboardOnlySimplifiedWP	keyboard	55	22	1	0	0	2	1	0.05	0.8	3	6	3
5	18	keyboardOnlySimplifiedWP	keyboard	55	22	1	0	0	1	1	0.05	0.4	4	6	2
5	19	keyboardOnlySimplifiedWP	keyboard	55	22	2	0	0	3	2	0.09	1.2	4	6	2
5	20	keyboardOnlySimplified	keyboard	50	20	2	0	0	2	2	0.1	0.8	5	5	0
5	21	keyboardOnlySimplifiedWP	keyboard	55	22	2	0	0	3	2	0.09	1.2	3	6	3
5	22	keyboardOnlySimplifiedWP	keyboard	55	22	0	0	0	0	0	0	0	4	6	2
5	23	keyboardOnlySimplifiedWP	keyboard	55	22	1	0	0	2	1	0.05	0.8	3	6	3
5	24	keyboardOnlySimplifiedWP	keyboard	55	22	1	0	0	2	1	0.05	0.8	3	6	3
5	25	keyboardOnlySimplified	keyboard	49	20	4	0	0	4	4	0.2	1.6	4	5	1
5	26	keyboardOnlySimplified	keyboard	49	20	3	0	0	3	3	0.15	1.2	4	5	1
5	27	keyboardOnlySimplifiedWP	keyboard	55	22	1	0	0	1	1	0.05	0.4	4	6	2
5	28	keyboardOnlySimplified	keyboard	49	20	3	0	0	4	3	0.15	1.6	4	5	1
5	29	keyboardOnlySimplifiedWP	keyboard	55	22	1	0	0	1	1	0.05	0.4	4	6	2
5	30	keyboardOnlySimplifiedWP	keyboard	55	22	1	0	0	2	1	0.05	0.8	3	6	3
5	31	keyboardOnlySimplified	keyboard	49	20	3	0	0	4	3	0.15	1.6	4	5	1
5	32	keyboardOnlySimplifiedWP	keyboard	55	22	0	0	0	0	0	0	0	4	6	2
5	33	keyboardOnlySimplifiedWP	keyboard	55	22	1	0	0	2	1	0.05	0.8	3	6	3
5	34	keyboardOnlySimplifiedWP	keyboard	55	22	1	0	0	2	1	0.05	0.8	4	6	2
5	35	keyboardOnlySimplifiedWP	keyboard	55	22	2	0	0	3	2	0.09	1.2	4	6	2
5	36	keyboardOnlySimplified	keyboard	49	20	4	0	0	4	4	0.2	1.6	4	5	1
5	37	keyboardOnlySimplifiedWP	keyboard	55	22	1	0	0	1	1	0.05	0.4	3	6	3
5	38	keyboardOnlySimplifiedWP	keyboard	55	22	1	0	0	2	1	0.05	0.8	3	6	3
5	39	keyboardOnlySimplifiedWP	keyboard	55	22	1	0	0	1	1	0.05	0.4	4	6	2
5	40	keyboardOnlySimplifiedWP	keyboard	55	22	1	0	0	1	1	0.05	0.4	3	6	3
5	41	keyboardOnlySimplifiedWP	keyboard	55	22	1	0	0	1	1	0.05	0.4	4	6	2
5	42	keyboardOnlySimplifiedWP	keyboard	55	22	1	0	0	1	1	0.05	0.4	3	6	3
5	43	keyboardOnlySimplifiedWP	keyboard	55	22	0	0	0	0	0	0	0	3	6	3
5	44	keyboardOnlySimplifiedWP	keyboard	55	22	1	0	0	1	1	0.05	0.4	3	6	3
5	45	keyboardOnlySimplified	keyboard	51	22	2	0	0	2	2	0.09	0.8	2	6	4
5	46	keyboardOnlySimplifiedWP	keyboard	55	22	2	0	0	3	2	0.09	1.2	3	6	3
5	47	keyboardOnlySimplified	keyboard	51	22	2	0	0	2	2	0.09	0.8	3	6	3
5	48	keyboardOnlySimplifiedWP	keyboard	55	22	2	0	0	3	2	0.09	1.2	4	6	2
5	49	keyboardOnlySimplified	keyboard	49	20	3	0	0	3	3	0.15	1.2	4	5	1
5	50	keyboardOnlySimplifiedWP	keyboard	55	22	1	0	0	1	1	0.05	0.4	3	6	3
5	51	keyboardOnlySimplified	keyboard	52	22	1	0	0	1	1	0.05	0.4	3	6	3
5	52	keyboardOnlySimplifiedWP	keyboard	55	22	0	0	0	0	0	0	0	4	6	2
5	53	keyboardOnlySimplified	keyboard	49	20	2	0	0	3	2	0.1	1.2	4	5	1
6	1	keyboardOnlySimplified	keyboard	49	20	2	0	0	2	2	0.1	0.8	4	5	1
6	2	keyboardOnlySimplifiedWP	keyboard	55	22	1	0	0	1	1	0.05	0.4	4	6	2
6	3	keyboardOnlySimplifiedWP	keyboard	55	22	2	0	0	2	2	0.09	0.8	3	6	3
6	4	keyboardOnlySimplified	keyboard	49	20	3	0	0	4	3	0.15	1.6	4	5	1
6	5	keyboardOnlySimplifiedWP	keyboard	55	22	1	0	0	1	1	0.05	0.4	3	6	3
6	6	keyboardOnlySimplifiedWP	keyboard	55	22	2	0	0	3	2	0.09	1.2	3	6	3
7	1	keyboardOnlySimplified	keyboard	49	20	3	0	0	4	3	0.15	1.6	4	5	1
7	2	PauseScreen	PauseScr	69	24	1	0	0	1	1	0.04	0.4	5	6	1
7	3	PauseScreen	PauseScr	69	24	0	0	0	0	0	0	0	5	6	1
7	4	PauseScreen	PauseScr	69	24	1	0	0	1	1	0.04	0.4	4	6	2
7	5	PauseScreen	PauseScr	69	24	2	0	0	2	2	0.08	0.8	4	6	2
7	6	PauseScreen	PauseScr	69	24	1	0	0	1	1	0.04	0.4	5	6	1
7	7	PauseScreen	PauseScr	69	24	1	0	0	1	1	0.04	0.4	4	6	2
7	8	PauseScreen	PauseScr	69	24	1	0	0	1	1	0.04	0.4	5	6	1
7	9	PauseScreen	PauseScr	69	24	0	0	0	0	0	0	0	4	6	2
7	10	PauseScreen	PauseScr	69	24	0	0	0	0	0	0	0	5	6	1
7	11	PauseScreen	PauseScr	69	24	0	0	0	0	0	0	0	5	6	1
7	12	keyboardOnlySimplified	keyboard	49	20	3	0	0	4	3	0.15	1.6	4	5	1
7	13	keyboardOnlySimplified	keyboard	72	24	3	0	0	4	3	0.12	1.6	6	6	0
7	14	keyboardOnlySimplifiedWP	keyboard	55	22	1	0	0	1	1	0.05	0.4	3	6	3
7	15	keyboardOnlySimplified	keyboard	49	20	3	0	0	3	3	0.15	1.2	4	5	1
7	16	keyboardOnlySimplifiedWP	keyboard	55	22	1	0	0	1	1	0.05	0.4	4	6	2
7	17	keyboardOnlySimplifiedWP	keyboard	55	22	1	0	0	2	1	0.05	0.8	4	6	2
7	18	keyboardOnlySimplifiedWP	keyboard	55	22	2	0	0	3	2	0.09	1.2	3	6	3
7	19	keyboardOnlySimplified	keyboard	49	20	3	0	0	4	3	0.15	1.6	4	5	1
7	20	keyboardOnlySimplifiedWP	keyboard	55	22	1	0	0	1	1	0.05	0.4	3	6	3
7	21	keyboardOnlySimplifiedWP	keyboard	55	22	0	0	0	0	0	0	0	3	6	3
7	22	keyboardOnlySimplifiedWP	keyboard	55	22	2	0	0	3	2	0.09	1.2	4	6	2
7	23	keyboardOnlySimplifiedWP	keyboard	55	22	1	0	0	2	1	0.05	0.8	3	6	3
7	24	keyboardOnlySimplified	keyboard	49	20	4	0	0	5	4	0.2	2	4	5	1
7	25	keyboardOnlySimplifiedWP	keyboard	55	22	1	0	0	1	1	0.05	0.4	3	6	3
7	26	keyboardOnlySimplifiedWP	keyboard	55	22	1	0	0	1	1	0.05	0.4	4	6	2
7	27	keyboardOnlySimplified	keyboard	49	20	3	0	0	3	3	0.15	1.2	4	5	1
7	28	keyboardOnlySimplified	keyboard	49	20	3	0	0	3	3	0.15	1.2	4	5	1
7	29	keyboardOnlySimplifiedWP	keyboard	55	22	1	0	0	1	1	0.05	0.4	3	6	3
7	30	keyboardOnlySimplifiedWP	keyboard	55	22	1	0	0	2	1	0.05	0.8	3	6	3
7	31	keyboardOnlySimplified	keyboard	53	22	2	0	0	2	2	0.09	0.8	3	6	3
7	32	keyboardOnlySimplifiedWP	keyboard	55	22	1	0	0	2	1	0.05	0.8	3	6	3
7	33	keyboardOnlySimplified	keyboard	49	20	2	0	0	2	2	0.1	0.8	4	5	1
7	34	keyboardOnlySimplified	keyboard	49	20	4	0	0	5	4	0.2	2	4	5	1
7	35	keyboardOnlySimplifiedWP	keyboard	55	22	1	0	0	2	1	0.05	0.8	4	6	2
7	36	keyboardOnlySimplified	keyboard	49	20	2	0	0	2	2	0.1	0.8	4	5	1
7	37	keyboardOnlySimplifiedWP	keyboard	55	22	2	0	0	2	2	0.09	0.8	3	6	3
7	38	keyboardOnlySimplifiedWP	keyboard	55	22	1	0	0	1	1	0.05	0.4	4	6	2
7	39	keyboardOnlySimplifiedWP	keyboard	55	22	1	0	0	1	1	0.05	0.4	3	6	3
7	40	keyboardOnlySimplifiedWP	keyboard	55	22	1	0	0	2	1	0.05	0.8	4	6	2
7	41	keyboardOnlySimplifiedWP	keyboard	55	22	2	0	0	3	2	0.09	1.2	3	6	3
7	42	keyboardOnlySimplifiedWP	keyboard	55	22	0	0	0	0	0	0	0	4	6	2
7	43	keyboardOnlySimplifiedWP	keyboard	55	22	1	0	0	1	1	0.05	0.4	4	6	2
7	44	keyboardOnlySimplifiedWP	keyboard	55	22	1	0	0	2	1	0.05	0.8	3	6	3
7	45	keyboardOnlySimplifiedWP	keyboard	55	22	1	0	0	1	1	0.05	0.4	4	6	2
7	46	keyboardOnlySimplifiedWP	keyboard	55	22	1	0	0	2	1	0.05	0.8	3	6	3
7	47	keyboardOnlySimplifiedWP	keyboard	55	22	3	0	0	4	3	0.14	1.6	3	6	3
7	48	keyboardOnlySimplifiedWP	keyboard	55	22	1	0	0	1	1	0.05	0.4	3	6	3
7	49	keyboardOnlySimplifiedWP	keyboard	55	22	2	0	0	3	2	0.09	1.2	3	6	3
7	50	keyboardOnlySimplifiedWP	keyboard	55	22	2	0	0	3	2	0.09	1.2	3	6	3
7	51	keyboardOnlySimplifiedWP	keyboard	63	24	2	0	0	2	2	0.08	0.8	4	6	2
7	52	keyboardOnlySimplifiedWP	keyboard	63	24	1	0	0	1	1	0.04	0.4	3	6	3
7	53	keyboardOnlySimplified	keyboard	49	20	2	0	0	2	2	0.1	0.8	4	5	1
7	54	keyboardOnlySimplified	keyboard	49	20	4	0	0	4	4	0.2	1.6	4	5	1
8	1	keyboardOnlySimplified	keyboard	49	20	2	0	0	2	2	0.1	0.8	4	5	1
8	2	keyboardOnlySimplifiedWP	keyboard	55	22	1	0	0	1	1	0.05	0.4	3	6	3
8	3	keyboardOnlySimplifiedWP	keyboard	55	22	0	0	0	0	0	0	0	3	6	3
9	1	keyboardOnlySimplified	keyboard	49	20	4	0	0	5	4	0.2	2	4	5	1
9	2	keyboardOnlySimplifiedWP	keyboard	55	22	1	0	0	2	1	0.05	0.8	4	6	2
9	3	keyboardOnlySimplifiedWP	keyboard	55	22	0	0	0	0	0	0	0	3	6	3
9	4	keyboardOnlySimplifiedWP	keyboard	55	22	0	0	0	0	0	0	0	3	6	3
9	5	keyboardOnlySimplifiedWP	keyboard	55	22	1	0	0	1	1	0.05	0.4	3	6	3
10	1	keyboardOnlySimplified	keyboard	49	20	3	0	0	3	3	0.15	1.2	4	5	1
10	2	PauseScreen	PauseScr	69	24	1	0	0	1	1	0.04	0.4	5	6	1
10	3	PauseScreen	PauseScr	69	24	1	0	0	2	1	0.04	0.8	4	6	2
10	4	PauseScreen	PauseScr	69	24	0	0	0	0	0	0	0	5	6	1
10	5	PauseScreen	PauseScr	69	24	1	0	0	1	1	0.04	0.4	5	6	1
10	6	PauseScreen	PauseScr	69	24	0	0	0	0	0	0	0	5	6	1
10	7	PauseScreen	PauseScr	69	24	1	0	0	1	1	0.04	0.4	5	6	1
10	8	PauseScreen	PauseScr	69	24	0	0	0	0	0	0	0	4	6	2
10	9	PauseScreen	PauseScr	69	24	0	0	0	0	0	0	0	4	6	2
10	10	PauseScreen	PauseScr	69	24	1	0	0	1	1	0.04	0.4	5	6	1
10	11	PauseScreen	PauseScr	69	24	0	0	0	0	0	0	0	5	6	1
10	12	PauseScreen	PauseScr	69	24	1	0	0	1	1	0.04	0.4	5	6	1
10	13	keyboardOnlySimplified	keyboard	49	20	3	0	0	3	3	0.15	1.2	4	5	1
10	14	keyboardOnlySimplifiedWP	keyboard	55	22	2	0	0	3	2	0.09	1.2	3	6	3
10	15	keyboardOnlySimplified	keyboard	49	20	4	0	0	4	4	0.2	1.6	4	5	1
10	16	keyboardOnlySimplifiedWP	keyboard	55	22	0	0	0	0	0	0	0	4	6	2
10	17	keyboardOnlySimplifiedWP	keyboard	55	22	2	0	0	3	2	0.09	1.2	4	6	2
10	18	keyboardOnlySimplifiedWP	keyboard	55	22	1	0	0	2	1	0.05	0.8	3	6	3
10	19	keyboardOnlySimplified	keyboard	53	22	2	0	0	2	2	0.09	0.8	3	6	3
10	20	keyboardOnlySimplifiedWP	keyboard	55	22	1	0	0	2	1	0.05	0.8	4	6	2
10	21	keyboardOnlySimplifiedWP	keyboard	55	22	1	0	0	1	1	0.05	0.4	3	6	3
10	22	keyboardOnlySimplifiedWP	keyboard	55	22	0	0	0	0	0	0	0	3	6	3
10	23	keyboardOnlySimplifiedWP	keyboard	55	22	0	0	0	0	0	0	0	4	6	2
10	24	keyboardOnlySimplifiedWP	keyboard	55	22	1	0	0	1	1	0.05	0.4	3	6	3
10	25	keyboardOnlySimplifiedWP	keyboard	55	22	1	0	0	1	1	0.05	0.4	4	6	2
10	26	keyboardOnlySimplified	keyboard	51	22	1	0	0	1	1	0.05	0.4	2	5	3
10	27	keyboardOnlySimplified	keyboard	51	22	1	0	0	1	1	0.05	0.4	2	6	4
10	28	keyboardOnlySimplifiedWP	keyboard	55	22	2	0	0	2	2	0.09	0.8	3	6	3
10	29	keyboardOnlySimplifiedWP	keyboard	55	22	0	0	0	0	0	0	0	4	6	2
10	30	keyboardOnlySimplifiedWP	keyboard	55	22	2	0	0	3	2	0.09	1.2	4	6	2
10	31	keyboardOnlySimplifiedWP	keyboard	55	22	2	0	0	3	2	0.09	1.2	4	6	2
10	32	keyboardOnlySimplifiedWP	keyboard	55	22	1	0	0	1	1	0.05	0.4	4	6	2
10	33	keyboardOnlySimplifiedWP	keyboard	55	22	1	0	0	1	1	0.05	0.4	3	6	3
10	34	keyboardOnlySimplifiedWP	keyboard	55	22	1	0	0	1	1	0.05	0.4	3	6	3
10	35	keyboardOnlySimplifiedWP	keyboard	55	22	2	0	0	3	2	0.09	1.2	4	6	2
10	36	keyboardOnlySimplifiedWP	keyboard	55	22	1	0	0	1	1	0.05	0.4	3	6	3
10	37	keyboardOnlySimplifiedWP	keyboard	55	22	2	0	0	3	2	0.09	1.2	3	6	3
10	38	keyboardOnlySimplifiedWP	keyboard	55	22	0	0	0	0	0	0	0	3	6	3
10	39	keyboardOnlySimplifiedWP	keyboard	55	22	2	0	0	3	2	0.09	1.2	4	6	2
10	40	keyboardOnlySimplifiedWP	keyboard	55	22	0	0	0	0	0	0	0	4	6	2
10	41	keyboardOnlySimplifiedWP	keyboard	55	22	1	0	0	1	1	0.05	0.4	3	6	3
10	42	keyboardOnlySimplifiedWP	keyboard	55	22	1	0	0	1	1	0.05	0.4	3	6	3
11	1	keyboardOnlySimplified	keyboard	49	20	4	0	0	4	4	0.2	1.6	4	5	1
11	2	PauseScreen	PauseScr	69	24	1	0	0	1	1	0.04	0.4	4	6	2
11	3	PauseScreen	PauseScr	69	24	2	0	0	2	2	0.08	0.8	4	6	2
11	4	keyboardOnlySimplified	keyboard	49	20	2	0	0	2	2	0.1	0.8	4	5	1
11	5	PauseScreen	PauseScr	69	24	1	0	0	1	1	0.04	0.4	4	6	2
11	6	PauseScreen	PauseScr	69	24	0	0	0	0	0	0	0	4	6	2
11	7	PauseScreen	PauseScr	69	24	1	0	0	1	1	0.04	0.4	4	6	2
11	8	PauseScreen	PauseScr	69	24	1	0	0	3	1	0.04	1.2	4	6	2
11	9	PauseScreen	PauseScr	69	24	1	0	0	1	1	0.04	0.4	5	6	1
11	10	PauseScreen	PauseScr	69	24	0	0	0	0	0	0	0	5	6	1
11	11	PauseScreen	PauseScr	69	24	0	0	0	0	0	0	0	4	6	2
11	12	PauseScreen	PauseScr	69	24	0	0	0	0	0	0	0	4	6	2
11	13	PauseScreen	PauseScr	69	24	2	0	0	3	2	0.08	1.2	4	6	2
11	14	keyboardOnlySimplified	keyboard	49	20	3	0	0	4	3	0.15	1.6	4	5	1
11	15	keyboardOnlySimplifiedWP	keyboard	55	22	1	0	0	2	1	0.05	0.8	4	6	2
11	16	keyboardOnlySimplified	keyboard	49	20	4	0	0	4	4	0.2	1.6	4	5	1
11	17	keyboardOnlySimplifiedWP	keyboard	55	22	1	0	0	2	1	0.05	0.8	4	6	2
11	18	keyboardOnlySimplifiedWP	keyboard	55	22	1	0	0	1	1	0.05	0.4	4	6	2
11	19	keyboardOnlySimplifiedWP	keyboard	55	22	3	0	0	4	3	0.14	1.6	3	6	3
11	20	keyboardOnlySimplified	keyboard	52	22	1	0	0	1	1	0.05	0.4	2	6	4
11	21	keyboardOnlySimplifiedWP	keyboard	55	22	1	0	0	1	1	0.05	0.4	3	6	3
11	22	keyboardOnlySimplified	keyboard	49	20	3	0	0	4	3	0.15	1.6	4	5	1
11	23	keyboardOnlySimplifiedWP	keyboard	55	22	0	0	0	0	0	0	0	4	6	2
11	24	keyboardOnlySimplifiedWP	keyboard	55	22	1	0	0	1	1	0.05	0.4	3	6	3
11	25	keyboardOnlySimplifiedWP	keyboard	55	22	1	0	0	2	1	0.05	0.8	3	6	3
11	26	keyboardOnlySimplifiedWP	keyboard	55	22	0	0	0	0	0	0	0	4	6	2
11	27	keyboardOnlySimplifiedWP	keyboard	55	22	2	0	0	3	2	0.09	1.2	4	6	2
11	28	keyboardOnlySimplifiedWP	keyboard	55	22	0	0	0	0	0	0	0	3	6	3
11	29	keyboardOnlySimplifiedWP	keyboard	55	22	0	0	0	0	0	0	0	3	6	3
11	30	keyboardOnlySimplifiedWP	keyboard	55	22	1	0	0	2	1	0.05	0.8	3	6	3
11	31	keyboardOnlySimplifiedWP	keyboard	55	22	1	0	0	2	1	0.05	0.8	4	6	2
11	32	keyboardOnlySimplifiedWP	keyboard	55	22	2	0	0	3	2	0.09	1.2	3	6	3
11	33	keyboardOnlySimplified	keyboard	49	20	3	0	0	4	3	0.15	1.6	4	5	1
11	34	keyboardOnlySimplifiedWP	keyboard	55	22	2	0	0	3	2	0.09	1.2	3	6	3
11	35	keyboardOnlySimplified	keyboard	50	20	3	0	0	4	3	0.15	1.6	5	5	0
11	36	keyboardOnlySimplifiedWP	keyboard	55	22	2	0	0	3	2	0.09	1.2	3	6	3
11	37	keyboardOnlySimplifiedWP	keyboard	55	22	0	0	0	0	0	0	0	3	6	3
11	38	keyboardOnlySimplifiedWP	keyboard	55	22	1	0	0	1	1	0.05	0.4	3	6	3
11	39	keyboardOnlySimplifiedWP	keyboard	55	22	1	0	0	2	1	0.05	0.8	3	6	3
11	40	keyboardOnlySimplifiedWP	keyboard	55	22	0	0	0	0	0	0	0	4	6	2
11	41	keyboardOnlySimplifiedWP	keyboard	55	22	0	0	0	0	0	0	0	3	6	3
11	42	keyboardOnlySimplifiedWP	keyboard	55	22	2	0	0	3	2	0.09	1.2	3	6	3
11	43	keyboardOnlySimplifiedWP	keyboard	55	22	0	0	0	0	0	0	0	3	6	3
11	44	keyboardOnlySimplifiedWP	keyboard	55	22	1	0	0	2	1	0.05	0.8	3	6	3
11	45	keyboardOnlySimplifiedWP	keyboard	55	22	0	0	0	0	0	0	0	3	6	3
11	46	keyboardOnlySimplifiedWP	keyboard	55	22	1	0	0	1	1	0.05	0.4	3	6	3
11	47	keyboardOnlySimplifiedWP	keyboard	55	22	1	0	0	1	1	0.05	0.4	3	6	3
11	48	keyboardOnlySimplified	keyboard	51	22	2	0	0	2	2	0.09	0.8	1	6	5
11	49	keyboardOnlySimplifiedWP	keyboard	55	22	1	0	0	1	1	0.05	0.4	4	6	2
11	50	keyboardOnlySimplified	keyboard	49	20	3	0	0	4	3	0.15	1.6	4	5	1
12	1	keyboardOnlySimplified	keyboard	49	20	4	0	0	4	4	0.2	1.6	4	5	1
12	2	PauseScreen	PauseScr	69	24	2	0	0	2	2	0.08	0.8	5	6	1
12	3	PauseScreen	PauseScr	69	24	0	0	0	0	0	0	0	5	6	1
12	4	PauseScreen	PauseScr	69	24	1	0	0	1	1	0.04	0.4	4	6	2
12	5	PauseScreen	PauseScr	69	24	2	0	0	2	2	0.08	0.8	5	6	1
12	6	PauseScreen	PauseScr	69	24	2	0	0	2	2	0.08	0.8	5	6	1
12	7	PauseScreen	PauseScr	69	24	0	0	0	0	0	0	0	5	6	1
12	8	PauseScreen	PauseScr	69	24	1	0	0	1	1	0.04	0.4	5	6	1
12	9	PauseScreen	PauseScr	69	24	2	0	0	2	2	0.08	0.8	4	6	2
12	10	PauseScreen	PauseScr	69	24	0	0	0	0	0	0	0	5	6	1
12	11	PauseScreen	PauseScr	69	24	1	0	0	1	1	0.04	0.4	5	6	1
12	12	keyboardOnlySimplified	keyboard	49	20	1	0	0	1	1	0.05	0.4	4	5	1
12	13	keyboardOnlySimplifiedWP	keyboard	55	22	0	0	0	0	0	0	0	4	6	2
12	14	keyboardOnlySimplified	keyboard	49	20	4	0	0	5	4	0.2	2	4	5	1
12	15	keyboardOnlySimplifiedWP	keyboard	55	22	2	0	0	3	2	0.09	1.2	4	6	2
12	16	keyboardOnlySimplifiedWP	keyboard	55	22	1	0	0	1	1	0.05	0.4	4	6	2
12	17	keyboardOnlySimplified	keyboard	52	22	2	0	0	2	2	0.09	0.8	3	6	3
12	18	keyboardOnlySimplifiedWP	keyboard	55	22	0	0	0	0	0	0	0	4	6	2
12	19	keyboardOnlySimplifiedWP	keyboard	55	22	1	0	0	1	1	0.05	0.4	3	6	3
12	20	keyboardOnlySimplified	keyboard	49	20	3	0	0	3	3	0.15	1.2	4	5	1
12	21	keyboardOnlySimplifiedWP	keyboard	55	22	1	0	0	1	1	0.05	0.4	3	6	3
12	22	keyboardOnlySimplifiedWP	keyboard	55	22	1	0	0	1	1	0.05	0.4	3	6	3
12	23	keyboardOnlySimplifiedWP	keyboard	55	22	2	0	0	3	2	0.09	1.2	3	6	3
12	24	keyboardOnlySimplifiedWP	keyboard	55	22	1	0	0	1	1	0.05	0.4	3	6	3
12	25	keyboardOnlySimplifiedWP	keyboard	55	22	2	0	0	3	2	0.09	1.2	4	6	2
12	26	keyboardOnlySimplifiedWP	keyboard	55	22	2	0	0	3	2	0.09	1.2	4	6	2
12	27	keyboardOnlySimplifiedWP	keyboard	55	22	1	0	0	1	1	0.05	0.4	4	6	2
12	28	keyboardOnlySimplifiedWP	keyboard	55	22	2	0	0	3	2	0.09	1.2	4	6	2
12	29	keyboardOnlySimplifiedWP	keyboard	55	22	2	0	0	3	2	0.09	1.2	3	6	3
12	30	keyboardOnlySimplified	keyboard	49	20	2	0	0	2	2	0.1	0.8	4	5	1
12	31	keyboardOnlySimplifiedWP	keyboard	55	22	1	0	0	1	1	0.05	0.4	3	6	3
12	32	keyboardOnlySimplified	keyboard	49	20	4	0	0	4	4	0.2	1.6	4	5	1
12	33	keyboardOnlySimplifiedWP	keyboard	55	22	2	0	0	3	2	0.09	1.2	4	6	2
12	34	keyboardOnlySimplifiedWP	keyboard	55	22	1	0	0	1	1	0.05	0.4	4	6	2
12	35	keyboardOnlySimplifiedWP	keyboard	55	22	3	0	0	4	3	0.14	1.6	3	6	3
12	36	keyboardOnlySimplifiedWP	keyboard	55	22	0	0	0	0	0	0	0	3	6	3
12	37	keyboardOnlySimplified	keyboard	49	20	3	0	0	4	3	0.15	1.6	4	5	1
12	38	keyboardOnlySimplifiedWP	keyboard	55	22	2	0	0	3	2	0.09	1.2	4	6	2
12	39	keyboardOnlySimplifiedWP	keyboard	63	24	1	0	0	1	1	0.04	0.4	3	6	3
12	40	keyboardOnlySimplified	keyboard	49	20	4	0	0	4	4	0.2	1.6	4	5	1
12	41	keyboardOnlySimplifiedWP	keyboard	55	22	1	0	0	2	1	0.05	0.8	4	6	2
12	42	keyboardOnlySimplifiedWP	keyboard	55	22	1	0	0	1	1	0.05	0.4	3	6	3
12	43	keyboardOnlySimplifiedWP	keyboard	55	22	1	0	0	1	1	0.05	0.4	3	6	3
12	44	keyboardOnlySimplified	keyboard	49	20	3	0	0	3	3	0.15	1.2	4	5	1
12	45	keyboardOnlySimplifiedWP	keyboard	55	22	2	0	0	3	2	0.09	1.2	4	6	2
12	46	keyboardOnlySimplifiedWP	keyboard	55	22	0	0	0	0	0	0	0	3	6	3
12	47	keyboardOnlySimplified	keyboard	50	20	3	0	0	5	3	0.15	2	5	5	0
12	48	keyboardOnlySimplifiedWP	keyboard	55	22	1	0	0	1	1	0.05	0.4	3	6	3
12	49	keyboardOnlySimplified	keyboard	49	20	2	0	0	3	2	0.1	1.2	4	5	1
12	50	keyboardOnlySimplified	keyboard	49	20	3	0	0	3	3	0.15	1.2	4	5	1
12	51	PauseScreen	PauseScr	69	24	1	0	0	1	1	0.04	0.4	5	6	1
12	52	PauseScreen	PauseScr	69	24	1	0	0	1	1	0.04	0.4	5	6	1
12	53	PauseScreen	PauseScr	69	24	0	0	0	0	0	0	0	4	6	2
12	54	PauseScreen	PauseScr	69	24	1	0	0	2	1	0.04	0.8	5	6	1
13	1	keyboardOnlySimplified	keyboard	49	20	2	0	0	3	2	0.1	1.2	4	5	1
13	2	keyboardOnlySimplifiedWP	keyboard	55	22	1	0	0	1	1	0.05	0.4	4	6	2
13	3	keyboardOnlySimplifiedWP	keyboard	55	22	0	0	0	0	0	0	0	3	6	3
13	4	keyboardOnlySimplifiedWP	keyboard	55	22	1	0	0	1	1	0.05	0.4	4	6	2
13	5	keyboardOnlySimplifiedWP	keyboard	55	22	1	0	0	1	1	0.05	0.4	4	6	2
14	1	keyboardOnlySimplified	keyboard	49	20	1	0	0	2	1	0.05	0.8	4	5	1
14	2	PauseScreen	PauseScr	69	24	1	0	0	3	1	0.04	1.2	4	6	2
14	3	PauseScreen	PauseScr	69	24	0	0	0	0	0	0	0	4	6	2
14	4	PauseScreen	PauseScr	69	24	0	0	0	0	0	0	0	4	6	2
14	5	PauseScreen	PauseScr	69	24	1	0	0	1	1	0.04	0.4	5	6	1
14	6	PauseScreen	PauseScr	69	24	1	0	0	1	1	0.04	0.4	5	6	1
14	7	PauseScreen	PauseScr	69	24	1	0	0	1	1	0.04	0.4	5	6	1
14	8	PauseScreen	PauseScr	69	24	0	0	0	0	0	0	0	4	6	2
14	9	PauseScreen	PauseScr	69	24	1	0	0	1	1	0.04	0.4	5	6	1
14	10	keyboardOnlySimplified	keyboard	49	20	3	0	0	3	3	0.15	1.2	4	5	1
14	11	keyboardOnlySimplifiedWP	keyboard	55	22	1	0	0	2	1	0.05	0.8	4	6	2
14	12	keyboardOnlySimplified	keyboard	49	20	3	0	0	4	3	0.15	1.6	4	5	1
14	13	keyboardOnlySimplifiedWP	keyboard	55	22	0	0	0	0	0	0	0	3	6	3
14	14	keyboardOnlySimplified	keyboard	49	20	2	0	0	2	2	0.1	0.8	4	5	1
14	15	keyboardOnlySimplifiedWP	keyboard	55	22	1	0	0	2	1	0.05	0.8	4	6	2
14	16	keyboardOnlySimplifiedWP	keyboard	55	22	1	0	0	2	1	0.05	0.8	4	6	2
14	17	keyboardOnlySimplifiedWP	keyboard	55	22	2	0	0	3	2	0.09	1.2	3	6	3
14	18	keyboardOnlySimplifiedWP	keyboard	55	22	1	0	0	1	1	0.05	0.4	4	6	2
14	19	keyboardOnlySimplifiedWP	keyboard	55	22	1	0	0	1	1	0.05	0.4	4	6	2
14	20	keyboardOnlySimplifiedWP	keyboard	55	22	2	0	0	3	2	0.09	1.2	4	6	2
14	21	keyboardOnlySimplifiedWP	keyboard	55	22	1	0	0	2	1	0.05	0.8	4	6	2
14	22	keyboardOnlySimplifiedWP	keyboard	55	22	2	0	0	2	2	0.09	0.8	3	6	3
14	23	keyboardOnlySimplifiedWP	keyboard	55	22	2	0	0	3	2	0.09	1.2	4	6	2
14	24	keyboardOnlySimplifiedWP	keyboard	55	22	1	0	0	1	1	0.05	0.4	3	6	3
14	25	keyboardOnlySimplifiedWP	keyboard	55	22	1	0	0	1	1	0.05	0.4	3	6	3
14	26	keyboardOnlySimplified	keyboard	49	20	4	0	0	4	4	0.2	1.6	4	5	1
14	27	keyboardOnlySimplifiedWP	keyboard	55	22	2	0	0	3	2	0.09	1.2	3	6	3
14	28	keyboardOnlySimplifiedWP	keyboard	55	22	1	0	0	1	1	0.05	0.4	3	6	3
14	29	keyboardOnlySimplified	keyboard	49	20	3	0	0	4	3	0.15	1.6	4	5	1
14	30	keyboardOnlySimplifiedWP	keyboard	55	22	1	0	0	1	1	0.05	0.4	3	6	3
14	31	keyboardOnlySimplifiedWP	keyboard	55	22	1	0	0	1	1	0.05	0.4	3	6	3
14	32	keyboardOnlySimplifiedWP	keyboard	55	22	2	0	0	3	2	0.09	1.2	3	6	3
14	33	keyboardOnlySimplifiedWP	keyboard	55	22	1	0	0	1	1	0.05	0.4	4	6	2
14	34	keyboardOnlySimplifiedWP	keyboard	55	22	1	0	0	1	1	0.05	0.4	4	6	2
14	35	keyboardOnlySimplified	keyboard	49	20	1	0	0	1	1	0.05	0.4	4	5	1
14	36	keyboardOnlySimplifiedWP	keyboard	55	22	1	0	0	1	1	0.05	0.4	4	6	2
14	37	keyboardOnlySimplified	keyboard	49	20	2	0	0	3	2	0.1	1.2	4	5	1
14	38	keyboardOnlySimplifiedWP	keyboard	55	22	2	0	0	3	2	0.09	1.2	4	6	2
14	39	keyboardOnlySimplifiedWP	keyboard	55	22	1	0	0	2	1	0.05	0.8	4	6	2
14	40	keyboardOnlySimplifiedWP	keyboard	55	22	0	0	0	0	0	0	0	3	6	3
14	41	keyboardOnlySimplifiedWP	keyboard	55	22	0	0	0	0	0	0	0	3	6	3
14	42	keyboardOnlySimplifiedWP	keyboard	55	22	2	0	0	2	2	0.09	0.8	3	6	3
14	43	keyboardOnlySimplifiedWP	keyboard	55	22	1	0	0	1	1	0.05	0.4	4	6	2
14	44	keyboardOnlySimplified	keyboard	49	20	2	0	0	3	2	0.1	1.2	4	5	1
14	45	keyboardOnlySimplified	keyboard	49	20	2	0	0	3	2	0.1	1.2	4	5	1
14	46	keyboardOnlySimplified	keyboard	49	20	3	0	0	4	3	0.15	1.6	4	5	1
14	47	PauseScreen	PauseScr	69	24	1	0	0	1	1	0.04	0.4	5	6	1
14	48	PauseScreen	PauseScr	69	24	0	0	0	0	0	0	0	5	6	1
14	49	PauseScreen	PauseScr	69	24	1	0	0	1	1	0.04	0.4	5	6	1
14	50	PauseScreen	PauseScr	69	24	2	0	0	2	2	0.08	0.8	4	6	2
15	1	keyboardOnlySimplified	keyboard	49	20	3	0	0	3	3	0.15	1.2	4	5	1
15	2	keyboardOnlySimplifiedWP	keyboard	55	22	1	0	0	1	1	0.05	0.4	4	6	2
15	3	keyboardOnlySimplified	keyboard	49	20	2	0	0	3	2	0.1	1.2	4	5	1
15	4	keyboardOnlySimplifiedWP	keyboard	55	22	1	0	0	1	1	0.05	0.4	4	6	2
15	5	keyboardOnlySimplifiedWP	keyboard	55	22	1	0	0	1	1	0.05	0.4	4	6	2
16	1	keyboardOnlySimplified	keyboard	49	20	2	0	0	2	2	0.1	0.8	4	5	1
16	2	PauseScreen	PauseScr	69	24	1	0	0	1	1	0.04	0.4	5	6	1
16	3	PauseScreen	PauseScr	69	24	0	0	0	0	0	0	0	5	6	1
16	4	PauseScreen	PauseScr	69	24	1	0	0	1	1	0.04	0.4	5	6	1
16	5	PauseScreen	PauseScr	69	24	0	0	0	0	0	0	0	4	6	2
16	6	PauseScreen	PauseScr	69	24	0	0	0	0	0	0	0	4	6	2
16	7	PauseScreen	PauseScr	69	24	2	0	0	2	2	0.08	0.8	5	6	1
16	8	PauseScreen	PauseScr	69	24	1	0	0	1	1	0.04	0.4	4	6	2
16	9	PauseScreen	PauseScr	69	24	1	0	0	2	1	0.04	0.8	5	6	1
16	10	PauseScreen	PauseScr	69	24	0	0	0	0	0	0	0	5	6	1
16	11	PauseScreen	PauseScr	69	24	1	0	0	1	1	0.04	0.4	5	6	1
16	12	keyboardOnlySimplified	keyboard	49	20	2	0	0	2	2	0.1	0.8	4	5	1
16	13	keyboardOnlySimplifiedWP	keyboard	55	22	1	0	0	2	1	0.05	0.8	4	6	2
16	14	keyboardOnlySimplified	keyboard	49	20	3	0	0	4	3	0.15	1.6	4	5	1
16	15	keyboardOnlySimplifiedWP	keyboard	55	22	0	0	0	0	0	0	0	3	6	3
16	16	keyboardOnlySimplifiedWP	keyboard	55	22	1	0	0	1	1	0.05	0.4	3	6	3
16	17	keyboardOnlySimplifiedWP	keyboard	55	22	0	0	0	0	0	0	0	4	6	2
16	18	keyboardOnlySimplified	keyboard	54	22	2	0	0	3	2	0.09	1.2	4	6	2
16	19	keyboardOnlySimplifiedWP	keyboard	55	22	3	0	0	4	3	0.14	1.6	3	6	3
16	20	keyboardOnlySimplifiedWP	keyboard	55	22	1	0	0	2	1	0.05	0.8	4	6	2
16	21	keyboardOnlySimplifiedWP	keyboard	55	22	2	0	0	3	2	0.09	1.2	4	6	2
16	22	keyboardOnlySimplifiedWP	keyboard	55	22	0	0	0	0	0	0	0	4	6	2
16	23	keyboardOnlySimplified	keyboard	51	22	1	0	0	1	1	0.05	0.4	2	6	4
16	24	keyboardOnlySimplifiedWP	keyboard	55	22	1	0	0	1	1	0.05	0.4	4	6	2
16	25	keyboardOnlySimplifiedWP	keyboard	55	22	1	0	0	1	1	0.05	0.4	3	6	3
16	26	keyboardOnlySimplifiedWP	keyboard	55	22	1	0	0	2	1	0.05	0.8	3	6	3
16	27	keyboardOnlySimplifiedWP	keyboard	55	22	1	0	0	1	1	0.05	0.4	4	6	2
16	28	keyboardOnlySimplified	keyboard	53	22	2	0	0	2	2	0.09	0.8	3	6	3
16	29	keyboardOnlySimplifiedWP	keyboard	55	22	1	0	0	1	1	0.05	0.4	3	6	3
16	30	keyboardOnlySimplified	keyboard	49	20	4	0	0	5	4	0.2	2	4	5	1
16	31	keyboardOnlySimplifiedWP	keyboard	55	22	1	0	0	1	1	0.05	0.4	4	6	2
16	32	keyboardOnlySimplifiedWP	keyboard	55	22	1	0	0	1	1	0.05	0.4	4	6	2
16	33	keyboardOnlySimplifiedWP	keyboard	55	22	1	0	0	2	1	0.05	0.8	4	6	2
16	34	keyboardOnlySimplifiedWP	keyboard	55	22	1	0	0	1	1	0.05	0.4	4	6	2
16	35	keyboardOnlySimplified	keyboard	49	20	3	0	0	3	3	0.15	1.2	4	5	1
16	36	keyboardOnlySimplifiedWP	keyboard	55	22	1	0	0	2	1	0.05	0.8	3	6	3
16	37	keyboardOnlySimplifiedWP	keyboard	55	22	2	0	0	3	2	0.09	1.2	3	6	3
16	38	keyboardOnlySimplified	keyboard	50	20	4	0	0	5	4	0.2	2	5	5	0
16	39	keyboardOnlySimplifiedWP	keyboard	55	22	1	0	0	2	1	0.05	0.8	3	6	3
16	40	keyboardOnlySimplifiedWP	keyboard	55	22	3	0	0	4	3	0.14	1.6	3	6	3
16	41	keyboardOnlySimplified	keyboard	49	20	4	0	0	4	4	0.2	1.6	4	5	1
16	42	keyboardOnlySimplifiedWP	keyboard	55	22	0	0	0	0	0	0	0	4	6	2
16	43	keyboardOnlySimplified	keyboard	52	22	1	0	0	1	1	0.05	0.4	3	6	3
16	44	keyboardOnlySimplifiedWP	keyboard	55	22	1	0	0	2	1	0.05	0.8	4	6	2
16	45	keyboardOnlySimplified	keyboard	49	20	4	0	0	4	4	0.2	1.6	4	5	1
16	46	keyboardOnlySimplified	keyboard	49	20	3	0	0	3	3	0.15	1.2	4	5	1
16	47	PauseScreen	PauseScr	69	24	0	0	0	0	0	0	0	5	6	1
16	48	PauseScreen	PauseScr	69	24	1	0	0	1	1	0.04	0.4	5	6	1
16	49	PauseScreen	PauseScr	69	24	2	0	0	2	2	0.08	0.8	5	6	1
17	1	keyboardOnlySimplified	keyboard	49	20	3	0	0	3	3	0.15	1.2	4	5	1
17	2	PauseScreen	PauseScr	69	24	1	0	0	1	1	0.04	0.4	5	6	1
17	3	PauseScreen	PauseScr	69	24	1	0	0	1	1	0.04	0.4	4	6	2
17	4	PauseScreen	PauseScr	69	24	2	0	0	2	2	0.08	0.8	4	6	2
17	5	PauseScreen	PauseScr	69	24	1	0	0	1	1	0.04	0.4	4	6	2
17	6	PauseScreen	PauseScr	69	24	0	0	0	0	0	0	0	5	6	1
17	7	PauseScreen	PauseScr	69	24	1	0	0	2	1	0.04	0.8	4	6	2
17	8	PauseScreen	PauseScr	69	24	1	0	0	1	1	0.04	0.4	5	6	1
17	9	PauseScreen	PauseScr	69	24	1	0	0	1	1	0.04	0.4	4	6	2
17	10	PauseScreen	PauseScr	69	24	1	0	0	1	1	0.04	0.4	4	6	2
17	11	PauseScreen	PauseScr	69	24	0	0	0	0	0	0	0	4	6	2
17	12	PauseScreen	PauseScr	69	24	1	0	0	1	1	0.04	0.4	5	6	1
17	13	PauseScreen	PauseScr	69	24	1	0	0	1	1	0.04	0.4	4	6	2
17	14	keyboardOnlySimplified	keyboard	49	20	3	0	0	4	3	0.15	1.6	4	5	1
17	15	keyboardOnlySimplifiedWP	keyboard	55	22	1	0	0	2	1	0.05	0.8	4	6	2
17	16	keyboardOnlySimplifiedWP	keyboard	55	22	2	0	0	3	2	0.09	1.2	4	6	2
17	17	keyboardOnlySimplified	keyboard	49	20	2	0	0	2	2	0.1	0.8	4	5	1
17	18	keyboardOnlySimplifiedWP	keyboard	55	22	1	0	0	1	1	0.05	0.4	3	6	3
17	19	keyboardOnlySimplified	keyboard	49	20	2	0	0	2	2	0.1	0.8	4	5	1
17	20	keyboardOnlySimplifiedWP	keyboard	55	22	1	0	0	1	1	0.05	0.4	4	6	2
17	21	keyboardOnlySimplified	keyboard	49	20	4	0	0	5	4	0.2	2	4	5	1
17	22	keyboardOnlySimplifiedWP	keyboard	55	22	1	0	0	2	1	0.05	0.8	4	6	2
17	23	keyboardOnlySimplifiedWP	keyboard	55	22	1	0	0	1	1	0.05	0.4	3	6	3
17	24	keyboardOnlySimplifiedWP	keyboard	55	22	1	0	0	1	1	0.05	0.4	3	6	3
17	25	keyboardOnlySimplifiedWP	keyboard	55	22	2	0	0	3	2	0.09	1.2	4	6	2
17	26	keyboardOnlySimplified	keyboard	49	20	4	0	0	4	4	0.2	1.6	4	5	1
17	27	keyboardOnlySimplifiedWP	keyboard	55	22	1	0	0	2	1	0.05	0.8	3	6	3
17	28	keyboardOnlySimplifiedWP	keyboard	55	22	3	0	0	4	3	0.14	1.6	3	6	3
17	29	keyboardOnlySimplifiedWP	keyboard	55	22	1	0	0	1	1	0.05	0.4	3	6	3
17	30	keyboardOnlySimplifiedWP	keyboard	55	22	2	0	0	3	2	0.09	1.2	3	6	3
17	31	keyboardOnlySimplified	keyboard	49	20	4	0	0	5	4	0.2	2	4	5	1
17	32	keyboardOnlySimplified	keyboard	50	20	2	0	0	2	2	0.1	0.8	5	5	0
17	33	keyboardOnlySimplifiedWP	keyboard	55	22	0	0	0	0	0	0	0	3	6	3
17	34	keyboardOnlySimplifiedWP	keyboard	55	22	1	0	0	1	1	0.05	0.4	3	6	3
17	35	keyboardOnlySimplifiedWP	keyboard	55	22	0	0	0	0	0	0	0	3	6	3
17	36	keyboardOnlySimplifiedWP	keyboard	55	22	2	0	0	3	2	0.09	1.2	3	6	3
17	37	keyboardOnlySimplifiedWP	keyboard	55	22	1	0	0	1	1	0.05	0.4	4	6	2
17	38	keyboardOnlySimplified	keyboard	49	20	3	0	0	3	3	0.15	1.2	4	5	1
17	39	keyboardOnlySimplifiedWP	keyboard	55	22	1	0	0	1	1	0.05	0.4	4	6	2
17	40	keyboardOnlySimplifiedWP	keyboard	55	22	2	0	0	3	2	0.09	1.2	3	6	3
17	41	keyboardOnlySimplifiedWP	keyboard	55	22	1	0	0	1	1	0.05	0.4	4	6	2
17	42	keyboardOnlySimplifiedWP	keyboard	55	22	0	0	0	0	0	0	0	4	6	2
17	43	keyboardOnlySimplifiedWP	keyboard	55	22	0	0	0	0	0	0	0	3	6	3
17	44	keyboardOnlySimplified	keyboard	49	20	3	0	0	3	3	0.15	1.2	4	5	1
17	45	keyboardOnlySimplifiedWP	keyboard	55	22	0	0	0	0	0	0	0	3	6	3
17	46	keyboardOnlySimplified	keyboard	49	20	2	0	0	2	2	0.1	0.8	4	5	1
17	47	keyboardOnlySimplifiedWP	keyboard	55	22	0	0	0	0	0	0	0	4	6	2
17	48	keyboardOnlySimplifiedWP	keyboard	55	22	1	0	0	1	1	0.05	0.4	4	6	2
17	49	keyboardOnlySimplifiedWP	keyboard	55	22	2	0	0	3	2	0.09	1.2	4	6	2
17	50	keyboardOnlySimplifiedWP	keyboard	55	22	1	0	0	1	1	0.05	0.4	4	6	2
17	51	keyboardOnlySimplified	keyboard	49	20	2	0	0	2	2	0.1	0.8	4	5	1
17	52	keyboardOnlySimplified	keyboard	49	20	4	0	0	5	4	0.2	2	4	5	1
17	53	keyboardOnlySimplifiedWP	keyboard	55	22	1	0	0	1	1	0.05	0.4	4	6	2
17	54	keyboardOnlySimplifiedWP	keyboard	55	22	2	0	0	3	2	0.09	1.2	3	6	3
17	55	keyboardOnlySimplifiedWP	keyboard	55	22	1	0	0	1	1	0.05	0.4	4	6	2
17	56	keyboardOnlySimplified	keyboard	54	22	1	0	0	1	1	0.05	0.4	4	6	2
17	57	keyboardOnlySimplified	keyboard	49	20	3	0	0	4	3	0.15	1.6	4	5	1
17	58	PauseScreen	PauseScr	69	24	0	0	0	0	0	0	0	5	6	1
17	59	PauseScreen	PauseScr	69	24	0	0	0	0	0	0	0	5	6	1
18	1	keyboardOnlySimplified	keyboard	49	20	3	0	0	4	3	0.15	1.6	4	5	1
18	2	keyboardOnlySimplifiedWP	keyboard	55	22	0	0	0	0	0	0	0	3	6	3
18	3	keyboardOnlySimplifiedWP	keyboard	55	22	0	0	0	0	0	0	0	4	6	2
18	4	keyboardOnlySimplifiedWP	keyboard	55	22	1	0	0	1	1	0.05	0.4	3	6	3
18	5	keyboardOnlySimplifiedWP	keyboard	55	22	1	0	0	1	1	0.05	0.4	3	6	3
19	1	UnityKeyboard	UnityKey	65	24	0	0	0	0	0	0	0	3	6	3
19	2	UnityKeyboardWP	UnityKey	71	24	4	0	0	4	4	0.17	1.6	5	6	1
19	3	UnityKeyboardWP	UnityKey	71	24	2	0	0	2	2	0.08	0.8	5	6	1
19	4	Unity	Unity	82	26	2	0	0	2	2	0.08	0.8	6	7	1
19	5	Unity	Unity	36	18	1	0	0	1	1	0.06	0.4	3	5	2
19	6	Unity	Unity	82	26	1	0	0	1	1	0.04	0.4	6	7	1
19	7	Unity	Unity	25	14	1	0	0	1	1	0.07	0.4	3	4	1
19	8	Unity	Unity	82	26	1	0	0	1	1	0.04	0.4	6	7	1
19	9	Unity	Unity	36	18	0	0	0	0	0	0	0	3	5	2
19	10	Unity	Unity	27	16	0	0	0	0	0	0	0	1	4	3
19	11	UnityKeyboard	UnityKey	65	24	0	0	0	0	0	0	0	4	6	2
19	12	UnityKeyboardWP	UnityKey	71	24	2	0	0	3	2	0.08	1.2	5	6	1
19	13	UnityKeyboardWP	UnityKey	71	24	4	1	0	4	3	0.17	3.4	5	6	1
19	14	UnityKeyboardWP	UnityKey	71	24	2	0	0	2	2	0.08	0.8	5	6	1
19	15	UnityKeyboardWP	UnityKey	71	24	2	0	0	3	2	0.08	1.2	5	6	1
19	16	Unity	Unity	82	26	0	0	0	0	0	0	0	5	7	2
19	17	Unity	Unity	82	26	2	0	0	2	2	0.08	0.8	5	7	2
19	18	Unity	Unity	45	20	0	0	0	0	0	0	0	4	5	1
19	19	Unity	Unity	82	26	2	0	0	2	2	0.08	0.8	6	7	1
19	20	Unity	Unity	34	18	0	0	0	0	0	0	0	3	4	1
20	1	keyboardOnlySimplified	keyboard	49	20	3	0	0	3	3	0.15	1.2	4	5	1
20	2	PauseScreen	PauseScr	69	24	0	0	0	0	0	0	0	5	6	1
20	3	PauseScreen	PauseScr	69	24	0	0	0	0	0	0	0	5	6	1
20	4	PauseScreen	PauseScr	69	24	3	0	0	4	3	0.12	1.6	5	6	1
20	5	PauseScreen	PauseScr	69	24	1	0	0	1	1	0.04	0.4	5	6	1
20	6	PauseScreen	PauseScr	69	24	2	0	0	2	2	0.08	0.8	5	6	1
20	7	PauseScreen	PauseScr	69	24	2	0	0	2	2	0.08	0.8	5	6	1
20	8	PauseScreen	PauseScr	69	24	0	0	0	0	0	0	0	5	6	1
20	9	PauseScreen	PauseScr	69	24	1	0	0	1	1	0.04	0.4	5	6	1
20	10	PauseScreen	PauseScr	69	24	1	0	0	1	1	0.04	0.4	5	6	1
20	11	PauseScreen	PauseScr	69	24	0	0	0	0	0	0	0	5	6	1
20	12	keyboardOnlySimplified	keyboard	49	20	3	0	0	3	3	0.15	1.2	4	5	1
20	13	keyboardOnlySimplifiedWP	keyboard	55	22	0	0	0	0	0	0	0	3	6	3
20	14	keyboardOnlySimplifiedWP	keyboard	55	22	2	0	0	2	2	0.09	0.8	3	6	3
20	15	keyboardOnlySimplified	keyboard	49	20	2	0	0	3	2	0.1	1.2	4	5	1
20	16	keyboardOnlySimplifiedWP	keyboard	55	22	1	0	0	1	1	0.05	0.4	4	6	2
20	17	keyboardOnlySimplified	keyboard	49	20	2	0	0	2	2	0.1	0.8	4	5	1
20	18	keyboardOnlySimplifiedWP	keyboard	55	22	2	0	0	3	2	0.09	1.2	4	6	2
20	19	keyboardOnlySimplified	keyboard	49	20	3	0	0	3	3	0.15	1.2	4	5	1
20	20	keyboardOnlySimplifiedWP	keyboard	55	22	0	0	0	0	0	0	0	4	6	2
20	21	keyboardOnlySimplifiedWP	keyboard	55	22	1	0	0	1	1	0.05	0.4	4	6	2
20	22	keyboardOnlySimplifiedWP	keyboard	55	22	1	0	0	2	1	0.05	0.8	3	6	3
20	23	keyboardOnlySimplifiedWP	keyboard	55	22	1	0	0	1	1	0.05	0.4	4	6	2
20	24	keyboardOnlySimplifiedWP	keyboard	55	22	1	0	0	1	1	0.05	0.4	3	6	3
20	25	keyboardOnlySimplified	keyboard	53	22	1	0	0	1	1	0.05	0.4	3	6	3
20	26	keyboardOnlySimplifiedWP	keyboard	55	22	1	0	0	1	1	0.05	0.4	3	6	3
20	27	keyboardOnlySimplifiedWP	keyboard	55	22	2	0	0	3	2	0.09	1.2	3	6	3
20	28	keyboardOnlySimplifiedWP	keyboard	55	22	1	0	0	1	1	0.05	0.4	4	6	2
20	29	keyboardOnlySimplified	keyboard	51	22	2	0	0	2	2	0.09	0.8	2	6	4
20	30	keyboardOnlySimplifiedWP	keyboard	55	22	1	0	0	2	1	0.05	0.8	4	6	2
20	31	keyboardOnlySimplifiedWP	keyboard	55	22	1	0	0	1	1	0.05	0.4	3	6	3
20	32	keyboardOnlySimplifiedWP	keyboard	55	22	1	0	0	1	1	0.05	0.4	3	6	3
20	33	keyboardOnlySimplified	keyboard	49	20	4	0	0	4	4	0.2	1.6	4	5	1
20	34	keyboardOnlySimplifiedWP	keyboard	55	22	1	0	0	1	1	0.05	0.4	3	6	3
20	35	keyboardOnlySimplifiedWP	keyboard	55	22	1	0	0	1	1	0.05	0.4	4	6	2
20	36	keyboardOnlySimplified	keyboard	49	20	4	0	0	5	4	0.2	2	4	5	1
20	37	keyboardOnlySimplifiedWP	keyboard	55	22	0	0	0	0	0	0	0	3	6	3
20	38	keyboardOnlySimplifiedWP	keyboard	55	22	1	0	0	1	1	0.05	0.4	3	6	3
20	39	keyboardOnlySimplifiedWP	keyboard	55	22	0	0	0	0	0	0	0	3	6	3
20	40	keyboardOnlySimplified	keyboard	49	20	2	0	0	3	2	0.1	1.2	4	5	1
20	41	keyboardOnlySimplifiedWP	keyboard	55	22	2	0	0	3	2	0.09	1.2	4	6	2
20	42	keyboardOnlySimplifiedWP	keyboard	55	22	1	0	0	1	1	0.05	0.4	4	6	2
20	43	keyboardOnlySimplified	keyboard	49	20	1	0	0	1	1	0.05	0.4	4	5	1
20	44	keyboardOnlySimplifiedWP	keyboard	55	22	2	0	0	3	2	0.09	1.2	3	6	3
20	45	keyboardOnlySimplifiedWP	keyboard	55	22	1	0	0	1	1	0.05	0.4	3	6	3
20	46	keyboardOnlySimplified	keyboard	52	22	1	0	0	1	1	0.05	0.4	3	6	3
20	47	keyboardOnlySimplifiedWP	keyboard	55	22	1	0	0	1	1	0.05	0.4	4	6	2
20	48	keyboardOnlySimplifiedWP	keyboard	55	22	2	0	0	3	2	0.09	1.2	3	6	3
20	49	keyboardOnlySimplifiedWP	keyboard	55	22	1	0	0	2	1	0.05	0.8	3	6	3
20	50	keyboardOnlySimplified	keyboard	51	22	2	0	0	2	2	0.09	0.8	2	6	4
20	51	keyboardOnlySimplified	keyboard	51	22	1	0	0	1	1	0.05	0.4	2	6	4
20	52	keyboardOnlySimplified	keyboard	52	22	1	0	0	1	1	0.05	0.4	1	6	5
20	53	keyboardOnlySimplified	keyboard	49	20	4	0	0	5	4	0.2	2	4	5	1
20	54	keyboardOnlySimplifiedWP	keyboard	55	22	1	0	0	1	1	0.05	0.4	3	6	3
20	55	keyboardOnlySimplified	keyboard	49	20	4	0	0	4	4	0.2	1.6	4	5	1
20	56	keyboardOnlySimplifiedWP	keyboard	55	22	1	0	0	2	1	0.05	0.8	4	6	2
20	57	PauseScreen	PauseScr	69	24	0	0	0	0	0	0	0	5	6	1
20	58	PauseScreen	PauseScr	69	24	0	0	0	0	0	0	0	5	6	1
20	59	PauseScreen	PauseScr	69	24	1	0	0	2	1	0.04	0.8	4	6	2
20	60	PauseScreen	PauseScr	69	24	0	0	0	0	0	0	0	5	6	1
21	1	keyboardOnlySimplified	keyboard	49	20	3	0	0	3	3	0.15	1.2	4	5	1
21	2	keyboardOnlySimplified	keyboard	49	20	3	0	0	3	3	0.15	1.2	4	5	1
21	3	PauseScreen	PauseScr	69	24	0	0	0	0	0	0	0	5	6	1
21	4	PauseScreen	PauseScr	69	24	1	0	0	1	1	0.04	0.4	5	6	1
21	5	PauseScreen	PauseScr	69	24	2	0	0	2	2	0.08	0.8	5	6	1
21	6	PauseScreen	PauseScr	69	24	0	0	0	0	0	0	0	5	6	1
21	7	PauseScreen	PauseScr	69	24	2	0	0	2	2	0.08	0.8	5	6	1
21	8	PauseScreen	PauseScr	69	24	1	0	0	1	1	0.04	0.4	4	6	2
21	9	PauseScreen	PauseScr	69	24	2	0	0	2	2	0.08	0.8	5	6	1
21	10	PauseScreen	PauseScr	69	24	1	0	0	1	1	0.04	0.4	5	6	1
21	11	PauseScreen	PauseScr	69	24	0	0	0	0	0	0	0	5	6	1
21	12	PauseScreen	PauseScr	69	24	1	0	0	1	1	0.04	0.4	4	6	2
21	13	keyboardOnlySimplified	keyboard	49	20	2	0	0	2	2	0.1	0.8	4	5	1
21	14	keyboardOnlySimplified	keyboard	49	20	4	0	0	4	4	0.2	1.6	4	5	1
21	15	keyboardOnlySimplifiedWP	keyboard	55	22	0	0	0	0	0	0	0	3	6	3
21	16	keyboardOnlySimplified	keyboard	50	20	4	0	0	5	4	0.2	2	5	5	0
21	17	keyboardOnlySimplifiedWP	keyboard	55	22	1	0	0	2	1	0.05	0.8	4	6	2
21	18	keyboardOnlySimplified	keyboard	51	22	1	0	0	1	1	0.05	0.4	3	6	3
21	19	keyboardOnlySimplified	keyboard	51	22	1	0	0	1	1	0.05	0.4	3	5	2
21	20	keyboardOnlySimplified	keyboard	51	22	2	0	0	2	2	0.09	0.8	2	6	4
21	21	keyboardOnlySimplifiedWP	keyboard	55	22	1	0	0	1	1	0.05	0.4	3	6	3
21	22	keyboardOnlySimplifiedWP	keyboard	55	22	1	0	0	1	1	0.05	0.4	3	6	3
21	23	keyboardOnlySimplifiedWP	keyboard	55	22	1	0	0	2	1	0.05	0.8	4	6	2
21	24	keyboardOnlySimplified	keyboard	49	20	3	0	0	3	3	0.15	1.2	4	5	1
21	25	keyboardOnlySimplifiedWP	keyboard	55	22	0	0	0	0	0	0	0	4	6	2
21	26	keyboardOnlySimplified	keyboard	49	20	1	0	0	1	1	0.05	0.4	4	5	1
21	27	keyboardOnlySimplifiedWP	keyboard	55	22	2	0	0	3	2	0.09	1.2	3	6	3
21	28	keyboardOnlySimplifiedWP	keyboard	55	22	0	0	0	0	0	0	0	3	6	3
21	29	keyboardOnlySimplifiedWP	keyboard	55	22	0	0	0	0	0	0	0	3	6	3
21	30	keyboardOnlySimplified	keyboard	49	20	4	0	0	4	4	0.2	1.6	4	5	1
21	31	keyboardOnlySimplified	keyboard	49	20	2	0	0	2	2	0.1	0.8	4	5	1
21	32	keyboardOnlySimplifiedWP	keyboard	55	22	1	0	0	2	1	0.05	0.8	3	6	3
21	33	keyboardOnlySimplified	keyboard	49	20	1	0	0	1	1	0.05	0.4	4	5	1
21	34	keyboardOnlySimplifiedWP	keyboard	55	22	2	0	0	3	2	0.09	1.2	3	6	3
21	35	keyboardOnlySimplifiedWP	keyboard	55	22	2	0	0	3	2	0.09	1.2	4	6	2
21	36	keyboardOnlySimplifiedWP	keyboard	55	22	1	0	0	1	1	0.05	0.4	3	6	3
21	37	keyboardOnlySimplifiedWP	keyboard	55	22	1	0	0	1	1	0.05	0.4	4	6	2
21	38	keyboardOnlySimplified	keyboard	49	20	1	0	0	2	1	0.05	0.8	4	5	1
21	39	keyboardOnlySimplified	keyboard	49	20	4	0	0	4	4	0.2	1.6	4	5	1
21	40	keyboardOnlySimplifiedWP	keyboard	55	22	0	0	0	0	0	0	0	4	6	2
21	41	keyboardOnlySimplifiedWP	keyboard	55	22	1	0	0	1	1	0.05	0.4	4	6	2
21	42	keyboardOnlySimplified	keyboard	49	20	2	0	0	2	2	0.1	0.8	4	5	1
21	43	keyboardOnlySimplifiedWP	keyboard	55	22	1	0	0	2	1	0.05	0.8	3	6	3
21	44	keyboardOnlySimplifiedWP	keyboard	55	22	1	0	0	2	1	0.05	0.8	4	6	2
21	45	keyboardOnlySimplified	keyboard	49	20	4	0	0	4	4	0.2	1.6	4	5	1
21	46	keyboardOnlySimplified	keyboard	49	20	3	0	0	3	3	0.15	1.2	4	5	1
21	47	keyboardOnlySimplified	keyboard	49	20	1	0	0	1	1	0.05	0.4	4	5	1
21	48	keyboardOnlySimplified	keyboard	49	20	1	0	0	1	1	0.05	0.4	4	5	1
21	49	keyboardOnlySimplifiedWP	keyboard	55	22	2	0	0	3	2	0.09	1.2	4	6	2
21	50	keyboardOnlySimplifiedWP	keyboard	55	22	1	0	0	1	1	0.05	0.4	4	6	2
21	51	keyboardOnlySimplifiedWP	keyboard	55	22	1	0	0	2	1	0.05	0.8	4	6	2
21	52	keyboardOnlySimplified	keyboard	54	22	1	0	0	1	1	0.05	0.4	4	5	1
21	53	keyboardOnlySimplifiedWP	keyboard	55	22	1	0	0	1	1	0.05	0.4	3	6	3
21	54	keyboardOnlySimplifiedWP	keyboard	55	22	1	0	0	2	1	0.05	0.8	3	6	3
21	55	keyboardOnlySimplifiedWP	keyboard	55	22	1	0	0	2	1	0.05	0.8	3	6	3
21	56	keyboardOnlySimplifiedWP	keyboard	55	22	2	0	0	3	2	0.09	1.2	3	6	3
21	57	keyboardOnlySimplifiedWP	keyboard	55	22	1	0	0	1	1	0.05	0.4	3	6	3
21	58	keyboardOnlySimplified	keyboard	49	20	4	0	0	4	4	0.2	1.6	4	5	1
21	59	keyboardOnlySimplifiedWP	keyboard	55	22	2	0	0	3	2	0.09	1.2	3	6	3
21	60	keyboardOnlySimplifiedWP	keyboard	55	22	1	0	0	2	1	0.05	0.8	3	6	3
21	61	keyboardOnlySimplifiedWP	keyboard	55	22	0	0	0	0	0	0	0	4	6	2
21	62	keyboardOnlySimplifiedWP	keyboard	55	22	1	0	0	2	1	0.05	0.8	3	6	3
21	63	keyboardOnlySimplified	keyboard	49	20	4	0	0	5	4	0.2	2	4	5	1
21	64	keyboardOnlySimplifiedWP	keyboard	55	22	2	0	0	3	2	0.09	1.2	3	6	3
21	65	keyboardOnlySimplifiedWP	keyboard	55	22	0	0	0	0	0	0	0	3	6	3
21	66	keyboardOnlySimplified	keyboard	50	20	2	0	0	2	2	0.1	0.8	5	5	0
21	67	keyboardOnlySimplifiedWP	keyboard	55	22	1	0	0	2	1	0.05	0.8	3	6	3
21	68	keyboardOnlySimplifiedWP	keyboard	55	22	2	0	0	3	2	0.09	1.2	4	6	2
21	69	keyboardOnlySimplifiedWP	keyboard	55	22	1	0	0	1	1	0.05	0.4	3	6	3
21	70	keyboardOnlySimplified	keyboard	49	20	3	0	0	3	3	0.15	1.2	4	5	1
21	71	keyboardOnlySimplified	keyboard	49	20	3	0	0	3	3	0.15	1.2	4	5	1
21	72	keyboardOnlySimplifiedWP	keyboard	55	22	1	0	0	2	1	0.05	0.8	3	6	3
21	73	keyboardOnlySimplified	keyboard	49	20	2	0	0	2	2	0.1	0.8	4	5	1
21	74	keyboardOnlySimplifiedWP	keyboard	55	22	2	0	0	2	2	0.09	0.8	3	6	3
21	75	keyboardOnlySimplifiedWP	keyboard	55	22	0	0	0	0	0	0	0	4	6	2
21	76	keyboardOnlySimplifiedWP	keyboard	55	22	0	0	0	0	0	0	0	4	6	2
21	77	keyboardOnlySimplified	keyboard	49	20	4	0	0	5	4	0.2	2	4	5	1
21	78	keyboardOnlySimplified	keyboard	49	20	3	0	0	3	3	0.15	1.2	4	5	1
21	79	PauseScreen	PauseScr	69	24	1	0	0	1	1	0.04	0.4	5	6	1
22	1	keyboardOnlySimplified	keyboard	49	20	4	0	0	4	4	0.2	1.6	4	5	1
22	2	keyboardOnlySimplifiedWP	keyboard	55	22	2	0	0	2	2	0.09	0.8	3	6	3
22	3	keyboardOnlySimplifiedWP	keyboard	55	22	1	0	0	1	1	0.05	0.4	3	6	3
22	4	keyboardOnlySimplifiedWP	keyboard	55	22	0	0	0	0	0	0	0	3	6	3
23	1	keyboardOnlySimplified	keyboard	49	20	3	0	0	4	3	0.15	1.6	4	5	1
23	2	keyboardOnlySimplified	keyboard	49	20	2	0	0	2	2	0.1	0.8	4	5	1
23	3	PauseScreen	PauseScr	69	24	1	0	0	3	1	0.04	1.2	5	6	1
23	4	PauseScreen	PauseScr	69	24	0	0	0	0	0	0	0	5	6	1
23	5	PauseScreen	PauseScr	69	24	1	0	0	3	1	0.04	1.2	4	6	2
23	6	PauseScreen	PauseScr	69	24	1	0	0	1	1	0.04	0.4	5	6	1
23	7	PauseScreen	PauseScr	69	24	1	0	0	1	1	0.04	0.4	5	6	1
23	8	PauseScreen	PauseScr	69	24	0	0	0	0	0	0	0	5	6	1
23	9	PauseScreen	PauseScr	69	24	0	0	0	0	0	0	0	5	6	1
23	10	PauseScreen	PauseScr	69	24	1	0	0	2	1	0.04	0.8	5	6	1
23	11	keyboardOnlySimplified	keyboard	49	20	3	0	0	4	3	0.15	1.6	4	5	1
23	12	keyboardOnlySimplifiedWP	keyboard	55	22	2	0	0	3	2	0.09	1.2	4	6	2
23	13	keyboardOnlySimplified	keyboard	49	20	3	0	0	4	3	0.15	1.6	4	5	1
23	14	keyboardOnlySimplifiedWP	keyboard	55	22	1	0	0	1	1	0.05	0.4	3	6	3
23	15	keyboardOnlySimplifiedWP	keyboard	55	22	1	0	0	1	1	0.05	0.4	3	6	3
23	16	keyboardOnlySimplifiedWP	keyboard	55	22	0	0	0	0	0	0	0	3	6	3
23	17	keyboardOnlySimplified	keyboard	49	20	3	0	0	4	3	0.15	1.6	4	5	1
23	18	keyboardOnlySimplified	keyboard	49	20	2	0	0	3	2	0.1	1.2	4	5	1
23	19	keyboardOnlySimplifiedWP	keyboard	55	22	1	0	0	1	1	0.05	0.4	3	6	3
23	20	keyboardOnlySimplifiedWP	keyboard	55	22	1	0	0	1	1	0.05	0.4	3	6	3
23	21	keyboardOnlySimplified	keyboard	49	20	4	0	0	4	4	0.2	1.6	4	5	1
23	22	keyboardOnlySimplified	keyboard	49	20	3	0	0	4	3	0.15	1.6	4	5	1
23	23	keyboardOnlySimplified	keyboard	49	20	3	0	0	3	3	0.15	1.2	4	5	1
23	24	keyboardOnlySimplifiedWP	keyboard	55	22	1	0	0	1	1	0.05	0.4	3	6	3
23	25	keyboardOnlySimplifiedWP	keyboard	55	22	1	0	0	1	1	0.05	0.4	3	6	3
23	26	keyboardOnlySimplified	keyboard	72	24	2	0	0	2	2	0.08	0.8	6	6	0
23	27	keyboardOnlySimplifiedWP	keyboard	55	22	0	0	0	0	0	0	0	4	6	2
23	28	keyboardOnlySimplifiedWP	keyboard	55	22	2	0	0	3	2	0.09	1.2	3	6	3
23	29	keyboardOnlySimplifiedWP	keyboard	55	22	1	0	0	1	1	0.05	0.4	3	6	3
23	30	keyboardOnlySimplifiedWP	keyboard	63	24	1	0	0	1	1	0.04	0.4	4	6	2
23	31	keyboardOnlySimplifiedWP	keyboard	55	22	1	0	0	2	1	0.05	0.8	4	6	2
23	32	keyboardOnlySimplifiedWP	keyboard	55	22	0	0	0	0	0	0	0	4	6	2
23	33	keyboardOnlySimplifiedWP	keyboard	55	22	2	0	0	3	2	0.09	1.2	3	6	3
23	34	keyboardOnlySimplifiedWP	keyboard	55	22	1	0	0	1	1	0.05	0.4	4	6	2
23	35	keyboardOnlySimplifiedWP	keyboard	55	22	1	0	0	1	1	0.05	0.4	4	6	2
23	36	keyboardOnlySimplifiedWP	keyboard	55	22	1	0	0	2	1	0.05	0.8	3	6	3
23	37	keyboardOnlySimplifiedWP	keyboard	55	22	1	0	0	2	1	0.05	0.8	4	6	2
23	38	keyboardOnlySimplifiedWP	keyboard	55	22	1	0	0	1	1	0.05	0.4	4	6	2
23	39	keyboardOnlySimplifiedWP	keyboard	55	22	0	0	0	0	0	0	0	4	6	2
23	40	keyboardOnlySimplifiedWP	keyboard	55	22	1	0	0	2	1	0.05	0.8	4	6	2
23	41	keyboardOnlySimplifiedWP	keyboard	55	22	2	0	0	3	2	0.09	1.2	3	6	3
23	42	keyboardOnlySimplifiedWP	keyboard	55	22	2	0	0	3	2	0.09	1.2	4	6	2
23	43	keyboardOnlySimplifiedWP	keyboard	55	22	1	0	0	1	1	0.05	0.4	4	6	2
23	44	keyboardOnlySimplified	keyboard	49	20	2	0	0	3	2	0.1	1.2	4	5	1
23	45	keyboardOnlySimplifiedWP	keyboard	55	22	0	0	0	0	0	0	0	4	6	2
23	46	keyboardOnlySimplified	keyboard	53	22	1	0	0	1	1	0.05	0.4	3	6	3
23	47	keyboardOnlySimplified	keyboard	53	22	1	0	0	1	1	0.05	0.4	3	6	3
23	48	keyboardOnlySimplified	keyboard	53	22	1	0	0	1	1	0.05	0.4	3	5	2
23	49	keyboardOnlySimplifiedWP	keyboard	55	22	1	0	0	1	1	0.05	0.4	4	6	2
23	50	keyboardOnlySimplifiedWP	keyboard	55	22	1	0	0	1	1	0.05	0.4	3	6	3
24	1	keyboardOnlySimplified	keyboard	49	20	2	0	0	2	2	0.1	0.8	4	5	1
24	2	keyboardOnlySimplifiedWP	keyboard	55	22	1	0	0	2	1	0.05	0.8	4	6	2
24	3	keyboardOnlySimplifiedWP	keyboard	55	22	1	0	0	1	1	0.05	0.4	4	6	2
24	4	keyboardOnlySimplified	keyboard	49	20	1	0	0	1	1	0.05	0.4	4	5	1
24	5	keyboardOnlySimplifiedWP	keyboard	55	22	1	0	0	2	1	0.05	0.8	3	6	3
25	1	keyboardOnlySimplified	keyboard	49	20	2	0	0	2	2	0.1	0.8	4	5	1
25	2	PauseScreen	PauseScr	69	24	2	0	0	3	2	0.08	1.2	4	6	2
25	3	PauseScreen	PauseScr	69	24	0	0	0	0	0	0	0	5	6	1
25	4	PauseScreen	PauseScr	69	24	1	0	0	1	1	0.04	0.4	5	6	1
25	5	PauseScreen	PauseScr	69	24	2	0	0	2	2	0.08	0.8	5	6	1
25	6	PauseScreen	PauseScr	69	24	2	0	0	2	2	0.08	0.8	5	6	1
25	7	PauseScreen	PauseScr	69	24	1	0	0	1	1	0.04	0.4	5	6	1
25	8	PauseScreen	PauseScr	69	24	0	0	0	0	0	0	0	4	6	2
25	9	PauseScreen	PauseScr	69	24	0	0	0	0	0	0	0	5	6	1
25	10	PauseScreen	PauseScr	69	24	1	0	0	1	1	0.04	0.4	5	6	1
25	11	keyboardOnlySimplified	keyboard	49	20	2	0	0	2	2	0.1	0.8	4	5	1
25	12	keyboardOnlySimplifiedWP	keyboard	55	22	1	0	0	2	1	0.05	0.8	3	6	3
25	13	keyboardOnlySimplified	keyboard	49	20	3	0	0	3	3	0.15	1.2	4	5	1
25	14	keyboardOnlySimplifiedWP	keyboard	55	22	0	0	0	0	0	0	0	3	6	3
25	15	keyboardOnlySimplifiedWP	keyboard	55	22	0	0	0	0	0	0	0	4	6	2
25	16	keyboardOnlySimplifiedWP	keyboard	55	22	1	0	0	1	1	0.05	0.4	3	6	3
25	17	keyboardOnlySimplifiedWP	keyboard	55	22	1	0	0	1	1	0.05	0.4	4	6	2
25	18	keyboardOnlySimplifiedWP	keyboard	55	22	1	0	0	2	1	0.05	0.8	3	6	3
25	19	keyboardOnlySimplifiedWP	keyboard	55	22	1	0	0	1	1	0.05	0.4	3	6	3
25	20	keyboardOnlySimplifiedWP	keyboard	55	22	2	0	0	3	2	0.09	1.2	4	6	2
25	21	keyboardOnlySimplified	keyboard	51	22	1	0	0	1	1	0.05	0.4	2	6	4
25	22	keyboardOnlySimplifiedWP	keyboard	55	22	2	0	0	2	2	0.09	0.8	3	6	3
25	23	keyboardOnlySimplified	keyboard	49	20	2	0	0	2	2	0.1	0.8	4	5	1
25	24	keyboardOnlySimplifiedWP	keyboard	55	22	2	0	0	3	2	0.09	1.2	3	6	3
25	25	keyboardOnlySimplifiedWP	keyboard	55	22	1	0	0	2	1	0.05	0.8	3	6	3
25	26	keyboardOnlySimplified	keyboard	49	20	2	0	0	2	2	0.1	0.8	4	5	1
25	27	keyboardOnlySimplifiedWP	keyboard	55	22	1	0	0	1	1	0.05	0.4	3	6	3
25	28	keyboardOnlySimplifiedWP	keyboard	55	22	1	0	0	2	1	0.05	0.8	4	6	2
25	29	keyboardOnlySimplifiedWP	keyboard	55	22	1	0	0	2	1	0.05	0.8	4	6	2
25	30	keyboardOnlySimplifiedWP	keyboard	55	22	2	0	0	3	2	0.09	1.2	4	6	2
25	31	keyboardOnlySimplifiedWP	keyboard	55	22	2	0	0	3	2	0.09	1.2	3	6	3
25	32	keyboardOnlySimplifiedWP	keyboard	55	22	0	0	0	0	0	0	0	4	6	2
25	33	keyboardOnlySimplifiedWP	keyboard	55	22	1	0	0	1	1	0.05	0.4	3	6	3
25	34	keyboardOnlySimplifiedWP	keyboard	55	22	1	0	0	1	1	0.05	0.4	3	6	3
25	35	keyboardOnlySimplifiedWP	keyboard	55	22	1	0	0	1	1	0.05	0.4	3	6	3
25	36	keyboardOnlySimplifiedWP	keyboard	55	22	1	0	0	1	1	0.05	0.4	4	6	2
25	37	keyboardOnlySimplified	keyboard	49	20	1	0	0	2	1	0.05	0.8	4	5	1
25	38	keyboardOnlySimplified	keyboard	49	20	4	0	0	4	4	0.2	1.6	4	5	1
25	39	keyboardOnlySimplifiedWP	keyboard	55	22	2	0	0	3	2	0.09	1.2	3	6	3
25	40	keyboardOnlySimplifiedWP	keyboard	55	22	2	0	0	2	2	0.09	0.8	3	6	3
25	41	keyboardOnlySimplifiedWP	keyboard	55	22	1	0	0	1	1	0.05	0.4	3	6	3
25	42	keyboardOnlySimplifiedWP	keyboard	55	22	0	0	0	0	0	0	0	3	6	3
25	43	keyboardOnlySimplifiedWP	keyboard	55	22	2	0	0	3	2	0.09	1.2	3	6	3
25	44	keyboardOnlySimplifiedWP	keyboard	55	22	0	0	0	0	0	0	0	3	6	3
25	45	keyboardOnlySimplifiedWP	keyboard	55	22	2	0	0	3	2	0.09	1.2	3	6	3
25	46	keyboardOnlySimplifiedWP	keyboard	55	22	2	0	0	3	2	0.09	1.2	4	6	2
26	1	keyboardOnlySimplified	keyboard	49	20	3	0	0	3	3	0.15	1.2	4	5	1
26	2	keyboardOnlySimplifiedWP	keyboard	55	22	1	0	0	1	1	0.05	0.4	3	6	3
26	3	keyboardOnlySimplifiedWP	keyboard	55	22	1	0	0	1	1	0.05	0.4	3	6	3
26	4	keyboardOnlySimplifiedWP	keyboard	55	22	1	0	0	1	1	0.05	0.4	4	6	2
26	5	keyboardOnlySimplifiedWP	keyboard	55	22	1	0	0	2	1	0.05	0.8	3	6	3
26	6	keyboardOnlySimplified	keyboard	51	22	1	0	0	1	1	0.05	0.4	3	5	2
26	7	keyboardOnlySimplified	keyboard	51	22	2	0	0	2	2	0.09	0.8	3	5	2
26	8	keyboardOnlySimplifiedWP	keyboard	55	22	1	0	0	1	1	0.05	0.4	3	6	3
27	1	keyboardOnlySimplified	keyboard	49	20	2	0	0	2	2	0.1	0.8	4	5	1
27	2	PauseScreen	PauseScr	69	24	0	0	0	0	0	0	0	4	6	2
27	3	PauseScreen	PauseScr	69	24	1	0	0	1	1	0.04	0.4	4	6	2
27	4	PauseScreen	PauseScr	69	24	2	0	0	2	2	0.08	0.8	4	6	2
27	5	PauseScreen	PauseScr	69	24	2	0	0	2	2	0.08	0.8	5	6	1
27	6	PauseScreen	PauseScr	69	24	1	0	0	1	1	0.04	0.4	5	6	1
27	7	PauseScreen	PauseScr	69	24	1	0	0	1	1	0.04	0.4	5	6	1
27	8	PauseScreen	PauseScr	69	24	1	0	0	1	1	0.04	0.4	5	6	1
27	9	PauseScreen	PauseScr	69	24	1	0	0	1	1	0.04	0.4	5	6	1
27	10	PauseScreen	PauseScr	69	24	1	0	0	1	1	0.04	0.4	5	6	1
27	11	PauseScreen	PauseScr	69	24	0	0	0	0	0	0	0	5	6	1
27	12	keyboardOnlySimplified	keyboard	49	20	2	0	0	2	2	0.1	0.8	4	5	1
27	13	keyboardOnlySimplifiedWP	keyboard	55	22	1	0	0	2	1	0.05	0.8	4	6	2
27	14	keyboardOnlySimplified	keyboard	49	20	3	0	0	3	3	0.15	1.2	4	5	1
27	15	keyboardOnlySimplifiedWP	keyboard	55	22	2	0	0	2	2	0.09	0.8	3	6	3
27	16	keyboardOnlySimplifiedWP	keyboard	55	22	1	0	0	2	1	0.05	0.8	3	6	3
27	17	keyboardOnlySimplifiedWP	keyboard	55	22	1	0	0	2	1	0.05	0.8	3	6	3
27	18	keyboardOnlySimplifiedWP	keyboard	55	22	1	0	0	1	1	0.05	0.4	3	6	3
27	19	keyboardOnlySimplifiedWP	keyboard	55	22	2	0	0	2	2	0.09	0.8	3	6	3
27	20	keyboardOnlySimplifiedWP	keyboard	55	22	2	0	0	2	2	0.09	0.8	3	6	3
27	21	keyboardOnlySimplifiedWP	keyboard	55	22	0	0	0	0	0	0	0	3	6	3
27	22	keyboardOnlySimplifiedWP	keyboard	55	22	2	0	0	3	2	0.09	1.2	3	6	3
27	23	keyboardOnlySimplifiedWP	keyboard	55	22	1	0	0	1	1	0.05	0.4	4	6	2
27	24	keyboardOnlySimplifiedWP	keyboard	55	22	2	0	0	3	2	0.09	1.2	4	6	2
27	25	keyboardOnlySimplifiedWP	keyboard	55	22	1	0	0	2	1	0.05	0.8	4	6	2
27	26	keyboardOnlySimplified	keyboard	50	20	3	0	0	4	3	0.15	1.6	5	5	0
27	27	keyboardOnlySimplifiedWP	keyboard	55	22	1	0	0	2	1	0.05	0.8	3	6	3
27	28	keyboardOnlySimplifiedWP	keyboard	55	22	1	0	0	1	1	0.05	0.4	4	6	2
27	29	keyboardOnlySimplified	keyboard	49	20	3	0	0	4	3	0.15	1.6	4	5	1
27	30	keyboardOnlySimplifiedWP	keyboard	55	22	2	0	0	3	2	0.09	1.2	4	6	2
27	31	keyboardOnlySimplified	keyboard	49	20	3	0	0	4	3	0.15	1.6	4	5	1
27	32	keyboardOnlySimplifiedWP	keyboard	55	22	1	0	0	1	1	0.05	0.4	4	6	2
27	33	keyboardOnlySimplifiedWP	keyboard	55	22	1	0	0	1	1	0.05	0.4	4	6	2
27	34	keyboardOnlySimplifiedWP	keyboard	55	22	1	0	0	2	1	0.05	0.8	4	6	2
27	35	keyboardOnlySimplified	keyboard	49	20	3	0	0	3	3	0.15	1.2	4	5	1
27	36	keyboardOnlySimplifiedWP	keyboard	55	22	1	0	0	1	1	0.05	0.4	3	6	3
27	37	keyboardOnlySimplifiedWP	keyboard	55	22	0	0	0	0	0	0	0	3	6	3
27	38	keyboardOnlySimplified	keyboard	49	20	3	0	0	4	3	0.15	1.6	4	5	1
27	39	keyboardOnlySimplifiedWP	keyboard	55	22	2	0	0	3	2	0.09	1.2	3	6	3
27	40	keyboardOnlySimplifiedWP	keyboard	55	22	1	0	0	1	1	0.05	0.4	4	6	2
27	41	keyboardOnlySimplified	keyboard	49	20	2	0	0	2	2	0.1	0.8	4	5	1
27	42	keyboardOnlySimplifiedWP	keyboard	55	22	1	0	0	1	1	0.05	0.4	3	6	3
27	43	keyboardOnlySimplifiedWP	keyboard	55	22	1	0	0	1	1	0.05	0.4	3	6	3
27	44	keyboardOnlySimplified	keyboard	49	20	3	0	0	4	3	0.15	1.6	4	5	1
27	45	keyboardOnlySimplifiedWP	keyboard	55	22	0	0	0	0	0	0	0	4	6	2
27	46	keyboardOnlySimplifiedWP	keyboard	55	22	2	0	0	2	2	0.09	0.8	3	6	3
27	47	keyboardOnlySimplified	keyboard	49	20	3	0	0	3	3	0.15	1.2	4	5	1
27	48	keyboardOnlySimplifiedWP	keyboard	55	22	1	0	0	2	1	0.05	0.8	3	6	3
27	49	keyboardOnlySimplifiedWP	keyboard	55	22	1	0	0	2	1	0.05	0.8	4	6	2
27	50	keyboardOnlySimplifiedWP	keyboard	55	22	0	0	0	0	0	0	0	4	6	2
27	51	keyboardOnlySimplifiedWP	keyboard	55	22	1	0	0	2	1	0.05	0.8	3	6	3
27	52	keyboardOnlySimplifiedWP	keyboard	55	22	1	0	0	2	1	0.05	0.8	4	6	2
27	53	keyboardOnlySimplifiedWP	keyboard	55	22	0	0	0	0	0	0	0	3	6	3
27	54	keyboardOnlySimplifiedWP	keyboard	55	22	0	0	0	0	0	0	0	3	6	3
27	55	keyboardOnlySimplifiedWP	keyboard	55	22	1	0	0	1	1	0.05	0.4	4	6	2
28	1	keyboardOnlySimplified	keyboard	49	20	2	0	0	3	2	0.1	1.2	4	5	1
28	2	PauseScreen	PauseScr	69	24	0	0	0	0	0	0	0	5	6	1
28	3	PauseScreen	PauseScr	69	24	0	0	0	0	0	0	0	4	6	2
28	4	PauseScreen	PauseScr	69	24	0	0	0	0	0	0	0	4	6	2
28	5	PauseScreen	PauseScr	69	24	2	0	0	2	2	0.08	0.8	4	6	2
28	6	PauseScreen	PauseScr	69	24	1	0	0	1	1	0.04	0.4	5	6	1
28	7	PauseScreen	PauseScr	69	24	1	0	0	2	1	0.04	0.8	5	6	1
28	8	PauseScreen	PauseScr	69	24	1	0	0	1	1	0.04	0.4	5	6	1
28	9	PauseScreen	PauseScr	69	24	1	0	0	3	1	0.04	1.2	5	6	1
28	10	PauseScreen	PauseScr	69	24	0	0	0	0	0	0	0	5	6	1
28	11	PauseScreen	PauseScr	69	24	1	0	0	1	1	0.04	0.4	5	6	1
28	12	keyboardOnlySimplified	keyboard	49	20	3	0	0	3	3	0.15	1.2	4	5	1
28	13	keyboardOnlySimplifiedWP	keyboard	55	22	1	0	0	1	1	0.05	0.4	3	6	3
28	14	keyboardOnlySimplified	keyboard	49	20	4	0	0	4	4	0.2	1.6	4	5	1
28	15	keyboardOnlySimplifiedWP	keyboard	55	22	1	0	0	1	1	0.05	0.4	4	6	2
28	16	keyboardOnlySimplifiedWP	keyboard	55	22	1	0	0	1	1	0.05	0.4	3	6	3
28	17	keyboardOnlySimplified	keyboard	49	20	2	0	0	2	2	0.1	0.8	4	5	1
28	18	keyboardOnlySimplifiedWP	keyboard	55	22	1	0	0	1	1	0.05	0.4	3	6	3
28	19	keyboardOnlySimplified	keyboard	52	22	1	0	0	1	1	0.05	0.4	3	6	3
28	20	keyboardOnlySimplified	keyboard	52	22	1	0	0	1	1	0.05	0.4	3	6	3
28	21	keyboardOnlySimplifiedWP	keyboard	55	22	0	0	0	0	0	0	0	4	6	2
28	22	keyboardOnlySimplifiedWP	keyboard	55	22	1	0	0	2	1	0.05	0.8	4	6	2
28	23	keyboardOnlySimplifiedWP	keyboard	55	22	1	0	0	2	1	0.05	0.8	3	6	3
28	24	keyboardOnlySimplifiedWP	keyboard	55	22	2	0	0	3	2	0.09	1.2	3	6	3
28	25	keyboardOnlySimplifiedWP	keyboard	55	22	0	0	0	0	0	0	0	4	6	2
28	26	keyboardOnlySimplified	keyboard	72	24	2	1	0	1	1	0.08	2.2	6	6	0
28	27	keyboardOnlySimplified	keyboard	49	20	3	0	0	3	3	0.15	1.2	4	5	1
28	28	keyboardOnlySimplifiedWP	keyboard	55	22	1	0	0	1	1	0.05	0.4	3	6	3
28	29	keyboardOnlySimplifiedWP	keyboard	55	22	2	0	0	3	2	0.09	1.2	3	6	3
28	30	keyboardOnlySimplifiedWP	keyboard	55	22	2	0	0	2	2	0.09	0.8	3	6	3
28	31	keyboardOnlySimplifiedWP	keyboard	55	22	1	0	0	1	1	0.05	0.4	3	6	3
28	32	keyboardOnlySimplified	keyboard	53	22	1	0	0	1	1	0.05	0.4	4	6	2
28	33	keyboardOnlySimplified	keyboard	49	20	3	0	0	4	3	0.15	1.6	4	5	1
28	34	keyboardOnlySimplifiedWP	keyboard	55	22	1	0	0	1	1	0.05	0.4	3	6	3
28	35	keyboardOnlySimplifiedWP	keyboard	55	22	1	0	0	2	1	0.05	0.8	4	6	2
28	36	keyboardOnlySimplified	keyboard	49	20	3	0	0	4	3	0.15	1.6	4	5	1
28	37	keyboardOnlySimplifiedWP	keyboard	55	22	0	0	0	0	0	0	0	3	6	3
28	38	keyboardOnlySimplifiedWP	keyboard	55	22	1	0	0	1	1	0.05	0.4	4	6	2
28	39	keyboardOnlySimplifiedWP	keyboard	55	22	1	0	0	1	1	0.05	0.4	3	6	3
28	40	keyboardOnlySimplifiedWP	keyboard	55	22	2	0	0	3	2	0.09	1.2	4	6	2
28	41	keyboardOnlySimplifiedWP	keyboard	55	22	2	0	0	3	2	0.09	1.2	4	6	2
28	42	keyboardOnlySimplifiedWP	keyboard	55	22	0	0	0	0	0	0	0	4	6	2
28	43	keyboardOnlySimplifiedWP	keyboard	55	22	2	0	0	3	2	0.09	1.2	4	6	2
28	44	keyboardOnlySimplified	keyboard	49	20	2	0	0	3	2	0.1	1.2	4	5	1
28	45	keyboardOnlySimplified	keyboard	49	20	4	0	0	4	4	0.2	1.6	4	5	1
28	46	keyboardOnlySimplified	keyboard	49	20	3	0	0	4	3	0.15	1.6	4	5	1
29	1	keyboardOnlySimplified	keyboard	49	20	3	0	0	3	3	0.15	1.2	4	5	1
29	2	keyboardOnlySimplifiedWP	keyboard	55	22	1	0	0	2	1	0.05	0.8	4	6	2
29	3	keyboardOnlySimplifiedWP	keyboard	55	22	1	0	0	2	1	0.05	0.8	3	6	3
29	4	keyboardOnlySimplifiedWP	keyboard	55	22	1	0	0	1	1	0.05	0.4	3	6	3
29	5	keyboardOnlySimplifiedWP	keyboard	55	22	1	0	0	1	1	0.05	0.4	3	6	3
29	6	keyboardOnlySimplifiedWP	keyboard	55	22	0	0	0	0	0	0	0	3	6	3
29	7	keyboardOnlySimplifiedWP	keyboard	55	22	1	0	0	2	1	0.05	0.8	4	6	2
29	8	keyboardOnlySimplifiedWP	keyboard	55	22	0	0	0	0	0	0	0	4	6	2
29	9	keyboardOnlySimplifiedWP	keyboard	55	22	1	0	0	1	1	0.05	0.4	3	6	3
29	10	keyboardOnlySimplifiedWP	keyboard	55	22	1	0	0	1	1	0.05	0.4	4	6	2
30	1	keyboardOnlySimplified	keyboard	49	20	3	0	0	3	3	0.15	1.2	4	5	1
30	2	keyboardOnlySimplifiedWP	keyboard	55	22	1	0	0	1	1	0.05	0.4	4	6	2
30	3	keyboardOnlySimplifiedWP	keyboard	55	22	1	0	0	1	1	0.05	0.4	4	6	2
30	4	keyboardOnlySimplifiedWP	keyboard	55	22	1	0	0	1	1	0.05	0.4	3	6	3
30	5	keyboardOnlySimplifiedWP	keyboard	55	22	1	0	0	1	1	0.05	0.4	3	6	3
31	1	keyboardOnlySimplified	keyboard	49	20	2	0	0	3	2	0.1	1.2	4	5	1
31	2	keyboardOnlySimplifiedWP	keyboard	55	22	1	0	0	1	1	0.05	0.4	3	6	3
31	3	PauseScreen	PauseScr	69	24	2	0	0	2	2	0.08	0.8	4	6	2
31	4	PauseScreen	PauseScr	69	24	1	0	0	1	1	0.04	0.4	5	6	1
31	5	PauseScreen	PauseScr	69	24	0	0	0	0	0	0	0	5	6	1
31	6	PauseScreen	PauseScr	69	24	1	0	0	1	1	0.04	0.4	5	6	1
31	7	PauseScreen	PauseScr	69	24	0	0	0	0	0	0	0	4	6	2
31	8	PauseScreen	PauseScr	69	24	1	0	0	1	1	0.04	0.4	5	6	1
31	9	PauseScreen	PauseScr	69	24	0	0	0	0	0	0	0	5	6	1
31	10	PauseScreen	PauseScr	69	24	0	0	0	0	0	0	0	5	6	1
31	11	PauseScreen	PauseScr	69	24	1	0	0	1	1	0.04	0.4	5	6	1
31	12	PauseScreen	PauseScr	69	24	2	0	0	2	2	0.08	0.8	5	6	1
31	13	keyboardOnlySimplifiedWP	keyboard	55	22	1	0	0	1	1	0.05	0.4	4	6	2
31	14	keyboardOnlySimplifiedWP	keyboard	55	22	2	0	0	3	2	0.09	1.2	3	6	3
31	15	keyboardOnlySimplified	keyboard	50	20	3	0	0	3	3	0.15	1.2	5	5	0
31	16	keyboardOnlySimplified	keyboard	50	20	4	0	0	5	4	0.2	2	5	5	0
31	17	keyboardOnlySimplified	keyboard	50	20	3	0	0	3	3	0.15	1.2	5	5	0
31	18	keyboardOnlySimplified	keyboard	50	20	4	0	0	5	4	0.2	2	5	5	0
31	19	keyboardOnlySimplifiedWP	keyboard	55	22	0	0	0	0	0	0	0	4	6	2
31	20	keyboardOnlySimplified	keyboard	49	20	2	0	0	2	2	0.1	0.8	4	5	1
31	21	keyboardOnlySimplified	keyboard	49	20	3	0	0	3	3	0.15	1.2	4	5	1
31	22	keyboardOnlySimplifiedWP	keyboard	55	22	1	0	0	2	1	0.05	0.8	4	6	2
31	23	keyboardOnlySimplifiedWP	keyboard	55	22	1	0	0	1	1	0.05	0.4	4	6	2
31	24	keyboardOnlySimplifiedWP	keyboard	55	22	1	0	0	2	1	0.05	0.8	3	6	3
31	25	keyboardOnlySimplifiedWP	keyboard	55	22	0	0	0	0	0	0	0	3	6	3
31	26	keyboardOnlySimplifiedWP	keyboard	55	22	0	0	0	0	0	0	0	4	6	2
31	27	keyboardOnlySimplifiedWP	keyboard	55	22	0	0	0	0	0	0	0	3	6	3
31	28	keyboardOnlySimplifiedWP	keyboard	55	22	1	0	0	2	1	0.05	0.8	3	6	3
31	29	keyboardOnlySimplifiedWP	keyboard	55	22	0	0	0	0	0	0	0	3	6	3
31	30	keyboardOnlySimplifiedWP	keyboard	55	22	1	0	0	1	1	0.05	0.4	3	6	3
31	31	keyboardOnlySimplifiedWP	keyboard	55	22	1	0	0	1	1	0.05	0.4	3	6	3
31	32	keyboardOnlySimplifiedWP	keyboard	55	22	1	0	0	2	1	0.05	0.8	3	6	3
31	33	keyboardOnlySimplified	keyboard	49	20	3	0	0	3	3	0.15	1.2	4	5	1
31	34	keyboardOnlySimplified	keyboard	49	20	3	0	0	4	3	0.15	1.6	4	5	1
31	35	keyboardOnlySimplified	keyboard	49	20	2	0	0	3	2	0.1	1.2	4	5	1
31	36	keyboardOnlySimplifiedWP	keyboard	55	22	1	0	0	1	1	0.05	0.4	4	6	2
31	37	keyboardOnlySimplified	keyboard	49	20	3	0	0	3	3	0.15	1.2	4	5	1
31	38	keyboardOnlySimplifiedWP	keyboard	55	22	1	0	0	1	1	0.05	0.4	4	6	2
31	39	keyboardOnlySimplifiedWP	keyboard	55	22	0	0	0	0	0	0	0	3	6	3
31	40	keyboardOnlySimplifiedWP	keyboard	55	22	2	0	0	3	2	0.09	1.2	4	6	2
31	41	keyboardOnlySimplifiedWP	keyboard	55	22	2	0	0	3	2	0.09	1.2	3	6	3
31	42	keyboardOnlySimplifiedWP	keyboard	55	22	2	0	0	3	2	0.09	1.2	3	6	3
31	43	keyboardOnlySimplified	keyboard	49	20	3	0	0	3	3	0.15	1.2	4	5	1
31	44	keyboardOnlySimplified	keyboard	49	20	3	0	0	4	3	0.15	1.6	4	5	1
31	45	keyboardOnlySimplifiedWP	keyboard	55	22	1	0	0	1	1	0.05	0.4	4	6	2
31	46	keyboardOnlySimplifiedWP	keyboard	55	22	1	0	0	1	1	0.05	0.4	4	6	2
31	47	keyboardOnlySimplifiedWP	keyboard	55	22	1	0	0	2	1	0.05	0.8	4	6	2
31	48	keyboardOnlySimplified	keyboard	49	20	2	0	0	2	2	0.1	0.8	4	5	1
32	1	keyboardOnlySimplified	keyboard	49	20	2	0	0	3	2	0.1	1.2	4	5	1
32	2	PauseScreen	PauseScr	69	24	0	0	0	0	0	0	0	5	6	1
32	3	PauseScreen	PauseScr	69	24	0	0	0	0	0	0	0	4	6	2
32	4	PauseScreen	PauseScr	69	24	1	0	0	1	1	0.04	0.4	5	6	1
32	5	PauseScreen	PauseScr	69	24	2	0	0	2	2	0.08	0.8	5	6	1
32	6	PauseScreen	PauseScr	69	24	0	0	0	0	0	0	0	5	6	1
32	7	PauseScreen	PauseScr	69	24	1	0	0	1	1	0.04	0.4	4	6	2
32	8	PauseScreen	PauseScr	69	24	1	0	0	1	1	0.04	0.4	5	6	1
32	9	keyboardOnlySimplified	keyboard	49	20	2	0	0	2	2	0.1	0.8	4	5	1
32	10	keyboardOnlySimplifiedWP	keyboard	55	22	1	0	0	1	1	0.05	0.4	3	6	3
32	11	keyboardOnlySimplified	keyboard	49	20	3	0	0	3	3	0.15	1.2	4	5	1
32	12	keyboardOnlySimplifiedWP	keyboard	55	22	1	0	0	2	1	0.05	0.8	3	6	3
32	13	keyboardOnlySimplified	keyboard	49	20	2	0	0	3	2	0.1	1.2	4	5	1
32	14	keyboardOnlySimplified	keyboard	72	24	1	0	0	1	1	0.04	0.4	6	6	0
32	15	keyboardOnlySimplifiedWP	keyboard	55	22	1	0	0	1	1	0.05	0.4	4	6	2
32	16	keyboardOnlySimplifiedWP	keyboard	55	22	2	0	0	3	2	0.09	1.2	3	6	3
32	17	keyboardOnlySimplifiedWP	keyboard	55	22	2	0	0	3	2	0.09	1.2	3	6	3
32	18	keyboardOnlySimplified	keyboard	53	22	1	0	0	1	1	0.05	0.4	3	6	3
32	19	keyboardOnlySimplifiedWP	keyboard	55	22	1	0	0	2	1	0.05	0.8	3	6	3
32	20	keyboardOnlySimplifiedWP	keyboard	55	22	1	0	0	2	1	0.05	0.8	3	6	3
32	21	keyboardOnlySimplified	keyboard	53	22	1	0	0	1	1	0.05	0.4	3	6	3
32	22	keyboardOnlySimplified	keyboard	49	20	3	0	0	4	3	0.15	1.6	4	5	1
32	23	keyboardOnlySimplifiedWP	keyboard	55	22	1	0	0	1	1	0.05	0.4	4	6	2
32	24	keyboardOnlySimplifiedWP	keyboard	55	22	2	0	0	3	2	0.09	1.2	4	6	2
32	25	PauseScreen	PauseScr	69	24	0	0	0	0	0	0	0	4	6	2
32	26	keyboardOnlySimplifiedWP	keyboard	55	22	1	0	0	1	1	0.05	0.4	4	6	2
32	27	keyboardOnlySimplifiedWP	keyboard	55	22	1	0	0	1	1	0.05	0.4	3	6	3
32	28	keyboardOnlySimplifiedWP	keyboard	55	22	1	0	0	2	1	0.05	0.8	4	6	2
32	29	keyboardOnlySimplifiedWP	keyboard	55	22	1	0	0	1	1	0.05	0.4	3	6	3
32	30	keyboardOnlySimplifiedWP	keyboard	55	22	1	0	0	1	1	0.05	0.4	3	6	3
32	31	keyboardOnlySimplified	keyboard	49	20	3	0	0	3	3	0.15	1.2	4	5	1
32	32	keyboardOnlySimplifiedWP	keyboard	55	22	2	0	0	3	2	0.09	1.2	3	6	3
32	33	keyboardOnlySimplifiedWP	keyboard	55	22	2	0	0	3	2	0.09	1.2	3	6	3
32	34	keyboardOnlySimplifiedWP	keyboard	55	22	1	0	0	1	1	0.05	0.4	4	6	2
32	35	keyboardOnlySimplifiedWP	keyboard	55	22	0	0	0	0	0	0	0	4	6	2
32	36	keyboardOnlySimplifiedWP	keyboard	55	22	1	0	0	1	1	0.05	0.4	3	6	3
32	37	keyboardOnlySimplifiedWP	keyboard	55	22	0	0	0	0	0	0	0	4	6	2
32	38	keyboardOnlySimplifiedWP	keyboard	55	22	1	0	0	1	1	0.05	0.4	3	6	3
32	39	keyboardOnlySimplified	keyboard	49	20	3	0	0	3	3	0.15	1.2	4	5	1
32	40	keyboardOnlySimplifiedWP	keyboard	55	22	1	0	0	2	1	0.05	0.8	3	6	3
32	41	keyboardOnlySimplifiedWP	keyboard	55	22	1	0	0	1	1	0.05	0.4	3	6	3
32	42	keyboardOnlySimplified	keyboard	49	20	1	0	0	2	1	0.05	0.8	4	5	1
32	43	keyboardOnlySimplifiedWP	keyboard	55	22	1	0	0	2	1	0.05	0.8	4	6	2
32	44	keyboardOnlySimplifiedWP	keyboard	55	22	1	0	0	1	1	0.05	0.4	3	6	3
32	45	keyboardOnlySimplifiedWP	keyboard	55	22	2	0	0	3	2	0.09	1.2	3	6	3
32	46	keyboardOnlySimplifiedWP	keyboard	55	22	1	0	0	1	1	0.05	0.4	3	6	3
32	47	keyboardOnlySimplifiedWP	keyboard	55	22	2	0	0	3	2	0.09	1.2	3	6	3
32	48	keyboardOnlySimplified	keyboard	53	22	1	0	0	1	1	0.05	0.4	3	6	3
32	49	keyboardOnlySimplified	keyboard	49	20	4	0	0	5	4	0.2	2	4	5	1
32	50	keyboardOnlySimplified	keyboard	49	20	2	0	0	2	2	0.1	0.8	4	5	1
32	51	keyboardOnlySimplifiedWP	keyboard	55	22	0	0	0	0	0	0	0	4	6	2
32	52	keyboardOnlySimplifiedWP	keyboard	55	22	1	0	0	1	1	0.05	0.4	4	6	2
32	53	keyboardOnlySimplifiedWP	keyboard	55	22	1	0	0	1	1	0.05	0.4	4	6	2
32	54	keyboardOnlySimplified	keyboard	50	20	3	0	0	4	3	0.15	1.6	5	5	0
32	55	keyboardOnlySimplified	keyboard	58	22	1	0	0	1	1	0.05	0.4	5	6	1
32	56	keyboardOnlySimplified	keyboard	58	22	2	0	0	3	2	0.09	1.2	5	6	1
32	57	keyboardOnlySimplified	keyboard	58	22	2	0	0	3	2	0.09	1.2	5	6	1
32	58	keyboardOnlySimplifiedWP	keyboard	55	22	0	0	0	0	0	0	0	3	6	3
32	59	keyboardOnlySimplifiedWP	keyboard	55	22	2	0	0	3	2	0.09	1.2	3	6	3
32	60	PauseScreen	PauseScr	69	24	0	0	0	0	0	0	0	5	6	1
32	61	PauseScreen	PauseScr	69	24	1	0	0	1	1	0.04	0.4	5	6	1
32	62	PauseScreen	PauseScr	69	24	1	0	0	1	1	0.04	0.4	5	6	1
32	63	PauseScreen	PauseScr	69	24	0	0	0	0	0	0	0	5	6	1
33	1	keyboardOnlySimplified	keyboard	49	20	2	0	0	3	2	0.1	1.2	4	5	1
33	2	PauseScreen	PauseScr	69	24	1	0	0	1	1	0.04	0.4	5	6	1
33	3	PauseScreen	PauseScr	69	24	2	0	0	2	2	0.08	0.8	5	6	1
33	4	PauseScreen	PauseScr	69	24	2	0	0	3	2	0.08	1.2	5	6	1
33	5	PauseScreen	PauseScr	69	24	1	0	0	1	1	0.04	0.4	5	6	1
33	6	PauseScreen	PauseScr	69	24	1	0	0	1	1	0.04	0.4	4	6	2
33	7	PauseScreen	PauseScr	69	24	1	0	0	1	1	0.04	0.4	5	6	1
33	8	PauseScreen	PauseScr	69	24	0	0	0	0	0	0	0	5	6	1
33	9	PauseScreen	PauseScr	69	24	1	0	0	1	1	0.04	0.4	5	6	1
33	10	keyboardOnlySimplified	keyboard	49	20	3	0	0	4	3	0.15	1.6	4	5	1
33	11	keyboardOnlySimplifiedWP	keyboard	55	22	1	0	0	2	1	0.05	0.8	3	6	3
33	12	keyboardOnlySimplified	keyboard	49	20	3	0	0	4	3	0.15	1.6	4	5	1
33	13	keyboardOnlySimplifiedWP	keyboard	55	22	1	0	0	1	1	0.05	0.4	3	6	3
33	14	keyboardOnlySimplifiedWP	keyboard	55	22	0	0	0	0	0	0	0	3	6	3
33	15	keyboardOnlySimplifiedWP	keyboard	55	22	2	0	0	3	2	0.09	1.2	4	6	2
33	16	keyboardOnlySimplified	keyboard	49	20	3	0	0	3	3	0.15	1.2	4	5	1
33	17	keyboardOnlySimplifiedWP	keyboard	55	22	2	0	0	3	2	0.09	1.2	3	6	3
33	18	keyboardOnlySimplifiedWP	keyboard	55	22	1	0	0	2	1	0.05	0.8	3	6	3
33	19	keyboardOnlySimplifiedWP	keyboard	55	22	1	0	0	1	1	0.05	0.4	4	6	2
33	20	keyboardOnlySimplifiedWP	keyboard	55	22	0	0	0	0	0	0	0	4	6	2
33	21	keyboardOnlySimplifiedWP	keyboard	55	22	1	0	0	2	1	0.05	0.8	3	6	3
33	22	keyboardOnlySimplifiedWP	keyboard	55	22	0	0	0	0	0	0	0	3	6	3
33	23	keyboardOnlySimplifiedWP	keyboard	55	22	1	0	0	2	1	0.05	0.8	4	6	2
33	24	keyboardOnlySimplified	keyboard	49	20	3	0	0	4	3	0.15	1.6	4	5	1
33	25	keyboardOnlySimplifiedWP	keyboard	55	22	0	0	0	0	0	0	0	4	6	2
33	26	keyboardOnlySimplifiedWP	keyboard	55	22	2	0	0	3	2	0.09	1.2	4	6	2
33	27	keyboardOnlySimplifiedWP	keyboard	55	22	0	0	0	0	0	0	0	3	6	3
33	28	keyboardOnlySimplifiedWP	keyboard	55	22	2	0	0	3	2	0.09	1.2	3	6	3
33	29	keyboardOnlySimplified	keyboard	49	20	3	0	0	3	3	0.15	1.2	4	5	1
33	30	keyboardOnlySimplifiedWP	keyboard	55	22	1	0	0	1	1	0.05	0.4	3	6	3
33	31	keyboardOnlySimplifiedWP	keyboard	55	22	1	0	0	1	1	0.05	0.4	4	6	2
33	32	keyboardOnlySimplified	keyboard	49	20	4	0	0	4	4	0.2	1.6	4	5	1
33	33	keyboardOnlySimplifiedWP	keyboard	55	22	3	0	0	4	3	0.14	1.6	3	6	3
33	34	keyboardOnlySimplifiedWP	keyboard	55	22	1	0	0	1	1	0.05	0.4	3	6	3
33	35	keyboardOnlySimplifiedWP	keyboard	55	22	2	0	0	3	2	0.09	1.2	4	6	2
33	36	keyboardOnlySimplifiedWP	keyboard	55	22	0	0	0	0	0	0	0	4	6	2
33	37	keyboardOnlySimplifiedWP	keyboard	55	22	1	0	0	1	1	0.05	0.4	3	6	3
33	38	keyboardOnlySimplified	keyboard	49	20	2	0	0	2	2	0.1	0.8	4	5	1
33	39	keyboardOnlySimplifiedWP	keyboard	55	22	2	0	0	3	2	0.09	1.2	4	6	2
33	40	keyboardOnlySimplifiedWP	keyboard	55	22	0	0	0	0	0	0	0	4	6	2
33	41	keyboardOnlySimplified	keyboard	49	20	3	0	0	3	3	0.15	1.2	4	5	1
33	42	keyboardOnlySimplifiedWP	keyboard	55	22	1	0	0	1	1	0.05	0.4	4	6	2
33	43	keyboardOnlySimplifiedWP	keyboard	55	22	0	0	0	0	0	0	0	3	6	3
33	44	keyboardOnlySimplifiedWP	keyboard	55	22	1	0	0	2	1	0.05	0.8	3	6	3
33	45	keyboardOnlySimplified	keyboard	54	22	1	0	0	1	1	0.05	0.4	3	6	3
33	46	keyboardOnlySimplifiedWP	keyboard	55	22	0	0	0	0	0	0	0	3	6	3
33	47	keyboardOnlySimplified	keyboard	54	22	1	0	0	1	1	0.05	0.4	3	6	3
33	48	keyboardOnlySimplifiedWP	keyboard	55	22	1	0	0	1	1	0.05	0.4	4	6	2
33	49	keyboardOnlySimplifiedWP	keyboard	55	22	1	0	0	1	1	0.05	0.4	4	6	2
33	50	keyboardOnlySimplified	keyboard	49	20	3	0	0	3	3	0.15	1.2	4	5	1
33	51	keyboardOnlySimplifiedWP	keyboard	55	22	1	0	0	1	1	0.05	0.4	4	6	2
33	52	keyboardOnlySimplifiedWP	keyboard	55	22	1	0	0	1	1	0.05	0.4	3	6	3
33	53	keyboardOnlySimplifiedWP	keyboard	55	22	1	0	0	1	1	0.05	0.4	4	6	2
33	54	keyboardOnlySimplified	keyboard	52	22	1	0	0	1	1	0.05	0.4	3	6	3
33	55	keyboardOnlySimplifiedWP	keyboard	55	22	1	0	0	1	1	0.05	0.4	4	6	2
33	56	keyboardOnlySimplified	keyboard	49	20	4	0	0	4	4	0.2	1.6	4	5	1
33	57	keyboardOnlySimplifiedWP	keyboard	55	22	2	0	0	3	2	0.09	1.2	3	6	3
33	58	keyboardOnlySimplifiedWP	keyboard	55	22	0	0	0	0	0	0	0	3	6	3
33	59	keyboardOnlySimplifiedWP	keyboard	55	22	1	0	0	1	1	0.05	0.4	3	6	3
33	60	keyboardOnlySimplifiedWP	keyboard	55	22	1	0	0	2	1	0.05	0.8	3	6	3
33	61	keyboardOnlySimplified	keyboard	50	20	3	0	0	5	3	0.15	2	5	5	0
33	62	keyboardOnlySimplifiedWP	keyboard	55	22	1	0	0	2	1	0.05	0.8	4	6	2
33	63	keyboardOnlySimplifiedWP	keyboard	55	22	0	0	0	0	0	0	0	4	6	2
33	64	keyboardOnlySimplified	keyboard	49	20	3	0	0	4	3	0.15	1.6	4	5	1
33	65	keyboardOnlySimplifiedWP	keyboard	55	22	1	0	0	2	1	0.05	0.8	4	6	2
33	66	keyboardOnlySimplifiedWP	keyboard	55	22	1	0	0	1	1	0.05	0.4	4	6	2
33	67	keyboardOnlySimplifiedWP	keyboard	55	22	1	0	0	2	1	0.05	0.8	4	6	2
33	68	keyboardOnlySimplifiedWP	keyboard	55	22	1	0	0	2	1	0.05	0.8	4	6	2
33	69	keyboardOnlySimplifiedWP	keyboard	55	22	1	0	0	2	1	0.05	0.8	3	6	3
33	70	keyboardOnlySimplified	keyboard	49	20	3	0	0	3	3	0.15	1.2	4	5	1
33	71	keyboardOnlySimplifiedWP	keyboard	55	22	0	0	0	0	0	0	0	3	6	3
33	72	keyboardOnlySimplifiedWP	keyboard	55	22	0	0	0	0	0	0	0	4	6	2
33	73	keyboardOnlySimplified	keyboard	50	20	2	0	0	2	2	0.1	0.8	5	5	0
33	74	PauseScreen	PauseScr	69	24	1	0	0	1	1	0.04	0.4	4	6	2
34	1	keyboardOnlySimplified	keyboard	49	20	2	0	0	2	2	0.1	0.8	4	5	1
34	2	keyboardOnlySimplifiedWP	keyboard	55	22	2	0	0	3	2	0.09	1.2	3	6	3
34	3	keyboardOnlySimplifiedWP	keyboard	55	22	1	0	0	1	1	0.05	0.4	3	6	3
34	4	keyboardOnlySimplifiedWP	keyboard	55	22	1	0	0	1	1	0.05	0.4	3	6	3
34	5	keyboardOnlySimplifiedWP	keyboard	55	22	1	0	0	2	1	0.05	0.8	4	6	2
35	1	UnityKeyboard	UnityKey	65	24	0	0	0	0	0	0	0	4	6	2
35	2	UnityKeyboardWP	UnityKey	71	24	0	0	0	0	0	0	0	5	6	1
35	3	UnityKeyboardWP	UnityKey	71	24	3	1	0	3	2	0.12	3	5	6	1
35	4	Unity	Unity	82	26	1	0	0	1	1	0.04	0.4	6	7	1
35	5	Unity	Unity	36	18	1	0	0	1	1	0.06	0.4	3	5	2
35	6	Unity	Unity	82	26	0	0	0	0	0	0	0	6	7	1
35	7	Unity	Unity	25	14	1	0	0	1	1	0.07	0.4	3	4	1
35	8	Unity	Unity	82	26	0	0	0	0	0	0	0	5	7	2
35	9	Unity	Unity	36	18	1	0	0	1	1	0.06	0.4	3	5	2
35	10	Unity	Unity	27	16	0	0	0	0	0	0	0	2	4	2
35	11	UnityKeyboard	UnityKey	65	24	1	0	0	1	1	0.04	0.4	4	6	2
35	12	UnityKeyboardWP	UnityKey	71	24	1	1	0	0	0	0.04	1.8	5	6	1
35	13	UnityKeyboardWP	UnityKey	71	24	2	0	0	2	2	0.08	0.8	5	6	1
35	14	UnityKeyboardWP	UnityKey	71	24	2	0	0	2	2	0.08	0.8	5	6	1
35	15	UnityKeyboardWP	UnityKey	71	24	1	0	0	1	1	0.04	0.4	5	6	1
35	16	Unity	Unity	82	26	2	0	0	2	2	0.08	0.8	6	7	1
35	17	Unity	Unity	82	26	1	0	0	1	1	0.04	0.4	6	7	1
35	18	Unity	Unity	45	20	0	0	0	0	0	0	0	4	5	1
35	19	Unity	Unity	82	26	0	0	0	0	0	0	0	6	7	1
35	20	Unity	Unity	34	18	0	0	0	0	0	0	0	3	4	1
36	1	keyboardOnlySimplified	keyboard	49	20	3	0	0	4	3	0.15	1.6	4	5	1
36	2	PauseScreen	PauseScr	69	24	2	0	0	2	2	0.08	0.8	5	6	1
36	3	PauseScreen	PauseScr	69	24	2	0	0	2	2	0.08	0.8	5	6	1
36	4	PauseScreen	PauseScr	69	24	1	0	0	1	1	0.04	0.4	4	6	2
36	5	PauseScreen	PauseScr	69	24	1	0	0	1	1	0.04	0.4	4	6	2
36	6	PauseScreen	PauseScr	69	24	1	0	0	2	1	0.04	0.8	4	6	2
36	7	PauseScreen	PauseScr	69	24	1	0	0	1	1	0.04	0.4	4	6	2
36	8	PauseScreen	PauseScr	69	24	1	0	0	1	1	0.04	0.4	4	6	2
36	9	keyboardOnlySimplified	keyboard	49	20	3	0	0	3	3	0.15	1.2	4	5	1
36	10	keyboardOnlySimplifiedWP	keyboard	55	22	0	0	0	0	0	0	0	4	6	2
36	11	keyboardOnlySimplified	keyboard	49	20	3	0	0	3	3	0.15	1.2	4	5	1
36	12	keyboardOnlySimplifiedWP	keyboard	55	22	2	0	0	3	2	0.09	1.2	3	6	3
36	13	keyboardOnlySimplifiedWP	keyboard	55	22	1	0	0	1	1	0.05	0.4	3	6	3
36	14	keyboardOnlySimplifiedWP	keyboard	55	22	2	0	0	3	2	0.09	1.2	4	6	2
36	15	keyboardOnlySimplifiedWP	keyboard	55	22	2	0	0	2	2	0.09	0.8	3	6	3
36	16	keyboardOnlySimplified	keyboard	49	20	4	0	0	4	4	0.2	1.6	4	5	1
36	17	keyboardOnlySimplifiedWP	keyboard	55	22	1	0	0	2	1	0.05	0.8	3	6	3
36	18	keyboardOnlySimplifiedWP	keyboard	55	22	1	0	0	1	1	0.05	0.4	4	6	2
36	19	keyboardOnlySimplified	keyboard	49	20	4	0	0	4	4	0.2	1.6	4	5	1
36	20	keyboardOnlySimplifiedWP	keyboard	55	22	2	0	0	3	2	0.09	1.2	3	6	3
36	21	keyboardOnlySimplified	keyboard	49	20	2	0	0	2	2	0.1	0.8	4	5	1
36	22	keyboardOnlySimplifiedWP	keyboard	55	22	2	0	0	3	2	0.09	1.2	3	6	3
36	23	keyboardOnlySimplifiedWP	keyboard	55	22	2	0	0	3	2	0.09	1.2	3	6	3
36	24	keyboardOnlySimplifiedWP	keyboard	55	22	1	0	0	1	1	0.05	0.4	3	6	3
36	25	keyboardOnlySimplifiedWP	keyboard	55	22	0	0	0	0	0	0	0	3	6	3
36	26	keyboardOnlySimplifiedWP	keyboard	55	22	2	0	0	3	2	0.09	1.2	4	6	2
36	27	keyboardOnlySimplifiedWP	keyboard	55	22	1	0	0	1	1	0.05	0.4	3	6	3
36	28	keyboardOnlySimplified	keyboard	49	20	1	0	0	2	1	0.05	0.8	4	5	1
36	29	keyboardOnlySimplifiedWP	keyboard	55	22	1	0	0	2	1	0.05	0.8	3	6	3
36	30	keyboardOnlySimplifiedWP	keyboard	55	22	1	0	0	1	1	0.05	0.4	4	6	2
36	31	keyboardOnlySimplifiedWP	keyboard	55	22	2	0	0	3	2	0.09	1.2	3	6	3
36	32	keyboardOnlySimplifiedWP	keyboard	55	22	2	0	0	3	2	0.09	1.2	3	6	3
36	33	keyboardOnlySimplifiedWP	keyboard	55	22	1	0	0	1	1	0.05	0.4	3	6	3
36	34	keyboardOnlySimplifiedWP	keyboard	55	22	2	0	0	3	2	0.09	1.2	4	6	2
36	35	keyboardOnlySimplified	keyboard	51	22	1	0	0	1	1	0.05	0.4	3	6	3
36	36	keyboardOnlySimplifiedWP	keyboard	55	22	1	0	0	1	1	0.05	0.4	3	6	3
36	37	keyboardOnlySimplified	keyboard	50	20	3	0	0	4	3	0.15	1.6	5	5	0
36	38	keyboardOnlySimplifiedWP	keyboard	55	22	1	0	0	1	1	0.05	0.4	3	6	3
36	39	keyboardOnlySimplified	keyboard	49	20	2	0	0	2	2	0.1	0.8	4	5	1
36	40	keyboardOnlySimplifiedWP	keyboard	55	22	1	0	0	1	1	0.05	0.4	4	6	2
36	41	keyboardOnlySimplified	keyboard	50	20	2	0	0	3	2	0.1	1.2	5	5	0
36	42	keyboardOnlySimplifiedWP	keyboard	55	22	1	0	0	1	1	0.05	0.4	3	6	3
36	43	keyboardOnlySimplifiedWP	keyboard	55	22	2	0	0	2	2	0.09	0.8	3	6	3
36	44	keyboardOnlySimplified	keyboard	49	20	4	0	0	4	4	0.2	1.6	4	5	1
36	45	keyboardOnlySimplifiedWP	keyboard	55	22	2	0	0	3	2	0.09	1.2	4	6	2
36	46	keyboardOnlySimplified	keyboard	49	20	2	0	0	3	2	0.1	1.2	4	5	1
36	47	keyboardOnlySimplifiedWP	keyboard	55	22	2	0	0	3	2	0.09	1.2	4	6	2
36	48	keyboardOnlySimplifiedWP	keyboard	55	22	1	0	0	1	1	0.05	0.4	4	6	2
36	49	keyboardOnlySimplified	keyboard	52	22	1	0	0	1	1	0.05	0.4	3	5	2
36	50	keyboardOnlySimplified	keyboard	49	20	3	0	0	4	3	0.15	1.6	4	5	1
37	1	keyboardOnlySimplified	keyboard	49	20	4	0	0	5	4	0.2	2	4	5	1
37	2	PauseScreen	PauseScr	69	24	0	0	0	0	0	0	0	4	6	2
37	3	PauseScreen	PauseScr	69	24	0	0	0	0	0	0	0	5	6	1
37	4	PauseScreen	PauseScr	69	24	0	0	0	0	0	0	0	5	6	1
37	5	keyboardOnlySimplified	keyboard	49	20	1	0	0	1	1	0.05	0.4	4	5	1
37	6	PauseScreen	PauseScr	69	24	0	0	0	0	0	0	0	4	6	2
37	7	PauseScreen	PauseScr	69	24	0	0	0	0	0	0	0	5	6	1
37	8	PauseScreen	PauseScr	69	24	0	0	0	0	0	0	0	5	6	1
37	9	PauseScreen	PauseScr	69	24	1	0	0	1	1	0.04	0.4	4	6	2
37	10	PauseScreen	PauseScr	69	24	1	0	0	1	1	0.04	0.4	5	6	1
37	11	PauseScreen	PauseScr	69	24	2	0	0	2	2	0.08	0.8	5	6	1
37	12	keyboardOnlySimplified	keyboard	49	20	3	0	0	3	3	0.15	1.2	4	5	1
37	13	keyboardOnlySimplifiedWP	keyboard	55	22	1	0	0	1	1	0.05	0.4	3	6	3
37	14	keyboardOnlySimplified	keyboard	49	20	3	0	0	4	3	0.15	1.6	4	5	1
37	15	keyboardOnlySimplifiedWP	keyboard	55	22	1	0	0	1	1	0.05	0.4	4	6	2
37	16	keyboardOnlySimplifiedWP	keyboard	55	22	0	0	0	0	0	0	0	4	6	2
37	17	keyboardOnlySimplifiedWP	keyboard	55	22	1	0	0	1	1	0.05	0.4	4	6	2
37	18	keyboardOnlySimplifiedWP	keyboard	55	22	1	0	0	2	1	0.05	0.8	4	6	2
37	19	keyboardOnlySimplifiedWP	keyboard	55	22	1	0	0	1	1	0.05	0.4	3	6	3
37	20	keyboardOnlySimplifiedWP	keyboard	55	22	0	0	0	0	0	0	0	4	6	2
37	21	keyboardOnlySimplifiedWP	keyboard	55	22	1	0	0	1	1	0.05	0.4	3	6	3
37	22	keyboardOnlySimplifiedWP	keyboard	55	22	2	0	0	3	2	0.09	1.2	4	6	2
37	23	keyboardOnlySimplified	keyboard	49	20	2	0	0	2	2	0.1	0.8	4	5	1
37	24	keyboardOnlySimplifiedWP	keyboard	55	22	1	0	0	1	1	0.05	0.4	3	6	3
37	25	keyboardOnlySimplifiedWP	keyboard	55	22	0	0	0	0	0	0	0	3	6	3
37	26	keyboardOnlySimplifiedWP	keyboard	55	22	1	0	0	1	1	0.05	0.4	3	6	3
37	27	keyboardOnlySimplified	keyboard	52	22	1	0	0	1	1	0.05	0.4	3	6	3
37	28	keyboardOnlySimplifiedWP	keyboard	55	22	1	0	0	2	1	0.05	0.8	4	6	2
37	29	keyboardOnlySimplifiedWP	keyboard	55	22	0	0	0	0	0	0	0	4	6	2
37	30	keyboardOnlySimplified	keyboard	49	20	4	0	0	4	4	0.2	1.6	4	5	1
37	31	keyboardOnlySimplifiedWP	keyboard	55	22	3	0	0	4	3	0.14	1.6	3	6	3
37	32	keyboardOnlySimplifiedWP	keyboard	55	22	1	0	0	1	1	0.05	0.4	3	6	3
37	33	keyboardOnlySimplifiedWP	keyboard	55	22	0	0	0	0	0	0	0	4	6	2
37	34	keyboardOnlySimplified	keyboard	49	20	3	0	0	3	3	0.15	1.2	4	5	1
37	35	keyboardOnlySimplifiedWP	keyboard	55	22	1	0	0	1	1	0.05	0.4	4	6	2
37	36	keyboardOnlySimplifiedWP	keyboard	55	22	1	0	0	2	1	0.05	0.8	3	6	3
37	37	keyboardOnlySimplified	keyboard	54	22	1	0	0	1	1	0.05	0.4	4	6	2
37	38	keyboardOnlySimplifiedWP	keyboard	55	22	1	0	0	1	1	0.05	0.4	3	6	3
37	39	keyboardOnlySimplifiedWP	keyboard	55	22	1	0	0	1	1	0.05	0.4	4	6	2
37	40	keyboardOnlySimplified	keyboard	49	20	2	0	0	2	2	0.1	0.8	4	5	1
37	41	keyboardOnlySimplifiedWP	keyboard	55	22	1	0	0	1	1	0.05	0.4	3	6	3
37	42	keyboardOnlySimplified	keyboard	49	20	4	0	0	4	4	0.2	1.6	4	5	1
37	43	keyboardOnlySimplifiedWP	keyboard	55	22	2	0	0	3	2	0.09	1.2	3	6	3
37	44	keyboardOnlySimplified	keyboard	50	20	3	0	0	3	3	0.15	1.2	5	5	0
38	1	keyboardOnlySimplified	keyboard	49	20	3	0	0	3	3	0.15	1.2	4	5	1
38	2	keyboardOnlySimplifiedWP	keyboard	55	22	1	0	0	1	1	0.05	0.4	4	6	2
38	3	keyboardOnlySimplifiedWP	keyboard	55	22	2	0	0	3	2	0.09	1.2	3	6	3
38	4	keyboardOnlySimplifiedWP	keyboard	55	22	2	0	0	3	2	0.09	1.2	4	6	2
39	1	keyboardOnlySimplified	keyboard	49	20	4	0	0	4	4	0.2	1.6	4	5	1
39	2	PauseScreen	PauseScr	69	24	0	0	0	0	0	0	0	5	6	1
39	3	PauseScreen	PauseScr	69	24	0	0	0	0	0	0	0	4	6	2
39	4	PauseScreen	PauseScr	69	24	1	0	0	1	1	0.04	0.4	5	6	1
39	5	PauseScreen	PauseScr	69	24	0	0	0	0	0	0	0	5	6	1
39	6	PauseScreen	PauseScr	69	24	0	0	0	0	0	0	0	4	6	2
39	7	PauseScreen	PauseScr	69	24	1	0	0	1	1	0.04	0.4	4	6	2
39	8	PauseScreen	PauseScr	69	24	1	0	0	1	1	0.04	0.4	5	6	1
39	9	PauseScreen	PauseScr	69	24	1	0	0	2	1	0.04	0.8	5	6	1
39	10	PauseScreen	PauseScr	69	24	1	0	0	1	1	0.04	0.4	5	6	1
39	11	PauseScreen	PauseScr	69	24	2	0	0	2	2	0.08	0.8	5	6	1
39	12	PauseScreen	PauseScr	69	24	1	0	0	1	1	0.04	0.4	5	6	1
39	13	keyboardOnlySimplified	keyboard	49	20	3	0	0	4	3	0.15	1.6	4	5	1
39	14	keyboardOnlySimplifiedWP	keyboard	55	22	2	0	0	3	2	0.09	1.2	3	6	3
39	15	keyboardOnlySimplified	keyboard	49	20	3	0	0	3	3	0.15	1.2	4	5	1
39	16	keyboardOnlySimplifiedWP	keyboard	55	22	1	0	0	2	1	0.05	0.8	4	6	2
39	17	keyboardOnlySimplified	keyboard	51	22	2	0	0	2	2	0.09	0.8	3	6	3
39	18	keyboardOnlySimplifiedWP	keyboard	55	22	2	0	0	3	2	0.09	1.2	3	6	3
39	19	keyboardOnlySimplifiedWP	keyboard	55	22	1	0	0	2	1	0.05	0.8	3	6	3
39	20	keyboardOnlySimplified	keyboard	49	20	2	0	0	3	2	0.1	1.2	4	5	1
39	21	keyboardOnlySimplifiedWP	keyboard	55	22	1	0	0	1	1	0.05	0.4	3	6	3
39	22	keyboardOnlySimplifiedWP	keyboard	55	22	1	0	0	2	1	0.05	0.8	4	6	2
39	23	keyboardOnlySimplifiedWP	keyboard	55	22	1	0	0	1	1	0.05	0.4	3	6	3
39	24	keyboardOnlySimplifiedWP	keyboard	55	22	2	0	0	3	2	0.09	1.2	4	6	2
39	25	keyboardOnlySimplified	keyboard	49	20	3	0	0	3	3	0.15	1.2	4	5	1
39	26	keyboardOnlySimplifiedWP	keyboard	55	22	3	0	0	4	3	0.14	1.6	3	6	3
39	27	keyboardOnlySimplified	keyboard	49	20	4	0	0	5	4	0.2	2	4	5	1
39	28	keyboardOnlySimplifiedWP	keyboard	55	22	1	0	0	2	1	0.05	0.8	4	6	2
39	29	keyboardOnlySimplifiedWP	keyboard	55	22	1	0	0	1	1	0.05	0.4	4	6	2
39	30	keyboardOnlySimplified	keyboard	49	20	3	0	0	4	3	0.15	1.6	4	5	1
39	31	keyboardOnlySimplifiedWP	keyboard	55	22	1	0	0	1	1	0.05	0.4	4	6	2
39	32	keyboardOnlySimplifiedWP	keyboard	55	22	2	0	0	3	2	0.09	1.2	3	6	3
39	33	keyboardOnlySimplifiedWP	keyboard	55	22	1	0	0	1	1	0.05	0.4	3	6	3
39	34	keyboardOnlySimplified	keyboard	49	20	3	0	0	4	3	0.15	1.6	4	5	1
39	35	keyboardOnlySimplifiedWP	keyboard	55	22	2	0	0	3	2	0.09	1.2	4	6	2
39	36	keyboardOnlySimplifiedWP	keyboard	55	22	1	0	0	1	1	0.05	0.4	3	6	3
39	37	keyboardOnlySimplifiedWP	keyboard	55	22	0	0	0	0	0	0	0	4	6	2
39	38	keyboardOnlySimplified	keyboard	50	20	3	0	0	4	3	0.15	1.6	5	5	0
39	39	keyboardOnlySimplifiedWP	keyboard	55	22	1	0	0	1	1	0.05	0.4	3	6	3
39	40	keyboardOnlySimplifiedWP	keyboard	55	22	1	0	0	2	1	0.05	0.8	3	6	3
39	41	keyboardOnlySimplified	keyboard	50	20	3	0	0	5	3	0.15	2	5	5	0
39	42	keyboardOnlySimplifiedWP	keyboard	55	22	1	0	0	1	1	0.05	0.4	3	6	3
39	43	keyboardOnlySimplifiedWP	keyboard	55	22	1	0	0	2	1	0.05	0.8	3	6	3
39	44	keyboardOnlySimplifiedWP	keyboard	55	22	2	0	0	2	2	0.09	0.8	3	6	3
39	45	keyboardOnlySimplifiedWP	keyboard	55	22	1	0	0	1	1	0.05	0.4	3	6	3
39	46	keyboardOnlySimplifiedWP	keyboard	55	22	1	0	0	1	1	0.05	0.4	3	6	3
39	47	keyboardOnlySimplifiedWP	keyboard	55	22	1	0	0	1	1	0.05	0.4	3	6	3
39	48	keyboardOnlySimplifiedWP	keyboard	55	22	1	0	0	2	1	0.05	0.8	4	6	2
39	49	keyboardOnlySimplifiedWP	keyboard	55	22	1	0	0	1	1	0.05	0.4	4	6	2
39	50	keyboardOnlySimplified	keyboard	49	20	3	0	0	4	3	0.15	1.6	4	5	1
39	51	keyboardOnlySimplifiedWP	keyboard	55	22	1	0	0	2	1	0.05	0.8	4	6	2
39	52	keyboardOnlySimplifiedWP	keyboard	55	22	1	0	0	2	1	0.05	0.8	4	6	2
39	53	keyboardOnlySimplifiedWP	keyboard	55	22	0	0	0	0	0	0	0	4	6	2
39	54	keyboardOnlySimplifiedWP	keyboard	55	22	1	0	0	1	1	0.05	0.4	4	6	2
39	55	keyboardOnlySimplified	keyboard	51	22	2	0	0	2	2	0.09	0.8	3	6	3
39	56	keyboardOnlySimplified	keyboard	49	20	2	0	0	3	2	0.1	1.2	4	5	1
39	57	keyboardOnlySimplifiedWP	keyboard	55	22	1	0	0	1	1	0.05	0.4	3	6	3
39	58	keyboardOnlySimplifiedWP	keyboard	55	22	2	0	0	3	2	0.09	1.2	4	6	2
39	59	keyboardOnlySimplified	keyboard	49	20	3	0	0	3	3	0.15	1.2	4	5	1
39	60	keyboardOnlySimplifiedWP	keyboard	55	22	2	0	0	3	2	0.09	1.2	3	6	3
39	61	keyboardOnlySimplifiedWP	keyboard	55	22	0	0	0	0	0	0	0	3	6	3
39	62	keyboardOnlySimplified	keyboard	49	20	2	0	0	3	2	0.1	1.2	4	5	1
39	63	keyboardOnlySimplified	keyboard	49	20	4	0	0	4	4	0.2	1.6	4	5	1
40	1	keyboardOnlySimplified	keyboard	49	20	3	0	0	3	3	0.15	1.2	4	5	1
40	2	keyboardOnlySimplifiedWP	keyboard	55	22	1	0	0	2	1	0.05	0.8	3	6	3
40	3	keyboardOnlySimplifiedWP	keyboard	55	22	2	0	0	3	2	0.09	1.2	4	6	2
41	1	keyboardOnlySimplified	keyboard	49	20	2	0	0	3	2	0.1	1.2	4	5	1
41	2	keyboardOnlySimplifiedWP	keyboard	55	22	1	0	0	1	1	0.05	0.4	3	6	3
41	3	keyboardOnlySimplifiedWP	keyboard	55	22	2	0	0	3	2	0.09	1.2	3	6	3
41	4	keyboardOnlySimplifiedWP	keyboard	55	22	2	0	0	3	2	0.09	1.2	4	6	2
41	5	keyboardOnlySimplifiedWP	keyboard	55	22	1	0	0	1	1	0.05	0.4	3	6	3
42	1	keyboardOnlySimplified	keyboard	49	20	4	0	0	4	4	0.2	1.6	4	5	1
42	2	PauseScreen	PauseScr	69	24	0	0	0	0	0	0	0	5	6	1
42	3	PauseScreen	PauseScr	69	24	0	0	0	0	0	0	0	4	6	2
42	4	PauseScreen	PauseScr	69	24	1	0	0	1	1	0.04	0.4	5	6	1
42	5	PauseScreen	PauseScr	69	24	0	0	0	0	0	0	0	5	6	1
42	6	PauseScreen	PauseScr	69	24	1	0	0	1	1	0.04	0.4	5	6	1
42	7	keyboardOnlySimplified	keyboard	49	20	3	0	0	4	3	0.15	1.6	4	5	1
42	8	PauseScreen	PauseScr	69	24	0	0	0	0	0	0	0	5	6	1
42	9	PauseScreen	PauseScr	69	24	1	0	0	1	1	0.04	0.4	4	6	2
42	10	PauseScreen	PauseScr	69	24	2	0	0	2	2	0.08	0.8	5	6	1
42	11	PauseScreen	PauseScr	69	24	2	0	0	2	2	0.08	0.8	5	6	1
42	12	PauseScreen	PauseScr	69	24	0	0	0	0	0	0	0	4	6	2
42	13	keyboardOnlySimplified	keyboard	49	20	4	0	0	4	4	0.2	1.6	4	5	1
42	14	keyboardOnlySimplifiedWP	keyboard	55	22	1	0	0	1	1	0.05	0.4	3	6	3
42	15	keyboardOnlySimplifiedWP	keyboard	55	22	1	0	0	2	1	0.05	0.8	4	6	2
42	16	keyboardOnlySimplified	keyboard	49	20	3	0	0	4	3	0.15	1.6	4	5	1
42	17	keyboardOnlySimplifiedWP	keyboard	55	22	1	0	0	2	1	0.05	0.8	4	6	2
42	18	keyboardOnlySimplifiedWP	keyboard	55	22	1	0	0	1	1	0.05	0.4	3	6	3
42	19	keyboardOnlySimplified	keyboard	52	22	1	0	0	1	1	0.05	0.4	3	6	3
42	20	keyboardOnlySimplified	keyboard	49	20	3	0	0	4	3	0.15	1.6	4	5	1
42	21	keyboardOnlySimplifiedWP	keyboard	55	22	1	0	0	1	1	0.05	0.4	3	6	3
42	22	keyboardOnlySimplifiedWP	keyboard	55	22	1	0	0	1	1	0.05	0.4	4	6	2
42	23	keyboardOnlySimplifiedWP	keyboard	55	22	0	0	0	0	0	0	0	3	6	3
42	24	keyboardOnlySimplified	keyboard	49	20	1	0	0	2	1	0.05	0.8	4	5	1
42	25	keyboardOnlySimplifiedWP	keyboard	55	22	1	0	0	1	1	0.05	0.4	4	6	2
42	26	keyboardOnlySimplifiedWP	keyboard	55	22	1	0	0	1	1	0.05	0.4	3	6	3
42	27	keyboardOnlySimplified	keyboard	53	22	2	0	0	2	2	0.09	0.8	3	6	3
42	28	keyboardOnlySimplifiedWP	keyboard	55	22	1	0	0	1	1	0.05	0.4	4	6	2
42	29	keyboardOnlySimplifiedWP	keyboard	55	22	1	0	0	1	1	0.05	0.4	4	6	2
42	30	keyboardOnlySimplifiedWP	keyboard	55	22	2	0	0	3	2	0.09	1.2	3	6	3
42	31	keyboardOnlySimplifiedWP	keyboard	55	22	1	0	0	2	1	0.05	0.8	3	6	3
42	32	keyboardOnlySimplifiedWP	keyboard	55	22	1	0	0	1	1	0.05	0.4	3	6	3
42	33	keyboardOnlySimplified	keyboard	50	20	3	0	0	4	3	0.15	1.6	5	5	0
42	34	keyboardOnlySimplifiedWP	keyboard	55	22	1	0	0	2	1	0.05	0.8	4	6	2
42	35	keyboardOnlySimplifiedWP	keyboard	55	22	1	0	0	2	1	0.05	0.8	3	6	3
42	36	keyboardOnlySimplified	keyboard	49	20	3	0	0	4	3	0.15	1.6	4	5	1
42	37	keyboardOnlySimplifiedWP	keyboard	55	22	0	0	0	0	0	0	0	3	6	3
42	38	keyboardOnlySimplified	keyboard	51	22	2	0	0	2	2	0.09	0.8	2	6	4
42	39	keyboardOnlySimplified	keyboard	49	20	3	0	0	4	3	0.15	1.6	4	5	1
42	40	keyboardOnlySimplifiedWP	keyboard	55	22	1	0	0	1	1	0.05	0.4	4	6	2
42	41	keyboardOnlySimplifiedWP	keyboard	55	22	2	0	0	3	2	0.09	1.2	4	6	2
42	42	keyboardOnlySimplifiedWP	keyboard	55	22	1	0	0	1	1	0.05	0.4	3	6	3
42	43	keyboardOnlySimplifiedWP	keyboard	55	22	1	0	0	2	1	0.05	0.8	4	6	2
42	44	keyboardOnlySimplified	keyboard	54	22	1	0	0	1	1	0.05	0.4	4	6	2
42	45	keyboardOnlySimplifiedWP	keyboard	55	22	2	0	0	3	2	0.09	1.2	3	6	3
42	46	keyboardOnlySimplifiedWP	keyboard	55	22	0	0	0	0	0	0	0	4	6	2
42	47	keyboardOnlySimplified	keyboard	49	20	4	0	0	4	4	0.2	1.6	4	5	1
42	48	keyboardOnlySimplifiedWP	keyboard	55	22	1	0	0	1	1	0.05	0.4	3	6	3
42	49	keyboardOnlySimplifiedWP	keyboard	55	22	1	0	0	2	1	0.05	0.8	3	6	3
42	50	keyboardOnlySimplifiedWP	keyboard	55	22	1	0	0	1	1	0.05	0.4	3	6	3
42	51	keyboardOnlySimplifiedWP	keyboard	55	22	1	0	0	1	1	0.05	0.4	3	6	3
42	52	keyboardOnlySimplified	keyboard	52	22	1	0	0	1	1	0.05	0.4	3	6	3
42	53	keyboardOnlySimplifiedWP	keyboard	55	22	1	0	0	1	1	0.05	0.4	3	6	3
42	54	keyboardOnlySimplifiedWP	keyboard	55	22	2	0	0	3	2	0.09	1.2	4	6	2
42	55	keyboardOnlySimplified	keyboard	49	20	4	0	0	4	4	0.2	1.6	4	5	1
42	56	keyboardOnlySimplifiedWP	keyboard	55	22	0	0	0	0	0	0	0	4	6	2
42	57	keyboardOnlySimplifiedWP	keyboard	55	22	1	0	0	2	1	0.05	0.8	3	6	3
42	58	keyboardOnlySimplified	keyboard	49	20	4	0	0	4	4	0.2	1.6	4	5	1
43	1	keyboardOnlySimplified	keyboard	49	20	2	0	0	2	2	0.1	0.8	4	5	1
43	2	PauseScreen	PauseScr	69	24	2	0	0	3	2	0.08	1.2	5	6	1
43	3	PauseScreen	PauseScr	69	24	2	0	0	3	2	0.08	1.2	4	6	2
43	4	PauseScreen	PauseScr	69	24	1	0	0	1	1	0.04	0.4	5	6	1
43	5	PauseScreen	PauseScr	69	24	1	0	0	1	1	0.04	0.4	5	6	1
43	6	PauseScreen	PauseScr	69	24	1	0	0	1	1	0.04	0.4	5	6	1
43	7	PauseScreen	PauseScr	69	24	1	0	0	1	1	0.04	0.4	4	6	2
43	8	PauseScreen	PauseScr	69	24	1	0	0	1	1	0.04	0.4	4	6	2
43	9	PauseScreen	PauseScr	69	24	1	0	0	1	1	0.04	0.4	5	6	1
43	10	PauseScreen	PauseScr	69	24	2	0	0	2	2	0.08	0.8	5	6	1
43	11	PauseScreen	PauseScr	69	24	1	0	0	1	1	0.04	0.4	5	6	1
43	12	keyboardOnlySimplified	keyboard	49	20	2	0	0	2	2	0.1	0.8	4	5	1
43	13	keyboardOnlySimplifiedWP	keyboard	55	22	2	0	0	3	2	0.09	1.2	4	6	2
43	14	keyboardOnlySimplifiedWP	keyboard	55	22	2	0	0	3	2	0.09	1.2	4	6	2
43	15	keyboardOnlySimplified	keyboard	49	20	2	0	0	2	2	0.1	0.8	4	5	1
43	16	keyboardOnlySimplifiedWP	keyboard	55	22	3	0	0	4	3	0.14	1.6	3	6	3
43	17	keyboardOnlySimplifiedWP	keyboard	55	22	0	0	0	0	0	0	0	4	6	2
43	18	keyboardOnlySimplified	keyboard	49	20	3	0	0	3	3	0.15	1.2	4	5	1
43	19	keyboardOnlySimplifiedWP	keyboard	55	22	1	0	0	1	1	0.05	0.4	3	6	3
43	20	keyboardOnlySimplified	keyboard	49	20	3	0	0	3	3	0.15	1.2	4	5	1
43	21	keyboardOnlySimplifiedWP	keyboard	55	22	1	0	0	2	1	0.05	0.8	4	6	2
43	22	keyboardOnlySimplifiedWP	keyboard	55	22	1	0	0	2	1	0.05	0.8	4	6	2
43	23	keyboardOnlySimplified	keyboard	50	20	2	0	0	2	2	0.1	0.8	5	5	0
43	24	keyboardOnlySimplified	keyboard	49	20	2	0	0	3	2	0.1	1.2	4	5	1
43	25	keyboardOnlySimplifiedWP	keyboard	55	22	1	0	0	1	1	0.05	0.4	3	6	3
43	26	keyboardOnlySimplifiedWP	keyboard	55	22	1	0	0	1	1	0.05	0.4	3	6	3
43	27	keyboardOnlySimplified	keyboard	49	20	2	0	0	2	2	0.1	0.8	4	5	1
43	28	keyboardOnlySimplifiedWP	keyboard	55	22	0	0	0	0	0	0	0	4	6	2
43	29	keyboardOnlySimplifiedWP	keyboard	55	22	2	0	0	3	2	0.09	1.2	3	6	3
43	30	keyboardOnlySimplified	keyboard	49	20	3	0	0	4	3	0.15	1.6	4	5	1
43	31	keyboardOnlySimplifiedWP	keyboard	55	22	0	0	0	0	0	0	0	4	6	2
43	32	keyboardOnlySimplified	keyboard	49	20	2	0	0	2	2	0.1	0.8	4	5	1
43	33	keyboardOnlySimplifiedWP	keyboard	55	22	0	0	0	0	0	0	0	4	6	2
43	34	keyboardOnlySimplifiedWP	keyboard	55	22	1	0	0	1	1	0.05	0.4	3	6	3
43	35	keyboardOnlySimplifiedWP	keyboard	55	22	1	0	0	1	1	0.05	0.4	4	6	2
43	36	keyboardOnlySimplified	keyboard	51	22	2	0	0	2	2	0.09	0.8	2	6	4
43	37	keyboardOnlySimplifiedWP	keyboard	55	22	2	0	0	3	2	0.09	1.2	3	6	3
43	38	keyboardOnlySimplifiedWP	keyboard	55	22	0	0	0	0	0	0	0	4	6	2
43	39	keyboardOnlySimplifiedWP	keyboard	55	22	0	0	0	0	0	0	0	3	6	3
43	40	keyboardOnlySimplifiedWP	keyboard	55	22	1	0	0	1	1	0.05	0.4	3	6	3
43	41	keyboardOnlySimplified	keyboard	50	20	2	0	0	2	2	0.1	0.8	5	5	0
43	42	keyboardOnlySimplified	keyboard	49	20	3	0	0	3	3	0.15	1.2	4	5	1
43	43	keyboardOnlySimplifiedWP	keyboard	55	22	1	0	0	1	1	0.05	0.4	4	6	2
43	44	keyboardOnlySimplifiedWP	keyboard	55	22	0	0	0	0	0	0	0	4	6	2
43	45	keyboardOnlySimplifiedWP	keyboard	55	22	1	0	0	2	1	0.05	0.8	4	6	2
43	46	keyboardOnlySimplified	keyboard	53	22	1	0	0	1	1	0.05	0.4	4	6	2
43	47	keyboardOnlySimplified	keyboard	49	20	3	0	0	3	3	0.15	1.2	4	5	1
43	48	keyboardOnlySimplified	keyboard	49	20	4	0	0	4	4	0.2	1.6	4	5	1
43	49	keyboardOnlySimplified	keyboard	49	20	4	0	0	5	4	0.2	2	4	5	1
43	50	keyboardOnlySimplified	keyboard	49	20	3	0	0	3	3	0.15	1.2	4	5	1
43	51	keyboardOnlySimplifiedWP	keyboard	55	22	1	0	0	1	1	0.05	0.4	3	6	3
43	52	keyboardOnlySimplifiedWP	keyboard	55	22	1	0	0	1	1	0.05	0.4	4	6	2
43	53	keyboardOnlySimplified	keyboard	49	20	3	0	0	4	3	0.15	1.6	4	5	1
43	54	keyboardOnlySimplified	keyboard	49	20	3	0	0	3	3	0.15	1.2	4	5	1
43	55	keyboardOnlySimplifiedWP	keyboard	55	22	1	0	0	2	1	0.05	0.8	4	6	2
43	56	keyboardOnlySimplifiedWP	keyboard	55	22	2	0	0	3	2	0.09	1.2	3	6	3
43	57	keyboardOnlySimplified	keyboard	49	20	4	0	0	4	4	0.2	1.6	4	5	1
44	1	keyboardOnlySimplified	keyboard	49	20	2	0	0	3	2	0.1	1.2	4	5	1
44	2	PauseScreen	PauseScr	69	24	2	0	0	2	2	0.08	0.8	4	6	2
44	3	PauseScreen	PauseScr	69	24	0	0	0	0	0	0	0	5	6	1
44	4	PauseScreen	PauseScr	69	24	1	0	0	1	1	0.04	0.4	5	6	1
44	5	PauseScreen	PauseScr	69	24	1	0	0	1	1	0.04	0.4	5	6	1
44	6	PauseScreen	PauseScr	69	24	0	0	0	0	0	0	0	5	6	1
44	7	PauseScreen	PauseScr	69	24	0	0	0	0	0	0	0	5	6	1
44	8	PauseScreen	PauseScr	69	24	2	0	0	2	2	0.08	0.8	4	6	2
44	9	PauseScreen	PauseScr	69	24	0	0	0	0	0	0	0	4	6	2
44	10	keyboardOnlySimplified	keyboard	49	20	2	0	0	3	2	0.1	1.2	4	5	1
44	11	keyboardOnlySimplifiedWP	keyboard	55	22	2	0	0	3	2	0.09	1.2	4	6	2
44	12	keyboardOnlySimplified	keyboard	49	20	3	0	0	3	3	0.15	1.2	4	5	1
44	13	keyboardOnlySimplifiedWP	keyboard	55	22	2	0	0	3	2	0.09	1.2	3	6	3
44	14	keyboardOnlySimplified	keyboard	49	20	2	0	0	3	2	0.1	1.2	4	5	1
44	15	keyboardOnlySimplifiedWP	keyboard	55	22	1	0	0	1	1	0.05	0.4	4	6	2
44	16	keyboardOnlySimplifiedWP	keyboard	55	22	2	0	0	3	2	0.09	1.2	4	6	2
44	17	keyboardOnlySimplifiedWP	keyboard	55	22	1	0	0	1	1	0.05	0.4	3	6	3
44	18	keyboardOnlySimplifiedWP	keyboard	55	22	2	0	0	2	2	0.09	0.8	3	6	3
44	19	keyboardOnlySimplifiedWP	keyboard	55	22	1	0	0	1	1	0.05	0.4	3	6	3
44	20	keyboardOnlySimplified	keyboard	49	20	3	0	0	3	3	0.15	1.2	4	5	1
44	21	keyboardOnlySimplifiedWP	keyboard	55	22	1	0	0	1	1	0.05	0.4	4	6	2
44	22	keyboardOnlySimplifiedWP	keyboard	55	22	2	0	0	3	2	0.09	1.2	3	6	3
44	23	keyboardOnlySimplifiedWP	keyboard	55	22	1	0	0	1	1	0.05	0.4	3	6	3
44	24	keyboardOnlySimplified	keyboard	51	22	2	0	0	2	2	0.09	0.8	3	6	3
44	25	keyboardOnlySimplifiedWP	keyboard	55	22	1	0	0	2	1	0.05	0.8	3	6	3
44	26	keyboardOnlySimplifiedWP	keyboard	55	22	1	0	0	1	1	0.05	0.4	3	6	3
44	27	keyboardOnlySimplified	keyboard	49	20	3	0	0	4	3	0.15	1.6	4	5	1
44	28	keyboardOnlySimplifiedWP	keyboard	55	22	1	0	0	1	1	0.05	0.4	3	6	3
44	29	keyboardOnlySimplifiedWP	keyboard	55	22	1	0	0	2	1	0.05	0.8	4	6	2
44	30	keyboardOnlySimplifiedWP	keyboard	55	22	1	0	0	2	1	0.05	0.8	3	6	3
44	31	keyboardOnlySimplified	keyboard	54	22	2	0	0	3	2	0.09	1.2	3	6	3
44	32	keyboardOnlySimplified	keyboard	49	20	3	0	0	3	3	0.15	1.2	4	5	1
44	33	keyboardOnlySimplified	keyboard	51	22	2	0	0	2	2	0.09	0.8	1	6	5
44	34	keyboardOnlySimplifiedWP	keyboard	55	22	2	0	0	3	2	0.09	1.2	4	6	2
44	35	keyboardOnlySimplified	keyboard	49	20	3	0	0	4	3	0.15	1.6	4	5	1
44	36	keyboardOnlySimplifiedWP	keyboard	55	22	0	0	0	0	0	0	0	4	6	2
44	37	keyboardOnlySimplifiedWP	keyboard	55	22	1	0	0	2	1	0.05	0.8	3	6	3
44	38	keyboardOnlySimplified	keyboard	50	20	3	0	0	3	3	0.15	1.2	5	5	0
44	39	keyboardOnlySimplifiedWP	keyboard	55	22	0	0	0	0	0	0	0	3	6	3
44	40	keyboardOnlySimplified	keyboard	52	22	1	0	0	1	1	0.05	0.4	3	6	3
44	41	keyboardOnlySimplifiedWP	keyboard	55	22	1	0	0	2	1	0.05	0.8	4	6	2
44	42	keyboardOnlySimplified	keyboard	51	22	1	0	0	1	1	0.05	0.4	3	6	3
44	43	keyboardOnlySimplifiedWP	keyboard	55	22	1	0	0	1	1	0.05	0.4	3	6	3
44	44	keyboardOnlySimplified	keyboard	51	22	1	0	0	1	1	0.05	0.4	3	5	2
44	45	keyboardOnlySimplifiedWP	keyboard	55	22	0	0	0	0	0	0	0	3	6	3
44	46	keyboardOnlySimplifiedWP	keyboard	55	22	2	0	0	2	2	0.09	0.8	3	6	3
44	47	keyboardOnlySimplified	keyboard	49	20	2	0	0	2	2	0.1	0.8	4	5	1
44	48	keyboardOnlySimplifiedWP	keyboard	55	22	1	0	0	1	1	0.05	0.4	4	6	2
44	49	keyboardOnlySimplified	keyboard	49	20	4	0	0	5	4	0.2	2	4	5	1
44	50	keyboardOnlySimplifiedWP	keyboard	55	22	0	0	0	0	0	0	0	4	6	2
44	51	keyboardOnlySimplifiedWP	keyboard	55	22	1	0	0	1	1	0.05	0.4	4	6	2
44	52	keyboardOnlySimplifiedWP	keyboard	55	22	1	0	0	1	1	0.05	0.4	4	6	2
44	53	keyboardOnlySimplifiedWP	keyboard	55	22	1	0	0	1	1	0.05	0.4	4	6	2
44	54	keyboardOnlySimplified	keyboard	50	20	3	0	0	3	3	0.15	1.2	5	5	0
44	55	keyboardOnlySimplified	keyboard	49	20	3	0	0	4	3	0.15	1.6	4	5	1
44	56	PauseScreen	PauseScr	69	24	1	0	0	1	1	0.04	0.4	5	6	1
45	1	keyboardOnlySimplified	keyboard	49	20	4	0	0	4	4	0.2	1.6	4	5	1
45	2	keyboardOnlySimplifiedWP	keyboard	55	22	2	0	0	3	2	0.09	1.2	3	6	3
45	3	keyboardOnlySimplifiedWP	keyboard	55	22	2	0	0	3	2	0.09	1.2	3	6	3
45	4	keyboardOnlySimplifiedWP	keyboard	55	22	2	0	0	3	2	0.09	1.2	3	6	3
45	5	keyboardOnlySimplifiedWP	keyboard	55	22	1	0	0	2	1	0.05	0.8	3	6	3
46	1	keyboardOnlySimplified	keyboard	49	20	2	0	0	2	2	0.1	0.8	4	5	1
46	2	PauseScreen	PauseScr	69	24	1	0	0	2	1	0.04	0.8	5	6	1
46	3	PauseScreen	PauseScr	69	24	1	0	0	1	1	0.04	0.4	5	6	1
46	4	PauseScreen	PauseScr	69	24	1	0	0	1	1	0.04	0.4	5	6	1
46	5	PauseScreen	PauseScr	69	24	1	0	0	1	1	0.04	0.4	5	6	1
46	6	PauseScreen	PauseScr	69	24	1	0	0	1	1	0.04	0.4	5	6	1
46	7	PauseScreen	PauseScr	69	24	2	0	0	2	2	0.08	0.8	5	6	1
46	8	PauseScreen	PauseScr	69	24	1	0	0	2	1	0.04	0.8	5	6	1
46	9	PauseScreen	PauseScr	69	24	1	0	0	1	1	0.04	0.4	5	6	1
46	10	PauseScreen	PauseScr	69	24	1	0	0	1	1	0.04	0.4	5	6	1
46	11	keyboardOnlySimplified	keyboard	49	20	4	0	0	4	4	0.2	1.6	4	5	1
46	12	keyboardOnlySimplifiedWP	keyboard	55	22	3	0	0	4	3	0.14	1.6	3	6	3
46	13	keyboardOnlySimplifiedWP	keyboard	55	22	1	0	0	1	1	0.05	0.4	4	6	2
46	14	keyboardOnlySimplifiedWP	keyboard	55	22	1	0	0	2	1	0.05	0.8	3	6	3
46	15	keyboardOnlySimplifiedWP	keyboard	55	22	2	0	0	2	2	0.09	0.8	3	6	3
46	16	keyboardOnlySimplified	keyboard	49	20	3	0	0	3	3	0.15	1.2	4	5	1
46	17	keyboardOnlySimplifiedWP	keyboard	55	22	1	0	0	2	1	0.05	0.8	4	6	2
46	18	keyboardOnlySimplifiedWP	keyboard	55	22	2	0	0	3	2	0.09	1.2	4	6	2
46	19	keyboardOnlySimplifiedWP	keyboard	55	22	1	0	0	1	1	0.05	0.4	3	6	3
46	20	keyboardOnlySimplifiedWP	keyboard	55	22	1	0	0	1	1	0.05	0.4	3	6	3
46	21	keyboardOnlySimplified	keyboard	49	20	2	0	0	2	2	0.1	0.8	4	5	1
46	22	keyboardOnlySimplifiedWP	keyboard	55	22	2	0	0	2	2	0.09	0.8	3	6	3
46	23	keyboardOnlySimplifiedWP	keyboard	55	22	1	0	0	2	1	0.05	0.8	4	6	2
46	24	keyboardOnlySimplified	keyboard	49	20	2	0	0	2	2	0.1	0.8	4	5	1
46	25	keyboardOnlySimplifiedWP	keyboard	55	22	0	0	0	0	0	0	0	4	6	2
46	26	keyboardOnlySimplifiedWP	keyboard	55	22	2	0	0	3	2	0.09	1.2	3	6	3
46	27	keyboardOnlySimplifiedWP	keyboard	55	22	2	0	0	3	2	0.09	1.2	4	6	2
46	28	keyboardOnlySimplifiedWP	keyboard	55	22	0	0	0	0	0	0	0	3	6	3
46	29	keyboardOnlySimplified	keyboard	49	20	3	0	0	4	3	0.15	1.6	4	5	1
46	30	keyboardOnlySimplifiedWP	keyboard	55	22	2	0	0	3	2	0.09	1.2	4	6	2
46	31	keyboardOnlySimplified	keyboard	49	20	3	0	0	4	3	0.15	1.6	4	5	1
46	32	keyboardOnlySimplifiedWP	keyboard	55	22	1	0	0	1	1	0.05	0.4	4	6	2
46	33	keyboardOnlySimplifiedWP	keyboard	55	22	0	0	0	0	0	0	0	4	6	2
46	34	keyboardOnlySimplifiedWP	keyboard	55	22	1	0	0	1	1	0.05	0.4	3	6	3
46	35	keyboardOnlySimplified	keyboard	52	22	1	0	0	1	1	0.05	0.4	4	5	1
46	36	keyboardOnlySimplified	keyboard	49	20	2	0	0	2	2	0.1	0.8	4	5	1
46	37	keyboardOnlySimplifiedWP	keyboard	55	22	2	0	0	3	2	0.09	1.2	3	6	3
46	38	keyboardOnlySimplifiedWP	keyboard	55	22	0	0	0	0	0	0	0	3	6	3
46	39	keyboardOnlySimplifiedWP	keyboard	55	22	1	0	0	2	1	0.05	0.8	4	6	2
46	40	keyboardOnlySimplified	keyboard	49	20	3	0	0	3	3	0.15	1.2	4	5	1
46	41	keyboardOnlySimplifiedWP	keyboard	55	22	3	0	0	4	3	0.14	1.6	3	6	3
46	42	keyboardOnlySimplified	keyboard	49	20	2	0	0	2	2	0.1	0.8	4	5	1
46	43	keyboardOnlySimplifiedWP	keyboard	55	22	1	0	0	2	1	0.05	0.8	4	6	2
46	44	keyboardOnlySimplifiedWP	keyboard	55	22	1	0	0	2	1	0.05	0.8	3	6	3
46	45	keyboardOnlySimplified	keyboard	52	22	1	0	0	1	1	0.05	0.4	3	6	3
46	46	keyboardOnlySimplifiedWP	keyboard	55	22	1	0	0	2	1	0.05	0.8	3	6	3
46	47	keyboardOnlySimplifiedWP	keyboard	55	22	1	0	0	1	1	0.05	0.4	3	6	3
46	48	keyboardOnlySimplifiedWP	keyboard	55	22	1	0	0	2	1	0.05	0.8	3	6	3
46	49	keyboardOnlySimplifiedWP	keyboard	55	22	1	0	0	2	1	0.05	0.8	3	6	3
46	50	keyboardOnlySimplifiedWP	keyboard	55	22	0	0	0	0	0	0	0	3	6	3
46	51	keyboardOnlySimplifiedWP	keyboard	55	22	1	0	0	2	1	0.05	0.8	4	6	2
46	52	keyboardOnlySimplified	keyboard	49	20	2	0	0	2	2	0.1	0.8	4	5	1
46	53	keyboardOnlySimplifiedWP	keyboard	55	22	0	0	0	0	0	0	0	3	6	3
46	54	keyboardOnlySimplifiedWP	keyboard	55	22	1	0	0	1	1	0.05	0.4	4	6	2
46	55	keyboardOnlySimplifiedWP	keyboard	55	22	1	0	0	2	1	0.05	0.8	4	6	2
46	56	keyboardOnlySimplified	keyboard	54	22	2	0	0	3	2	0.09	1.2	3	6	3
46	57	keyboardOnlySimplifiedWP	keyboard	55	22	0	0	0	0	0	0	0	4	6	2
46	58	keyboardOnlySimplified	keyboard	49	20	2	0	0	3	2	0.1	1.2	4	5	1
46	59	keyboardOnlySimplifiedWP	keyboard	55	22	1	0	0	1	1	0.05	0.4	3	6	3
46	60	keyboardOnlySimplified	keyboard	49	20	3	0	0	4	3	0.15	1.6	4	5	1
46	61	keyboardOnlySimplifiedWP	keyboard	55	22	0	0	0	0	0	0	0	4	6	2
46	62	keyboardOnlySimplifiedWP	keyboard	55	22	2	0	0	2	2	0.09	0.8	3	6	3
46	63	keyboardOnlySimplified	keyboard	49	20	4	0	0	4	4	0.2	1.6	4	5	1
46	64	keyboardOnlySimplifiedWP	keyboard	55	22	1	0	0	2	1	0.05	0.8	3	6	3
46	65	keyboardOnlySimplifiedWP	keyboard	55	22	2	0	0	3	2	0.09	1.2	4	6	2
46	66	keyboardOnlySimplifiedWP	keyboard	55	22	1	0	0	2	1	0.05	0.8	3	6	3
46	67	keyboardOnlySimplified	keyboard	49	20	3	0	0	4	3	0.15	1.6	4	5	1
46	68	keyboardOnlySimplifiedWP	keyboard	55	22	2	0	0	3	2	0.09	1.2	3	6	3
46	69	keyboardOnlySimplifiedWP	keyboard	55	22	1	0	0	1	1	0.05	0.4	4	6	2
46	70	keyboardOnlySimplifiedWP	keyboard	55	22	2	0	0	2	2	0.09	0.8	3	6	3
46	71	keyboardOnlySimplifiedWP	keyboard	55	22	0	0	0	0	0	0	0	3	6	3
46	72	keyboardOnlySimplified	keyboard	49	20	3	0	0	3	3	0.15	1.2	4	5	1
46	73	keyboardOnlySimplified	keyboard	49	20	3	0	0	3	3	0.15	1.2	4	5	1
46	74	PauseScreen	PauseScr	69	24	1	0	0	1	1	0.04	0.4	5	6	1
47	1	keyboardOnlySimplified	keyboard	49	20	3	0	0	4	3	0.15	1.6	4	5	1
47	2	keyboardOnlySimplifiedWP	keyboard	55	22	1	0	0	1	1	0.05	0.4	4	6	2
47	3	keyboardOnlySimplifiedWP	keyboard	55	22	1	0	0	1	1	0.05	0.4	3	6	3
47	4	keyboardOnlySimplifiedWP	keyboard	55	22	1	0	0	1	1	0.05	0.4	4	6	2
47	5	keyboardOnlySimplifiedWP	keyboard	55	22	2	0	0	2	2	0.09	0.8	2	6	4
47	6	keyboardOnlySimplifiedWP	keyboard	55	22	2	0	0	2	2	0.09	0.8	3	6	3
47	7	keyboardOnlySimplifiedWP	keyboard	55	22	2	0	0	2	2	0.09	0.8	3	6	3
47	8	keyboardOnlySimplifiedWP	keyboard	55	22	3	0	0	3	3	0.14	1.2	2	6	4
47	9	keyboardOnlySimplifiedWP	keyboard	55	22	2	0	0	2	2	0.09	0.8	4	6	2
47	10	keyboardOnlySimplifiedWP	keyboard	55	22	2	0	0	2	2	0.09	0.8	3	6	3
47	11	keyboardOnlySimplifiedWP	keyboard	55	22	1	0	0	1	1	0.05	0.4	3	6	3
48	1	keyboardOnlySimplified	keyboard	49	20	2	0	0	3	2	0.1	1.2	4	5	1
48	2	PauseScreen	PauseScr	69	24	1	0	0	3	1	0.04	1.2	4	6	2
48	3	PauseScreen	PauseScr	69	24	0	0	0	0	0	0	0	5	6	1
48	4	PauseScreen	PauseScr	69	24	2	0	0	2	2	0.08	0.8	5	6	1
48	5	PauseScreen	PauseScr	69	24	2	0	0	2	2	0.08	0.8	5	6	1
48	6	PauseScreen	PauseScr	69	24	0	0	0	0	0	0	0	5	6	1
48	7	PauseScreen	PauseScr	69	24	1	0	0	1	1	0.04	0.4	4	6	2
48	8	PauseScreen	PauseScr	69	24	1	0	0	1	1	0.04	0.4	5	6	1
48	9	PauseScreen	PauseScr	69	24	1	0	0	1	1	0.04	0.4	4	6	2
48	10	PauseScreen	PauseScr	69	24	0	0	0	0	0	0	0	5	6	1
48	11	PauseScreen	PauseScr	69	24	0	0	0	0	0	0	0	5	6	1
48	12	PauseScreen	PauseScr	69	24	1	0	0	1	1	0.04	0.4	4	6	2
48	13	keyboardOnlySimplified	keyboard	49	20	2	0	0	3	2	0.1	1.2	4	5	1
48	14	keyboardOnlySimplifiedWP	keyboard	55	22	1	0	0	1	1	0.05	0.4	3	6	3
48	15	keyboardOnlySimplifiedWP	keyboard	55	22	1	0	0	1	1	0.05	0.4	4	6	2
48	16	keyboardOnlySimplified	keyboard	49	20	4	0	0	4	4	0.2	1.6	4	5	1
48	17	keyboardOnlySimplifiedWP	keyboard	55	22	2	0	0	2	2	0.09	0.8	3	6	3
48	18	keyboardOnlySimplifiedWP	keyboard	55	22	1	0	0	1	1	0.05	0.4	3	6	3
48	19	keyboardOnlySimplifiedWP	keyboard	55	22	1	0	0	2	1	0.05	0.8	3	6	3
48	20	keyboardOnlySimplifiedWP	keyboard	55	22	1	0	0	2	1	0.05	0.8	3	6	3
48	21	keyboardOnlySimplified	keyboard	50	20	3	0	0	3	3	0.15	1.2	5	5	0
48	22	keyboardOnlySimplifiedWP	keyboard	55	22	0	0	0	0	0	0	0	3	6	3
48	23	keyboardOnlySimplifiedWP	keyboard	55	22	1	0	0	2	1	0.05	0.8	3	6	3
48	24	keyboardOnlySimplifiedWP	keyboard	55	22	2	0	0	3	2	0.09	1.2	3	6	3
48	25	keyboardOnlySimplified	keyboard	53	22	1	0	0	1	1	0.05	0.4	3	6	3
48	26	keyboardOnlySimplified	keyboard	49	20	3	0	0	3	3	0.15	1.2	4	5	1
48	27	keyboardOnlySimplifiedWP	keyboard	55	22	1	0	0	2	1	0.05	0.8	4	6	2
48	28	keyboardOnlySimplifiedWP	keyboard	55	22	1	0	0	1	1	0.05	0.4	4	6	2
48	29	keyboardOnlySimplifiedWP	keyboard	55	22	1	0	0	2	1	0.05	0.8	4	6	2
48	30	keyboardOnlySimplifiedWP	keyboard	55	22	0	0	0	0	0	0	0	4	6	2
48	31	keyboardOnlySimplified	keyboard	49	20	4	0	0	5	4	0.2	2	4	5	1
48	32	keyboardOnlySimplifiedWP	keyboard	55	22	2	0	0	3	2	0.09	1.2	4	6	2
48	33	keyboardOnlySimplified	keyboard	49	20	1	0	0	1	1	0.05	0.4	4	5	1
48	34	keyboardOnlySimplifiedWP	keyboard	55	22	1	0	0	2	1	0.05	0.8	3	6	3
48	35	keyboardOnlySimplifiedWP	keyboard	55	22	1	0	0	1	1	0.05	0.4	4	6	2
48	36	keyboardOnlySimplified	keyboard	54	22	1	0	0	1	1	0.05	0.4	4	6	2
48	37	keyboardOnlySimplified	keyboard	49	20	2	0	0	3	2	0.1	1.2	4	5	1
48	38	keyboardOnlySimplifiedWP	keyboard	55	22	1	0	0	1	1	0.05	0.4	3	6	3
48	39	keyboardOnlySimplifiedWP	keyboard	55	22	1	0	0	2	1	0.05	0.8	4	6	2
48	40	keyboardOnlySimplified	keyboard	49	20	3	0	0	3	3	0.15	1.2	4	5	1
48	41	keyboardOnlySimplifiedWP	keyboard	55	22	1	0	0	1	1	0.05	0.4	3	6	3
48	42	keyboardOnlySimplified	keyboard	49	20	2	0	0	2	2	0.1	0.8	4	5	1
48	43	keyboardOnlySimplifiedWP	keyboard	55	22	2	0	0	3	2	0.09	1.2	3	6	3
48	44	keyboardOnlySimplifiedWP	keyboard	55	22	1	0	0	1	1	0.05	0.4	3	6	3
48	45	keyboardOnlySimplifiedWP	keyboard	55	22	2	0	0	3	2	0.09	1.2	3	6	3
48	46	keyboardOnlySimplifiedWP	keyboard	55	22	1	0	0	1	1	0.05	0.4	4	6	2
48	47	keyboardOnlySimplifiedWP	keyboard	55	22	1	0	0	2	1	0.05	0.8	3	6	3
48	48	keyboardOnlySimplified	keyboard	49	20	3	0	0	3	3	0.15	1.2	4	5	1
48	49	keyboardOnlySimplifiedWP	keyboard	55	22	1	0	0	2	1	0.05	0.8	4	6	2
48	50	keyboardOnlySimplifiedWP	keyboard	55	22	1	0	0	1	1	0.05	0.4	4	6	2
48	51	keyboardOnlySimplifiedWP	keyboard	55	22	1	0	0	2	1	0.05	0.8	3	6	3
48	52	keyboardOnlySimplified	keyboard	54	22	1	0	0	1	1	0.05	0.4	3	6	3
48	53	keyboardOnlySimplifiedWP	keyboard	55	22	2	0	0	3	2	0.09	1.2	3	6	3
48	54	keyboardOnlySimplifiedWP	keyboard	55	22	1	0	0	1	1	0.05	0.4	3	6	3
48	55	keyboardOnlySimplifiedWP	keyboard	55	22	0	0	0	0	0	0	0	4	6	2
48	56	keyboardOnlySimplifiedWP	keyboard	55	22	1	0	0	2	1	0.05	0.8	3	6	3
48	57	keyboardOnlySimplified	keyboard	53	22	1	0	0	1	1	0.05	0.4	4	5	1
48	58	keyboardOnlySimplified	keyboard	49	20	2	0	0	2	2	0.1	0.8	4	5	1
48	59	keyboardOnlySimplifiedWP	keyboard	55	22	1	0	0	2	1	0.05	0.8	3	6	3
48	60	keyboardOnlySimplified	keyboard	49	20	4	0	0	4	4	0.2	1.6	4	5	1
48	61	keyboardOnlySimplifiedWP	keyboard	55	22	1	0	0	2	1	0.05	0.8	3	6	3
48	62	keyboardOnlySimplifiedWP	keyboard	55	22	0	0	0	0	0	0	0	3	6	3
48	63	keyboardOnlySimplified	keyboard	52	22	1	0	0	1	1	0.05	0.4	3	6	3
48	64	keyboardOnlySimplified	keyboard	49	20	2	0	0	3	2	0.1	1.2	4	5	1
49	1	keyboardOnlySimplified	keyboard	49	20	3	0	0	3	3	0.15	1.2	4	5	1
49	2	PauseScreen	PauseScr	69	24	1	0	0	1	1	0.04	0.4	5	6	1
49	3	PauseScreen	PauseScr	69	24	1	0	0	1	1	0.04	0.4	5	6	1
49	4	PauseScreen	PauseScr	69	24	2	0	0	3	2	0.08	1.2	5	6	1
49	5	PauseScreen	PauseScr	69	24	1	0	0	3	1	0.04	1.2	4	6	2
49	6	PauseScreen	PauseScr	69	24	1	0	0	1	1	0.04	0.4	4	6	2
49	7	PauseScreen	PauseScr	69	24	1	0	0	1	1	0.04	0.4	5	6	1
49	8	PauseScreen	PauseScr	69	24	1	0	0	1	1	0.04	0.4	4	6	2
49	9	PauseScreen	PauseScr	69	24	1	0	0	1	1	0.04	0.4	5	6	1
49	10	PauseScreen	PauseScr	69	24	0	0	0	0	0	0	0	5	6	1
49	11	keyboardOnlySimplified	keyboard	49	20	3	0	0	3	3	0.15	1.2	4	5	1
49	12	keyboardOnlySimplifiedWP	keyboard	55	22	0	0	0	0	0	0	0	4	6	2
49	13	keyboardOnlySimplifiedWP	keyboard	55	22	1	0	0	2	1	0.05	0.8	4	6	2
49	14	keyboardOnlySimplified	keyboard	49	20	4	0	0	5	4	0.2	2	4	5	1
49	15	keyboardOnlySimplified	keyboard	49	20	2	0	0	2	2	0.1	0.8	4	5	1
49	16	keyboardOnlySimplifiedWP	keyboard	55	22	1	0	0	1	1	0.05	0.4	3	6	3
49	17	keyboardOnlySimplifiedWP	keyboard	55	22	2	0	0	3	2	0.09	1.2	3	6	3
49	18	keyboardOnlySimplifiedWP	keyboard	55	22	1	0	0	2	1	0.05	0.8	3	6	3
49	19	keyboardOnlySimplifiedWP	keyboard	55	22	1	0	0	1	1	0.05	0.4	3	6	3
49	20	keyboardOnlySimplifiedWP	keyboard	55	22	1	0	0	1	1	0.05	0.4	4	6	2
49	21	keyboardOnlySimplifiedWP	keyboard	55	22	1	0	0	1	1	0.05	0.4	3	6	3
49	22	keyboardOnlySimplifiedWP	keyboard	55	22	1	0	0	1	1	0.05	0.4	3	6	3
49	23	keyboardOnlySimplified	keyboard	49	20	4	0	0	4	4	0.2	1.6	4	5	1
49	24	keyboardOnlySimplifiedWP	keyboard	55	22	2	0	0	3	2	0.09	1.2	4	6	2
49	25	keyboardOnlySimplifiedWP	keyboard	55	22	1	0	0	1	1	0.05	0.4	3	6	3
49	26	keyboardOnlySimplified	keyboard	49	20	2	0	0	2	2	0.1	0.8	4	5	1
49	27	keyboardOnlySimplifiedWP	keyboard	55	22	0	0	0	0	0	0	0	3	6	3
49	28	keyboardOnlySimplified	keyboard	49	20	2	0	0	3	2	0.1	1.2	4	5	1
49	29	keyboardOnlySimplifiedWP	keyboard	55	22	0	0	0	0	0	0	0	4	6	2
49	30	keyboardOnlySimplifiedWP	keyboard	55	22	1	0	0	1	1	0.05	0.4	3	6	3
49	31	keyboardOnlySimplified	keyboard	50	20	4	0	0	5	4	0.2	2	5	5	0
49	32	keyboardOnlySimplified	keyboard	49	20	2	0	0	2	2	0.1	0.8	4	5	1
49	33	PauseScreen	PauseScr	69	24	0	0	0	0	0	0	0	5	6	1
49	34	PauseScreen	PauseScr	69	24	0	0	0	0	0	0	0	5	6	1
49	35	PauseScreen	PauseScr	69	24	0	0	0	0	0	0	0	5	6	1
49	36	keyboardOnlySimplified	keyboard	49	20	3	0	0	3	3	0.15	1.2	4	5	1
49	37	keyboardOnlySimplified	keyboard	49	20	2	0	0	3	2	0.1	1.2	4	5	1
49	38	keyboardOnlySimplifiedWP	keyboard	55	22	1	0	0	2	1	0.05	0.8	3	6	3
49	39	keyboardOnlySimplified	keyboard	49	20	4	0	0	5	4	0.2	2	4	5	1
49	40	keyboardOnlySimplifiedWP	keyboard	55	22	3	0	0	4	3	0.14	1.6	3	6	3
49	41	keyboardOnlySimplifiedWP	keyboard	55	22	2	0	0	3	2	0.09	1.2	3	6	3
49	42	keyboardOnlySimplifiedWP	keyboard	55	22	1	0	0	1	1	0.05	0.4	3	6	3
49	43	keyboardOnlySimplified	keyboard	49	20	3	0	0	3	3	0.15	1.2	4	5	1
49	44	keyboardOnlySimplified	keyboard	49	20	4	0	0	4	4	0.2	1.6	4	5	1
49	45	keyboardOnlySimplifiedWP	keyboard	55	22	2	0	0	3	2	0.09	1.2	3	6	3
49	46	keyboardOnlySimplified	keyboard	49	20	3	0	0	3	3	0.15	1.2	4	5	1
49	47	keyboardOnlySimplifiedWP	keyboard	55	22	0	0	0	0	0	0	0	4	6	2
49	48	keyboardOnlySimplifiedWP	keyboard	55	22	0	0	0	0	0	0	0	4	6	2
49	49	keyboardOnlySimplified	keyboard	54	22	2	0	0	3	2	0.09	1.2	3	6	3
49	50	keyboardOnlySimplified	keyboard	53	22	1	0	0	1	1	0.05	0.4	3	6	3
49	51	keyboardOnlySimplified	keyboard	49	20	2	0	0	2	2	0.1	0.8	4	5	1
49	52	PauseScreen	PauseScr	69	24	2	0	0	3	2	0.08	1.2	5	6	1
50	1	keyboardOnlySimplified	keyboard	49	20	3	0	0	3	3	0.15	1.2	4	5	1
50	2	keyboardOnlySimplified	keyboard	49	20	3	0	0	3	3	0.15	1.2	4	5	1
50	3	keyboardOnlySimplifiedWP	keyboard	55	22	2	0	0	2	2	0.09	0.8	3	6	3
50	4	keyboardOnlySimplifiedWP	keyboard	55	22	1	0	0	2	1	0.05	0.8	3	6	3
50	5	keyboardOnlySimplifiedWP	keyboard	55	22	1	0	0	2	1	0.05	0.8	4	6	2
50	6	keyboardOnlySimplifiedWP	keyboard	55	22	1	0	0	2	1	0.05	0.8	3	6	3
51	1	keyboardOnlySimplified	keyboard	49	20	3	0	0	4	3	0.15	1.6	4	5	1
51	2	keyboardOnlySimplifiedWP	keyboard	55	22	1	0	0	1	1	0.05	0.4	3	6	3
51	3	keyboardOnlySimplifiedWP	keyboard	55	22	2	0	0	3	2	0.09	1.2	4	6	2
51	4	keyboardOnlySimplifiedWP	keyboard	55	22	1	0	0	1	1	0.05	0.4	4	6	2
51	5	keyboardOnlySimplifiedWP	keyboard	55	22	0	0	0	0	0	0	0	4	6	2
52	1	UnityKeyboardWP	UnityKey	71	24	3	0	0	3	3	0.12	1.2	5	6	1
52	2	UnityKeyboardWP	UnityKey	71	24	0	0	0	0	0	0	0	5	6	1
52	3	UnityKeyboardWP	UnityKey	71	24	1	0	0	1	1	0.04	0.4	5	6	1
52	4	Unity	Unity	82	26	0	0	0	0	0	0	0	5	7	2
52	5	Unity	Unity	36	18	1	0	0	1	1	0.06	0.4	3	5	2
52	6	Unity	Unity	82	26	0	0	0	0	0	0	0	6	7	1
52	7	Unity	Unity	25	14	0	0	0	0	0	0	0	3	4	1
52	8	Unity	Unity	82	26	0	0	0	0	0	0	0	6	7	1
52	9	Unity	Unity	36	18	0	0	0	0	0	0	0	4	4	0
52	10	Unity	Unity	27	16	0	0	0	0	0	0	0	2	4	2
52	11	UnityKeyboard	UnityKey	65	24	1	0	0	1	1	0.04	0.4	4	6	2
52	12	UnityKeyboardWP	UnityKey	71	24	3	1	0	3	2	0.12	3	5	6	1
52	13	UnityKeyboardWP	UnityKey	71	24	2	0	0	2	2	0.08	0.8	5	6	1
52	14	UnityKeyboardWP	UnityKey	71	24	0	0	0	0	0	0	0	5	6	1
52	15	UnityKeyboardWP	UnityKey	71	24	0	0	0	0	0	0	0	5	6	1
52	16	Unity	Unity	82	26	1	0	0	1	1	0.04	0.4	6	7	1
52	17	Unity	Unity	82	26	2	0	0	2	2	0.08	0.8	6	7	1
52	18	Unity	Unity	45	20	0	0	0	0	0	0	0	3	5	2
52	19	Unity	Unity	82	26	0	0	0	0	0	0	0	6	7	1
52	20	Unity	Unity	34	18	0	0	0	0	0	0	0	3	4	1
53	1	keyboardOnlySimplified	keyboard	49	20	4	0	0	5	4	0.2	2	4	5	1
53	2	keyboardOnlySimplified	keyboard	49	20	2	0	0	2	2	0.1	0.8	4	5	1
53	3	PauseScreen	PauseScr	69	24	1	0	0	1	1	0.04	0.4	5	6	1
53	4	PauseScreen	PauseScr	69	24	1	0	0	1	1	0.04	0.4	5	6	1
53	5	PauseScreen	PauseScr	69	24	0	0	0	0	0	0	0	4	6	2
53	6	PauseScreen	PauseScr	69	24	1	0	0	1	1	0.04	0.4	5	6	1
53	7	PauseScreen	PauseScr	69	24	1	0	0	1	1	0.04	0.4	5	6	1
53	8	PauseScreen	PauseScr	69	24	0	0	0	0	0	0	0	5	6	1
53	9	PauseScreen	PauseScr	69	24	0	0	0	0	0	0	0	5	6	1
53	10	PauseScreen	PauseScr	69	24	0	0	0	0	0	0	0	5	6	1
53	11	PauseScreen	PauseScr	69	24	1	0	0	1	1	0.04	0.4	5	6	1
53	12	keyboardOnlySimplified	keyboard	49	20	3	0	0	4	3	0.15	1.6	4	5	1
53	13	keyboardOnlySimplifiedWP	keyboard	55	22	1	0	0	1	1	0.05	0.4	3	6	3
53	14	keyboardOnlySimplifiedWP	keyboard	55	22	1	0	0	2	1	0.05	0.8	4	6	2
53	15	keyboardOnlySimplifiedWP	keyboard	55	22	2	0	0	3	2	0.09	1.2	4	6	2
53	16	keyboardOnlySimplifiedWP	keyboard	55	22	0	0	0	0	0	0	0	3	6	3
53	17	keyboardOnlySimplifiedWP	keyboard	55	22	1	0	0	2	1	0.05	0.8	4	6	2
53	18	keyboardOnlySimplifiedWP	keyboard	55	22	1	0	0	1	1	0.05	0.4	3	6	3
53	19	keyboardOnlySimplified	keyboard	49	20	4	0	0	4	4	0.2	1.6	4	5	1
53	20	keyboardOnlySimplified	keyboard	49	20	2	0	0	2	2	0.1	0.8	4	5	1
53	21	keyboardOnlySimplified	keyboard	49	20	2	0	0	3	2	0.1	1.2	4	5	1
53	22	keyboardOnlySimplified	keyboard	50	20	3	0	0	5	3	0.15	2	5	5	0
53	23	keyboardOnlySimplifiedWP	keyboard	55	22	1	0	0	1	1	0.05	0.4	3	6	3
53	24	keyboardOnlySimplified	keyboard	49	20	4	0	0	4	4	0.2	1.6	4	5	1
53	25	keyboardOnlySimplifiedWP	keyboard	55	22	1	0	0	1	1	0.05	0.4	3	6	3
53	26	keyboardOnlySimplified	keyboard	49	20	3	0	0	3	3	0.15	1.2	4	5	1
53	27	keyboardOnlySimplifiedWP	keyboard	55	22	1	0	0	1	1	0.05	0.4	4	6	2
53	28	keyboardOnlySimplifiedWP	keyboard	55	22	1	0	0	2	1	0.05	0.8	3	6	3
53	29	keyboardOnlySimplified	keyboard	49	20	4	0	0	4	4	0.2	1.6	4	5	1
53	30	keyboardOnlySimplifiedWP	keyboard	55	22	0	0	0	0	0	0	0	4	6	2
53	31	keyboardOnlySimplified	keyboard	49	20	2	0	0	2	2	0.1	0.8	4	5	1
53	32	keyboardOnlySimplifiedWP	keyboard	55	22	2	0	0	3	2	0.09	1.2	3	6	3
53	33	keyboardOnlySimplifiedWP	keyboard	55	22	1	0	0	1	1	0.05	0.4	4	6	2
53	34	keyboardOnlySimplifiedWP	keyboard	55	22	1	0	0	1	1	0.05	0.4	4	6	2
53	35	keyboardOnlySimplifiedWP	keyboard	55	22	2	0	0	3	2	0.09	1.2	4	6	2
53	36	keyboardOnlySimplified	keyboard	54	22	1	0	0	1	1	0.05	0.4	3	6	3
53	37	keyboardOnlySimplified	keyboard	49	20	2	0	0	2	2	0.1	0.8	4	5	1
53	38	keyboardOnlySimplified	keyboard	49	20	1	0	0	1	1	0.05	0.4	4	5	1
53	39	keyboardOnlySimplified	keyboard	49	20	4	0	0	4	4	0.2	1.6	4	5	1
53	40	keyboardOnlySimplifiedWP	keyboard	55	22	1	0	0	1	1	0.05	0.4	3	6	3
53	41	keyboardOnlySimplifiedWP	keyboard	55	22	0	0	0	0	0	0	0	3	6	3
53	42	keyboardOnlySimplified	keyboard	54	22	1	0	0	1	1	0.05	0.4	3	6	3
53	43	keyboardOnlySimplified	keyboard	49	20	2	0	0	2	2	0.1	0.8	4	5	1
53	44	keyboardOnlySimplifiedWP	keyboard	55	22	1	0	0	1	1	0.05	0.4	4	6	2
53	45	keyboardOnlySimplified	keyboard	49	20	2	0	0	2	2	0.1	0.8	4	5	1
53	46	PauseScreen	PauseScr	69	24	1	0	0	1	1	0.04	0.4	5	6	1
54	1	keyboardOnlySimplified	keyboard	49	20	3	0	0	3	3	0.15	1.2	4	5	1
54	2	keyboardOnlySimplifiedWP	keyboard	55	22	1	0	0	2	1	0.05	0.8	3	6	3
54	3	keyboardOnlySimplifiedWP	keyboard	55	22	0	0	0	0	0	0	0	3	6	3
54	4	keyboardOnlySimplifiedWP	keyboard	55	22	1	0	0	1	1	0.05	0.4	4	6	2
54	5	keyboardOnlySimplified	keyboard	49	20	1	0	0	1	1	0.05	0.4	4	5	1
54	6	keyboardOnlySimplified	keyboard	49	20	3	0	0	3	3	0.15	1.2	4	5	1
54	7	PauseScreen	PauseScr	69	24	1	0	0	1	1	0.04	0.4	5	6	1
54	8	PauseScreen	PauseScr	69	24	0	0	0	0	0	0	0	5	6	1
54	9	PauseScreen	PauseScr	69	24	1	0	0	1	1	0.04	0.4	4	6	2
54	10	PauseScreen	PauseScr	69	24	1	0	0	2	1	0.04	0.8	4	6	2
54	11	PauseScreen	PauseScr	69	24	2	0	0	2	2	0.08	0.8	5	6	1
54	12	PauseScreen	PauseScr	69	24	2	0	0	2	2	0.08	0.8	4	6	2
54	13	PauseScreen	PauseScr	69	24	2	0	0	3	2	0.08	1.2	5	6	1
54	14	PauseScreen	PauseScr	69	24	1	0	0	1	1	0.04	0.4	5	6	1
54	15	PauseScreen	PauseScr	69	24	1	0	0	1	1	0.04	0.4	5	6	1
54	16	keyboardOnlySimplified	keyboard	49	20	2	0	0	2	2	0.1	0.8	4	5	1
54	17	keyboardOnlySimplifiedWP	keyboard	55	22	1	0	0	2	1	0.05	0.8	3	6	3
54	18	keyboardOnlySimplified	keyboard	49	20	4	0	0	4	4	0.2	1.6	4	5	1
54	19	keyboardOnlySimplifiedWP	keyboard	55	22	1	0	0	1	1	0.05	0.4	3	6	3
54	20	keyboardOnlySimplifiedWP	keyboard	55	22	2	0	0	3	2	0.09	1.2	3	6	3
54	21	keyboardOnlySimplifiedWP	keyboard	63	24	0	0	0	0	0	0	0	2	6	4
54	22	keyboardOnlySimplifiedWP	keyboard	63	24	0	0	0	0	0	0	0	3	6	3
54	23	keyboardOnlySimplified	keyboard	49	20	3	0	0	4	3	0.15	1.6	4	5	1
54	24	keyboardOnlySimplifiedWP	keyboard	55	22	0	0	0	0	0	0	0	3	6	3
54	25	keyboardOnlySimplified	keyboard	49	20	3	0	0	3	3	0.15	1.2	4	5	1
54	26	keyboardOnlySimplifiedWP	keyboard	55	22	1	0	0	1	1	0.05	0.4	4	6	2
54	27	keyboardOnlySimplifiedWP	keyboard	55	22	1	0	0	2	1	0.05	0.8	3	6	3
54	28	keyboardOnlySimplifiedWP	keyboard	55	22	0	0	0	0	0	0	0	4	6	2
54	29	keyboardOnlySimplifiedWP	keyboard	55	22	1	0	0	2	1	0.05	0.8	4	6	2
54	30	keyboardOnlySimplifiedWP	keyboard	55	22	1	0	0	1	1	0.05	0.4	3	6	3
54	31	keyboardOnlySimplifiedWP	keyboard	55	22	1	0	0	1	1	0.05	0.4	3	6	3
54	32	keyboardOnlySimplifiedWP	keyboard	55	22	2	0	0	2	2	0.09	0.8	3	6	3
54	33	keyboardOnlySimplified	keyboard	49	20	3	0	0	4	3	0.15	1.6	4	5	1
54	34	keyboardOnlySimplifiedWP	keyboard	55	22	2	0	0	3	2	0.09	1.2	3	6	3
54	35	keyboardOnlySimplified	keyboard	52	22	1	0	0	1	1	0.05	0.4	3	6	3
54	36	keyboardOnlySimplified	keyboard	60	22	1	0	0	1	1	0.05	0.4	5	6	1
54	37	keyboardOnlySimplified	keyboard	49	20	4	0	0	5	4	0.2	2	4	5	1
54	38	PauseScreen	PauseScr	69	24	1	0	0	1	1	0.04	0.4	5	6	1
54	39	PauseScreen	PauseScr	69	24	1	0	0	1	1	0.04	0.4	5	6	1
54	40	PauseScreen	PauseScr	69	24	0	0	0	0	0	0	0	5	6	1
54	41	PauseScreen	PauseScr	69	24	1	0	0	1	1	0.04	0.4	4	6	2
54	42	PauseScreen	PauseScr	69	24	2	0	0	3	2	0.08	1.2	5	6	1
54	43	PauseScreen	PauseScr	69	24	3	0	0	4	3	0.12	1.6	5	6	1
54	44	PauseScreen	PauseScr	69	24	2	0	0	2	2	0.08	0.8	5	6	1
55	1	keyboardOnlySimplified	keyboard	49	20	3	0	0	3	3	0.15	1.2	4	5	1
55	2	keyboardOnlySimplified	keyboard	49	20	2	0	0	2	2	0.1	0.8	4	5	1
55	3	PauseScreen	PauseScr	69	24	1	0	0	1	1	0.04	0.4	5	6	1
55	4	PauseScreen	PauseScr	69	24	1	0	0	1	1	0.04	0.4	5	6	1
55	5	PauseScreen	PauseScr	69	24	0	0	0	0	0	0	0	5	6	1
55	6	PauseScreen	PauseScr	69	24	1	0	0	1	1	0.04	0.4	4	6	2
55	7	PauseScreen	PauseScr	69	24	2	0	0	2	2	0.08	0.8	5	6	1
55	8	PauseScreen	PauseScr	69	24	0	0	0	0	0	0	0	4	6	2
55	9	PauseScreen	PauseScr	69	24	1	0	0	1	1	0.04	0.4	5	6	1
55	10	PauseScreen	PauseScr	69	24	0	0	0	0	0	0	0	4	6	2
55	11	PauseScreen	PauseScr	69	24	0	0	0	0	0	0	0	5	6	1
55	12	keyboardOnlySimplified	keyboard	49	20	2	0	0	3	2	0.1	1.2	4	5	1
55	13	keyboardOnlySimplifiedWP	keyboard	55	22	1	0	0	2	1	0.05	0.8	3	6	3
55	14	keyboardOnlySimplified	keyboard	49	20	4	0	0	5	4	0.2	2	4	5	1
55	15	keyboardOnlySimplifiedWP	keyboard	55	22	0	0	0	0	0	0	0	4	6	2
55	16	keyboardOnlySimplified	keyboard	49	20	3	0	0	3	3	0.15	1.2	4	5	1
55	17	keyboardOnlySimplifiedWP	keyboard	55	22	1	0	0	1	1	0.05	0.4	4	6	2
55	18	keyboardOnlySimplifiedWP	keyboard	55	22	1	0	0	1	1	0.05	0.4	4	6	2
55	19	keyboardOnlySimplifiedWP	keyboard	55	22	0	0	0	0	0	0	0	4	6	2
55	20	keyboardOnlySimplifiedWP	keyboard	63	24	1	0	0	1	1	0.04	0.4	3	6	3
55	21	keyboardOnlySimplifiedWP	keyboard	63	24	0	0	0	0	0	0	0	3	6	3
55	22	keyboardOnlySimplified	keyboard	49	20	2	0	0	2	2	0.1	0.8	4	5	1
55	23	keyboardOnlySimplified	keyboard	49	20	2	0	0	2	2	0.1	0.8	4	5	1
55	24	keyboardOnlySimplifiedWP	keyboard	55	22	1	0	0	1	1	0.05	0.4	4	6	2
55	25	keyboardOnlySimplifiedWP	keyboard	55	22	1	0	0	2	1	0.05	0.8	3	6	3
55	26	keyboardOnlySimplifiedWP	keyboard	55	22	2	0	0	3	2	0.09	1.2	3	6	3
55	27	keyboardOnlySimplifiedWP	keyboard	55	22	2	0	0	3	2	0.09	1.2	4	6	2
55	28	keyboardOnlySimplified	keyboard	49	20	4	0	0	4	4	0.2	1.6	4	5	1
55	29	keyboardOnlySimplified	keyboard	57	22	1	0	0	1	1	0.05	0.4	4	6	2
55	30	keyboardOnlySimplified	keyboard	49	20	3	0	0	4	3	0.15	1.6	4	5	1
55	31	PauseScreen	PauseScr	69	24	1	0	0	1	1	0.04	0.4	5	6	1
55	32	keyboardOnlySimplified	keyboard	49	20	3	0	0	3	3	0.15	1.2	4	5	1
55	33	keyboardOnlySimplifiedWP	keyboard	55	22	0	0	0	0	0	0	0	4	6	2
55	34	keyboardOnlySimplifiedWP	keyboard	55	22	0	0	0	0	0	0	0	4	6	2
55	35	keyboardOnlySimplifiedWP	keyboard	55	22	0	0	0	0	0	0	0	4	6	2
55	36	keyboardOnlySimplified	keyboard	53	22	1	0	0	1	1	0.05	0.4	4	6	2
55	37	keyboardOnlySimplified	keyboard	61	22	4	0	0	4	4	0.18	1.6	5	6	1
55	38	keyboardOnlySimplified	keyboard	49	20	3	0	0	4	3	0.15	1.6	4	5	1
55	39	keyboardOnlySimplified	keyboard	49	20	3	0	0	3	3	0.15	1.2	4	5	1
55	40	keyboardOnlySimplified	keyboard	49	20	4	0	0	5	4	0.2	2	4	5	1
55	41	keyboardOnlySimplified	keyboard	49	20	4	0	0	4	4	0.2	1.6	4	5	1
55	42	keyboardOnlySimplifiedWP	keyboard	55	22	1	0	0	1	1	0.05	0.4	3	6	3
55	43	keyboardOnlySimplified	keyboard	49	20	3	0	0	4	3	0.15	1.6	4	5	1
55	44	keyboardOnlySimplifiedWP	keyboard	55	22	2	0	0	3	2	0.09	1.2	3	6	3
55	45	keyboardOnlySimplifiedWP	keyboard	55	22	1	0	0	1	1	0.05	0.4	4	6	2
55	46	keyboardOnlySimplified	keyboard	52	22	2	0	0	2	2	0.09	0.8	3	6	3
55	47	keyboardOnlySimplified	keyboard	49	20	2	0	0	2	2	0.1	0.8	4	5	1
55	48	keyboardOnlySimplified	keyboard	49	20	3	0	0	3	3	0.15	1.2	4	5	1
55	49	keyboardOnlySimplified	keyboard	49	20	2	0	0	2	2	0.1	0.8	4	5	1
56	1	UnityKeyboard	UnityKey	65	24	0	0	0	0	0	0	0	3	6	3
56	2	UnityKeyboardWP	UnityKey	71	24	0	0	0	0	0	0	0	5	6	1
56	3	UnityKeyboardWP	UnityKey	71	24	2	0	0	2	2	0.08	0.8	5	6	1
56	4	UnityKeyboardWP	UnityKey	71	24	3	0	0	4	3	0.12	1.6	5	6	1
56	5	UnityKeyboardWP	UnityKey	71	24	2	1	0	2	1	0.08	2.6	5	6	1
57	1	keyboardOnlySimplified	keyboard	49	20	3	0	0	4	3	0.15	1.6	4	5	1
57	2	PauseScreen	PauseScr	69	24	0	0	0	0	0	0	0	5	6	1
57	3	PauseScreen	PauseScr	69	24	1	0	0	1	1	0.04	0.4	5	6	1
57	4	PauseScreen	PauseScr	69	24	1	0	0	1	1	0.04	0.4	4	6	2
57	5	PauseScreen	PauseScr	69	24	3	0	0	3	3	0.12	1.2	4	6	2
57	6	keyboardOnlySimplified	keyboard	49	20	4	0	0	4	4	0.2	1.6	4	5	1
57	7	PauseScreen	PauseScr	69	24	0	0	0	0	0	0	0	5	6	1
57	8	PauseScreen	PauseScr	69	24	2	0	0	3	2	0.08	1.2	5	6	1
57	9	PauseScreen	PauseScr	69	24	2	0	0	2	2	0.08	0.8	4	6	2
57	10	PauseScreen	PauseScr	69	24	2	0	0	2	2	0.08	0.8	5	6	1
57	11	PauseScreen	PauseScr	69	24	1	0	0	1	1	0.04	0.4	5	6	1
57	12	PauseScreen	PauseScr	69	24	0	0	0	0	0	0	0	5	6	1
57	13	PauseScreen	PauseScr	69	24	1	0	0	1	1	0.04	0.4	5	6	1
57	14	PauseScreen	PauseScr	69	24	0	0	0	0	0	0	0	5	6	1
57	15	keyboardOnlySimplified	keyboard	49	20	3	0	0	4	3	0.15	1.6	4	5	1
57	16	keyboardOnlySimplifiedWP	keyboard	55	22	1	0	0	1	1	0.05	0.4	3	6	3
57	17	keyboardOnlySimplifiedWP	keyboard	55	22	1	0	0	1	1	0.05	0.4	3	6	3
57	18	keyboardOnlySimplifiedWP	keyboard	55	22	1	0	0	2	1	0.05	0.8	4	6	2
57	19	keyboardOnlySimplifiedWP	keyboard	55	22	1	0	0	2	1	0.05	0.8	4	6	2
57	20	keyboardOnlySimplified	keyboard	49	20	2	0	0	2	2	0.1	0.8	4	5	1
57	21	keyboardOnlySimplifiedWP	keyboard	55	22	1	0	0	1	1	0.05	0.4	3	6	3
57	22	keyboardOnlySimplified	keyboard	54	22	2	0	0	3	2	0.09	1.2	4	6	2
57	23	keyboardOnlySimplifiedWP	keyboard	55	22	1	0	0	1	1	0.05	0.4	3	6	3
57	24	keyboardOnlySimplifiedWP	keyboard	55	22	1	0	0	1	1	0.05	0.4	4	6	2
57	25	keyboardOnlySimplifiedWP	keyboard	55	22	2	0	0	3	2	0.09	1.2	4	6	2
57	26	keyboardOnlySimplified	keyboard	49	20	4	0	0	5	4	0.2	2	4	5	1
57	27	keyboardOnlySimplifiedWP	keyboard	55	22	2	0	0	3	2	0.09	1.2	3	6	3
57	28	keyboardOnlySimplifiedWP	keyboard	55	22	1	0	0	1	1	0.05	0.4	3	6	3
57	29	keyboardOnlySimplified	keyboard	50	20	2	0	0	2	2	0.1	0.8	5	5	0
57	30	keyboardOnlySimplified	keyboard	49	20	4	0	0	5	4	0.2	2	4	5	1
57	31	keyboardOnlySimplifiedWP	keyboard	55	22	0	0	0	0	0	0	0	4	6	2
57	32	keyboardOnlySimplifiedWP	keyboard	55	22	1	0	0	1	1	0.05	0.4	3	6	3
57	33	keyboardOnlySimplified	keyboard	49	20	2	0	0	2	2	0.1	0.8	4	5	1
57	34	keyboardOnlySimplifiedWP	keyboard	55	22	1	0	0	1	1	0.05	0.4	3	6	3
57	35	keyboardOnlySimplifiedWP	keyboard	55	22	2	0	0	3	2	0.09	1.2	4	6	2
57	36	keyboardOnlySimplified	keyboard	54	22	1	0	0	1	1	0.05	0.4	3	6	3
57	37	keyboardOnlySimplified	keyboard	49	20	3	0	0	3	3	0.15	1.2	4	5	1
57	38	keyboardOnlySimplified	keyboard	49	20	2	0	0	2	2	0.1	0.8	4	5	1
57	39	keyboardOnlySimplified	keyboard	49	20	3	0	0	3	3	0.15	1.2	4	5	1
58	1	keyboardOnlySimplified	keyboard	49	20	3	0	0	4	3	0.15	1.6	4	5	1
58	2	PauseScreen	PauseScr	69	24	1	0	0	1	1	0.04	0.4	5	6	1
58	3	PauseScreen	PauseScr	69	24	1	0	0	1	1	0.04	0.4	5	6	1
58	4	PauseScreen	PauseScr	69	24	1	0	0	2	1	0.04	0.8	4	6	2
58	5	PauseScreen	PauseScr	69	24	1	0	0	1	1	0.04	0.4	5	6	1
58	6	PauseScreen	PauseScr	69	24	0	0	0	0	0	0	0	5	6	1
58	7	PauseScreen	PauseScr	69	24	1	0	0	1	1	0.04	0.4	4	6	2
58	8	PauseScreen	PauseScr	69	24	1	0	0	1	1	0.04	0.4	5	6	1
58	9	PauseScreen	PauseScr	69	24	1	0	0	2	1	0.04	0.8	5	6	1
58	10	PauseScreen	PauseScr	69	24	1	0	0	1	1	0.04	0.4	4	6	2
58	11	PauseScreen	PauseScr	69	24	1	0	0	1	1	0.04	0.4	4	6	2
58	12	PauseScreen	PauseScr	69	24	2	0	0	2	2	0.08	0.8	5	6	1
58	13	keyboardOnlySimplified	keyboard	49	20	3	0	0	4	3	0.15	1.6	4	5	1
58	14	PauseScreen	PauseScr	69	24	1	0	0	1	1	0.04	0.4	5	6	1
58	15	keyboardOnlySimplified	keyboard	49	20	2	0	0	2	2	0.1	0.8	4	5	1
58	16	keyboardOnlySimplifiedWP	keyboard	55	22	0	0	0	0	0	0	0	3	6	3
58	17	keyboardOnlySimplifiedWP	keyboard	55	22	1	0	0	2	1	0.05	0.8	3	6	3
58	18	keyboardOnlySimplifiedWP	keyboard	55	22	2	0	0	3	2	0.09	1.2	4	6	2
58	19	keyboardOnlySimplifiedWP	keyboard	55	22	2	0	0	3	2	0.09	1.2	3	6	3
58	20	keyboardOnlySimplifiedWP	keyboard	55	22	2	0	0	3	2	0.09	1.2	3	6	3
58	21	keyboardOnlySimplifiedWP	keyboard	55	22	1	0	0	1	1	0.05	0.4	4	6	2
58	22	keyboardOnlySimplifiedWP	keyboard	55	22	1	0	0	2	1	0.05	0.8	4	6	2
58	23	keyboardOnlySimplified	keyboard	49	20	1	0	0	1	1	0.05	0.4	4	5	1
58	24	keyboardOnlySimplifiedWP	keyboard	55	22	1	0	0	1	1	0.05	0.4	4	6	2
58	25	keyboardOnlySimplified	keyboard	51	22	1	0	0	1	1	0.05	0.4	3	5	2
58	26	keyboardOnlySimplifiedWP	keyboard	55	22	2	0	0	3	2	0.09	1.2	3	6	3
58	27	keyboardOnlySimplifiedWP	keyboard	55	22	2	0	0	3	2	0.09	1.2	3	6	3
58	28	keyboardOnlySimplified	keyboard	52	22	1	0	0	1	1	0.05	0.4	3	6	3
58	29	keyboardOnlySimplifiedWP	keyboard	55	22	0	0	0	0	0	0	0	4	6	2
58	30	keyboardOnlySimplifiedWP	keyboard	55	22	1	0	0	2	1	0.05	0.8	4	6	2
58	31	keyboardOnlySimplifiedWP	keyboard	55	22	0	0	0	0	0	0	0	4	6	2
58	32	keyboardOnlySimplifiedWP	keyboard	55	22	1	0	0	2	1	0.05	0.8	4	6	2
58	33	keyboardOnlySimplifiedWP	keyboard	55	22	2	0	0	3	2	0.09	1.2	3	6	3
58	34	keyboardOnlySimplified	keyboard	49	20	1	0	0	1	1	0.05	0.4	4	5	1
58	35	keyboardOnlySimplified	keyboard	49	20	2	0	0	2	2	0.1	0.8	4	5	1
58	36	keyboardOnlySimplified	keyboard	49	20	3	0	0	3	3	0.15	1.2	4	5	1
59	1	UnityKeyboard	UnityKey	65	24	0	0	0	0	0	0	0	4	6	2
59	2	UnityKeyboard	UnityKey	81	26	3	1	0	3	2	0.12	3	6	7	1
59	3	UnityKeyboard	UnityKey	81	26	1	1	0	0	0	0.04	1	6	7	1
59	4	UnityKeyboard	UnityKey	65	24	1	0	0	1	1	0.04	0.4	4	6	2
59	5	UnityKeyboardWP	UnityKey	71	24	2	0	0	3	2	0.08	1.2	5	6	1
59	6	UnityKeyboardWP	UnityKey	71	24	1	0	0	1	1	0.04	0.4	5	6	1
59	7	UnityKeyboardWP	UnityKey	71	24	0	0	0	0	0	0	0	5	6	1
60	1	keyboardOnlySimplified	keyboard	49	20	1	0	0	2	1	0.05	0.8	4	5	1
60	2	PauseScreen	PauseScr	69	24	1	0	0	3	1	0.04	1.2	5	6	1
60	3	PauseScreen	PauseScr	69	24	0	0	0	0	0	0	0	5	6	1
60	4	PauseScreen	PauseScr	69	24	1	0	0	1	1	0.04	0.4	5	6	1
60	5	PauseScreen	PauseScr	69	24	1	0	0	1	1	0.04	0.4	5	6	1
60	6	PauseScreen	PauseScr	69	24	2	0	0	3	2	0.08	1.2	5	6	1
60	7	PauseScreen	PauseScr	69	24	0	0	0	0	0	0	0	4	6	2
60	8	PauseScreen	PauseScr	69	24	0	0	0	0	0	0	0	5	6	1
60	9	PauseScreen	PauseScr	69	24	0	0	0	0	0	0	0	4	6	2
60	10	PauseScreen	PauseScr	69	24	0	0	0	0	0	0	0	4	6	2
60	11	PauseScreen	PauseScr	69	24	1	0	0	1	1	0.04	0.4	5	6	1
60	12	PauseScreen	PauseScr	69	24	1	0	0	1	1	0.04	0.4	5	6	1
60	13	PauseScreen	PauseScr	69	24	3	0	0	3	3	0.12	1.2	5	6	1
60	14	keyboardOnlySimplified	keyboard	49	20	3	0	0	3	3	0.15	1.2	4	5	1
60	15	keyboardOnlySimplifiedWP	keyboard	55	22	2	0	0	3	2	0.09	1.2	3	6	3
60	16	keyboardOnlySimplifiedWP	keyboard	55	22	2	0	0	3	2	0.09	1.2	4	6	2
60	17	keyboardOnlySimplified	keyboard	49	20	3	0	0	4	3	0.15	1.6	4	5	1
60	18	keyboardOnlySimplifiedWP	keyboard	55	22	1	0	0	1	1	0.05	0.4	4	6	2
60	19	keyboardOnlySimplifiedWP	keyboard	55	22	1	0	0	1	1	0.05	0.4	3	6	3
60	20	keyboardOnlySimplifiedWP	keyboard	55	22	1	0	0	1	1	0.05	0.4	3	6	3
60	21	keyboardOnlySimplifiedWP	keyboard	55	22	1	0	0	1	1	0.05	0.4	4	6	2
60	22	keyboardOnlySimplified	keyboard	49	20	2	0	0	2	2	0.1	0.8	4	5	1
60	23	keyboardOnlySimplifiedWP	keyboard	55	22	1	0	0	1	1	0.05	0.4	3	6	3
60	24	keyboardOnlySimplifiedWP	keyboard	55	22	1	0	0	1	1	0.05	0.4	4	6	2
60	25	keyboardOnlySimplifiedWP	keyboard	55	22	1	0	0	2	1	0.05	0.8	3	6	3
60	26	keyboardOnlySimplifiedWP	keyboard	55	22	2	0	0	3	2	0.09	1.2	3	6	3
60	27	keyboardOnlySimplifiedWP	keyboard	55	22	1	0	0	2	1	0.05	0.8	4	6	2
60	28	keyboardOnlySimplified	keyboard	52	22	1	0	0	1	1	0.05	0.4	2	6	4
60	29	keyboardOnlySimplified	keyboard	49	20	4	0	0	5	4	0.2	2	4	5	1
60	30	keyboardOnlySimplifiedWP	keyboard	55	22	2	0	0	3	2	0.09	1.2	3	6	3
60	31	keyboardOnlySimplifiedWP	keyboard	55	22	1	0	0	1	1	0.05	0.4	4	6	2
60	32	keyboardOnlySimplified	keyboard	52	22	2	0	0	2	2	0.09	0.8	3	5	2
60	33	keyboardOnlySimplifiedWP	keyboard	55	22	1	0	0	2	1	0.05	0.8	4	6	2
60	34	keyboardOnlySimplifiedWP	keyboard	55	22	1	0	0	2	1	0.05	0.8	4	6	2
60	35	keyboardOnlySimplifiedWP	keyboard	55	22	1	0	0	1	1	0.05	0.4	3	6	3
60	36	keyboardOnlySimplified	keyboard	54	22	1	0	0	1	1	0.05	0.4	4	6	2
60	37	keyboardOnlySimplifiedWP	keyboard	55	22	1	0	0	1	1	0.05	0.4	3	6	3
60	38	keyboardOnlySimplifiedWP	keyboard	55	22	2	0	0	3	2	0.09	1.2	3	6	3
60	39	keyboardOnlySimplifiedWP	keyboard	55	22	1	0	0	2	1	0.05	0.8	4	6	2
60	40	keyboardOnlySimplified	keyboard	53	22	1	0	0	1	1	0.05	0.4	3	6	3
60	41	keyboardOnlySimplified	keyboard	49	20	4	0	0	4	4	0.2	1.6	4	5	1
60	42	keyboardOnlySimplified	keyboard	57	22	2	0	0	2	2	0.09	0.8	4	6	2
60	43	keyboardOnlySimplified	keyboard	49	20	3	0	0	4	3	0.15	1.6	4	5	1
61	1	keyboardOnlySimplified	keyboard	49	20	2	0	0	3	2	0.1	1.2	4	5	1
61	2	keyboardOnlySimplifiedWP	keyboard	55	22	1	0	0	1	1	0.05	0.4	4	6	2
61	3	keyboardOnlySimplifiedWP	keyboard	55	22	1	0	0	2	1	0.05	0.8	4	6	2
61	4	keyboardOnlySimplifiedWP	keyboard	55	22	1	0	0	1	1	0.05	0.4	3	6	3
61	5	keyboardOnlySimplifiedWP	keyboard	55	22	1	0	0	1	1	0.05	0.4	4	6	2
62	1	keyboardOnlySimplified	keyboard	49	20	3	0	0	4	3	0.15	1.6	4	5	1
62	2	PauseScreen	PauseScr	69	24	2	0	0	2	2	0.08	0.8	5	6	1
[truncated: 3,779 more rows]
