# Supplementary material for: A Flash Group Creation Algorithm for P300 Brain–Computer Interface Integration with Irregular Assistive Technology Keyboard Layouts
Source: Sensors (Basel). 2026 Mar 29;26(7):2123. doi: 10.3390/s26072123 (PMC13074949; doi:10.3390/s26072123)
Supplement: Supplementary file 1 [file sensors-26-02123-s001.zip › RandomScreensControlledStart.csv]

GridSize	BoardNum	FillRate	Example	StartLoc1	StartLoc2	runtime	BoardLabel	KeyOrder	BoardDivision	Arrangement	NumKeys	TotalGrps	NumGrpsAdjc	GrpsAdjVal	%Adj	%Amalgamated Adjacency	%Side Adjacency	%Diagonal Adjacency	NumGrpAmalAdjc	NumGrpSideAdjc	NumGrpDiagAdjc	minLen	maxLen	Difference
4x7	1	50%	1	1	1	36.716	Random	Natural	firstsecond	magic	9	10	1	1	0.1	0	0.1	0	0	1	0	1	2	1
4x7	1	50%	2	2	1	3.359	Random	Natural	firstsecond	magic	9	10	2	1.4	0.2	0	0.1	0.1	0	1	1	1	2	1
4x7	1	50%	3	3	1	4.8164	Random	Natural	firstsecond	magic	9	10	2	1.4	0.2	0	0.1	0.1	0	1	1	1	3	2
4x7	1	50%	4	4	1	2.0846	Random	Natural	firstsecond	magic	9	10	1	1	0.1	0	0.1	0	0	1	0	1	2	1
4x7	1	50%	5	5	1	2.9493	Random	Natural	firstsecond	magic	9	10	2	1.4	0.2	0	0.1	0.1	0	1	1	1	2	1
4x7	1	50%	6	6	1	2.0199	Random	Natural	firstsecond	magic	9	10	2	1.4	0.2	0	0.1	0.1	0	1	1	1	3	2
4x7	1	50%	7	7	1	1.5774	Random	Natural	firstsecond	magic	9	10	1	1	0.1	0	0.1	0	0	1	0	1	2	1
4x7	1	50%	8	8	1	1.3395	Random	Natural	firstsecond	magic	9	10	2	1.4	0.2	0	0.1	0.1	0	1	1	1	2	1
4x7	1	50%	9	9	1	1.9574	Random	Natural	firstsecond	magic	9	10	2	1.4	0.2	0	0.1	0.1	0	1	1	1	3	2
4x7	1	50%	10	1	2	1.547	Random	Natural	firstsecond	magic	9	10	1	1	0.1	0	0.1	0	0	1	0	1	2	1
4x7	1	50%	11	2	2	1.3022	Random	Natural	firstsecond	magic	9	10	2	1.4	0.2	0	0.1	0.1	0	1	1	1	2	1
4x7	1	50%	12	3	2	1.2621	Random	Natural	firstsecond	magic	9	10	2	1.4	0.2	0	0.1	0.1	0	1	1	1	3	2
4x7	1	50%	13	4	2	1.2737	Random	Natural	firstsecond	magic	9	10	1	1	0.1	0	0.1	0	0	1	0	1	2	1
4x7	1	50%	14	5	2	1.5152	Random	Natural	firstsecond	magic	9	10	2	1.4	0.2	0	0.1	0.1	0	1	1	1	2	1
4x7	1	50%	15	6	2	1.4115	Random	Natural	firstsecond	magic	9	10	2	1.4	0.2	0	0.1	0.1	0	1	1	1	3	2
4x7	1	50%	16	7	2	1.3599	Random	Natural	firstsecond	magic	9	10	1	1	0.1	0	0.1	0	0	1	0	1	2	1
4x7	1	50%	17	8	2	1.3454	Random	Natural	firstsecond	magic	9	10	2	1.4	0.2	0	0.1	0.1	0	1	1	1	2	1
4x7	1	50%	18	9	2	1.4806	Random	Natural	firstsecond	magic	9	10	2	1.4	0.2	0	0.1	0.1	0	1	1	1	3	2
4x7	1	50%	19	1	3	1.4707	Random	Natural	firstsecond	magic	9	10	1	1	0.1	0	0.1	0	0	1	0	1	2	1
4x7	1	50%	20	2	3	1.6718	Random	Natural	firstsecond	magic	9	10	2	1.4	0.2	0	0.1	0.1	0	1	1	1	2	1
4x7	1	50%	21	3	3	1.5866	Random	Natural	firstsecond	magic	9	10	2	1.4	0.2	0	0.1	0.1	0	1	1	1	3	2
4x7	1	50%	22	4	3	1.3583	Random	Natural	firstsecond	magic	9	10	1	1	0.1	0	0.1	0	0	1	0	1	2	1
4x7	1	50%	23	5	3	1.3174	Random	Natural	firstsecond	magic	9	10	2	1.4	0.2	0	0.1	0.1	0	1	1	1	2	1
4x7	1	50%	24	6	3	1.3931	Random	Natural	firstsecond	magic	9	10	2	1.4	0.2	0	0.1	0.1	0	1	1	1	3	2
4x7	1	50%	25	7	3	1.467	Random	Natural	firstsecond	magic	9	10	1	1	0.1	0	0.1	0	0	1	0	1	2	1
4x7	1	50%	1	1	1	14.447	Random	Natural	firstsecond	knight	9	13	2	0.8	0.15	0	0	0.15	0	0	2	1	2	1
4x7	1	50%	2	2	1	1.8265	Random	Natural	firstsecond	knight	9	14	1	0.4	0.07	0	0	0.07	0	0	1	1	2	1
4x7	1	50%	3	3	1	1.6549	Random	Natural	firstsecond	knight	9	13	1	0.4	0.08	0	0	0.08	0	0	1	1	2	1
4x7	1	50%	4	4	1	1.6913	Random	Natural	firstsecond	knight	9	13	2	0.8	0.15	0	0	0.15	0	0	2	1	2	1
4x7	1	50%	5	5	1	1.7022	Random	Natural	firstsecond	knight	9	13	1	0.4	0.08	0	0	0.08	0	0	1	1	2	1
4x7	1	50%	6	6	1	1.7864	Random	Natural	firstsecond	knight	9	13	2	0.8	0.15	0	0	0.15	0	0	2	1	2	1
4x7	1	50%	7	7	1	1.7676	Random	Natural	firstsecond	knight	9	13	1	0.4	0.08	0	0	0.08	0	0	1	1	2	1
4x7	1	50%	8	8	1	1.8949	Random	Natural	firstsecond	knight	9	13	2	0.8	0.15	0	0	0.15	0	0	2	1	2	1
4x7	1	50%	9	9	1	1.8212	Random	Natural	firstsecond	knight	9	14	1	0.4	0.07	0	0	0.07	0	0	1	1	2	1
4x7	1	50%	10	10	1	1.7488	Random	Natural	firstsecond	knight	9	13	1	0.4	0.08	0	0	0.08	0	0	1	1	2	1
4x7	1	50%	11	11	1	1.884	Random	Natural	firstsecond	knight	9	12	1	0.4	0.08	0	0	0.08	0	0	1	1	2	1
4x7	1	50%	12	12	1	4.7904	Random	Natural	firstsecond	knight	9	12	2	0.8	0.17	0	0	0.17	0	0	2	1	3	2
4x7	1	50%	13	1	2	2.4856	Random	Natural	firstsecond	knight	9	13	2	0.8	0.15	0	0	0.15	0	0	2	1	2	1
4x7	1	50%	14	2	2	3.2863	Random	Natural	firstsecond	knight	9	14	1	0.4	0.07	0	0	0.07	0	0	1	1	2	1
4x7	1	50%	15	3	2	3.0594	Random	Natural	firstsecond	knight	9	13	1	0.4	0.08	0	0	0.08	0	0	1	1	2	1
4x7	1	50%	16	4	2	2.8282	Random	Natural	firstsecond	knight	9	13	2	0.8	0.15	0	0	0.15	0	0	2	1	2	1
4x7	1	50%	17	5	2	2.0554	Random	Natural	firstsecond	knight	9	13	1	0.4	0.08	0	0	0.08	0	0	1	1	2	1
4x7	1	50%	18	6	2	2.0722	Random	Natural	firstsecond	knight	9	13	2	0.8	0.15	0	0	0.15	0	0	2	1	2	1
4x7	1	50%	19	7	2	1.8335	Random	Natural	firstsecond	knight	9	13	1	0.4	0.08	0	0	0.08	0	0	1	1	2	1
4x7	1	50%	20	8	2	2.3119	Random	Natural	firstsecond	knight	9	13	2	0.8	0.15	0	0	0.15	0	0	2	1	2	1
4x7	1	50%	21	9	2	2.0369	Random	Natural	firstsecond	knight	9	14	1	0.4	0.07	0	0	0.07	0	0	1	1	2	1
4x7	1	50%	22	10	2	1.8689	Random	Natural	firstsecond	knight	9	13	1	0.4	0.08	0	0	0.08	0	0	1	1	2	1
4x7	1	50%	23	11	2	3.3858	Random	Natural	firstsecond	knight	9	12	1	0.4	0.08	0	0	0.08	0	0	1	1	2	1
4x7	1	50%	24	12	2	3.3708	Random	Natural	firstsecond	knight	9	12	2	0.8	0.17	0	0	0.17	0	0	2	1	3	2
4x7	1	50%	25	1	3	3.2589	Random	Natural	firstsecond	knight	9	13	2	0.8	0.15	0	0	0.15	0	0	2	1	2	1
4x7	1	50%	1	1	1	5.8447	Random	Natural	firstsecond	leaddiagonal	9	10	2	1.4	0.2	0	0.1	0.1	0	1	1	1	2	1
4x7	1	50%	2	2	1	1.8043	Random	Natural	firstsecond	leaddiagonal	9	10	1	1	0.1	0	0.1	0	0	1	0	1	2	1
4x7	1	50%	3	3	1	2.5367	Random	Natural	firstsecond	leaddiagonal	9	10	2	1.4	0.2	0	0.1	0.1	0	1	1	1	3	2
4x7	1	50%	4	4	1	1.4428	Random	Natural	firstsecond	leaddiagonal	9	10	3	1.8	0.3	0	0.1	0.2	0	1	2	1	2	1
4x7	1	50%	5	5	1	1.4067	Random	Natural	firstsecond	leaddiagonal	9	10	2	1.4	0.2	0	0.1	0.1	0	1	1	1	2	1
4x7	1	50%	6	6	1	1.3765	Random	Natural	firstsecond	leaddiagonal	9	10	2	1.4	0.2	0	0.1	0.1	0	1	1	1	2	1
4x7	1	50%	7	7	1	1.9384	Random	Natural	firstsecond	leaddiagonal	9	10	1	1	0.1	0	0.1	0	0	1	0	1	3	2
4x7	1	50%	8	8	1	1.4166	Random	Natural	firstsecond	leaddiagonal	9	10	3	1.8	0.3	0	0.1	0.2	0	1	2	1	2	1
4x7	1	50%	9	9	1	1.3468	Random	Natural	firstsecond	leaddiagonal	9	10	3	1.8	0.3	0	0.1	0.2	0	1	2	1	2	1
4x7	1	50%	10	1	2	1.2627	Random	Natural	firstsecond	leaddiagonal	9	10	2	1.4	0.2	0	0.1	0.1	0	1	1	1	2	1
4x7	1	50%	11	2	2	1.1452	Random	Natural	firstsecond	leaddiagonal	9	10	1	1	0.1	0	0.1	0	0	1	0	1	2	1
4x7	1	50%	12	3	2	1.1801	Random	Natural	firstsecond	leaddiagonal	9	10	2	1.4	0.2	0	0.1	0.1	0	1	1	1	3	2
4x7	1	50%	13	4	2	1.1639	Random	Natural	firstsecond	leaddiagonal	9	10	3	1.8	0.3	0	0.1	0.2	0	1	2	1	2	1
4x7	1	50%	14	5	2	1.2122	Random	Natural	firstsecond	leaddiagonal	9	10	2	1.4	0.2	0	0.1	0.1	0	1	1	1	2	1
4x7	1	50%	15	6	2	1.3807	Random	Natural	firstsecond	leaddiagonal	9	10	2	1.4	0.2	0	0.1	0.1	0	1	1	1	2	1
4x7	1	50%	16	7	2	1.2038	Random	Natural	firstsecond	leaddiagonal	9	10	1	1	0.1	0	0.1	0	0	1	0	1	3	2
4x7	1	50%	17	8	2	1.3389	Random	Natural	firstsecond	leaddiagonal	9	10	3	1.8	0.3	0	0.1	0.2	0	1	2	1	2	1
4x7	1	50%	18	9	2	1.7331	Random	Natural	firstsecond	leaddiagonal	9	10	3	1.8	0.3	0	0.1	0.2	0	1	2	1	2	1
4x7	1	50%	19	1	3	1.753	Random	Natural	firstsecond	leaddiagonal	9	10	2	1.4	0.2	0	0.1	0.1	0	1	1	1	2	1
4x7	1	50%	20	2	3	1.4874	Random	Natural	firstsecond	leaddiagonal	9	10	1	1	0.1	0	0.1	0	0	1	0	1	2	1
4x7	1	50%	21	3	3	1.4822	Random	Natural	firstsecond	leaddiagonal	9	10	2	1.4	0.2	0	0.1	0.1	0	1	1	1	3	2
4x7	1	50%	22	4	3	1.8655	Random	Natural	firstsecond	leaddiagonal	9	10	3	1.8	0.3	0	0.1	0.2	0	1	2	1	2	1
4x7	1	50%	23	5	3	1.4727	Random	Natural	firstsecond	leaddiagonal	9	10	2	1.4	0.2	0	0.1	0.1	0	1	1	1	2	1
4x7	1	50%	24	6	3	1.5229	Random	Natural	firstsecond	leaddiagonal	9	10	2	1.4	0.2	0	0.1	0.1	0	1	1	1	2	1
4x7	1	50%	25	7	3	1.6826	Random	Natural	firstsecond	leaddiagonal	9	10	1	1	0.1	0	0.1	0	0	1	0	1	3	2
4x7	1	50%	1	1	1	18.8182	Random	Natural	firstsecond	greedymagic	9	10	1	1	0.1	0	0.1	0	0	1	0	1	2	1
4x7	1	50%	2	2	1	8.8479	Random	Natural	firstsecond	greedymagic	9	10	1	1	0.1	0	0.1	0	0	1	0	1	3	2
4x7	1	50%	3	3	1	6.2374	Random	Natural	firstsecond	greedymagic	9	10	1	1	0.1	0	0.1	0	0	1	0	1	2	1
4x7	1	50%	4	4	1	1.6289	Random	Natural	firstsecond	greedymagic	9	10	1	1	0.1	0	0.1	0	0	1	0	1	2	1
4x7	1	50%	5	5	1	1.4473	Random	Natural	firstsecond	greedymagic	9	10	1	1	0.1	0	0.1	0	0	1	0	1	3	2
4x7	1	50%	6	6	1	1.8846	Random	Natural	firstsecond	greedymagic	9	10	1	1	0.1	0	0.1	0	0	1	0	1	2	1
4x7	1	50%	7	7	1	1.7401	Random	Natural	firstsecond	greedymagic	9	10	1	1	0.1	0	0.1	0	0	1	0	1	2	1
4x7	1	50%	8	8	1	1.7393	Random	Natural	firstsecond	greedymagic	9	10	1	1	0.1	0	0.1	0	0	1	0	1	3	2
4x7	1	50%	9	9	1	1.6608	Random	Natural	firstsecond	greedymagic	9	10	1	1	0.1	0	0.1	0	0	1	0	1	2	1
4x7	1	50%	10	1	2	5.1438	Random	Natural	firstsecond	greedymagic	9	10	1	1	0.1	0	0.1	0	0	1	0	1	2	1
4x7	1	50%	11	2	2	3.1768	Random	Natural	firstsecond	greedymagic	9	10	1	1	0.1	0	0.1	0	0	1	0	1	3	2
4x7	1	50%	12	3	2	2.5326	Random	Natural	firstsecond	greedymagic	9	10	1	1	0.1	0	0.1	0	0	1	0	1	2	1
4x7	1	50%	13	4	2	1.6528	Random	Natural	firstsecond	greedymagic	9	10	1	1	0.1	0	0.1	0	0	1	0	1	2	1
4x7	1	50%	14	5	2	1.632	Random	Natural	firstsecond	greedymagic	9	10	1	1	0.1	0	0.1	0	0	1	0	1	3	2
4x7	1	50%	15	6	2	1.6887	Random	Natural	firstsecond	greedymagic	9	10	1	1	0.1	0	0.1	0	0	1	0	1	2	1
4x7	1	50%	16	7	2	1.706	Random	Natural	firstsecond	greedymagic	9	10	1	1	0.1	0	0.1	0	0	1	0	1	2	1
4x7	1	50%	17	8	2	1.7312	Random	Natural	firstsecond	greedymagic	9	10	1	1	0.1	0	0.1	0	0	1	0	1	3	2
4x7	1	50%	18	9	2	1.6682	Random	Natural	firstsecond	greedymagic	9	10	1	1	0.1	0	0.1	0	0	1	0	1	2	1
4x7	1	50%	19	1	3	1.6101	Random	Natural	firstsecond	greedymagic	9	10	1	1	0.1	0	0.1	0	0	1	0	1	2	1
4x7	1	50%	20	2	3	1.6776	Random	Natural	firstsecond	greedymagic	9	10	1	1	0.1	0	0.1	0	0	1	0	1	3	2
4x7	1	50%	21	3	3	1.6152	Random	Natural	firstsecond	greedymagic	9	10	1	1	0.1	0	0.1	0	0	1	0	1	2	1
4x7	1	50%	22	4	3	2.344	Random	Natural	firstsecond	greedymagic	9	10	1	1	0.1	0	0.1	0	0	1	0	1	2	1
4x7	1	50%	23	5	3	2.7214	Random	Natural	firstsecond	greedymagic	9	10	1	1	0.1	0	0.1	0	0	1	0	1	3	2
4x7	1	50%	24	6	3	2.8141	Random	Natural	firstsecond	greedymagic	9	10	1	1	0.1	0	0.1	0	0	1	0	1	2	1
4x7	1	50%	25	7	3	2.6353	Random	Natural	firstsecond	greedymagic	9	10	1	1	0.1	0	0.1	0	0	1	0	1	2	1
4x7	1	50%	1	1	1	16.2419	Random	Natural	firstsecond	greedyknight	9	14	0	0	0	0	0	0	0	0	0	1	2	1
4x7	1	50%	2	2	1	5.5537	Random	Natural	firstsecond	greedyknight	9	13	0	0	0	0	0	0	0	0	0	1	2	1
4x7	1	50%	3	3	1	2.7985	Random	Natural	firstsecond	greedyknight	9	14	0	0	0	0	0	0	0	0	0	1	2	1
4x7	1	50%	4	4	1	2.9567	Random	Natural	firstsecond	greedyknight	9	13	0	0	0	0	0	0	0	0	0	1	2	1
4x7	1	50%	5	5	1	1.8672	Random	Natural	firstsecond	greedyknight	9	13	0	0	0	0	0	0	0	0	0	1	2	1
4x7	1	50%	6	6	1	2.7339	Random	Natural	firstsecond	greedyknight	9	14	0	0	0	0	0	0	0	0	0	1	2	1
4x7	1	50%	7	7	1	1.8433	Random	Natural	firstsecond	greedyknight	9	14	0	0	0	0	0	0	0	0	0	1	2	1
4x7	1	50%	8	8	1	2.5875	Random	Natural	firstsecond	greedyknight	9	13	0	0	0	0	0	0	0	0	0	1	2	1
4x7	1	50%	9	9	1	1.7526	Random	Natural	firstsecond	greedyknight	9	14	0	0	0	0	0	0	0	0	0	1	2	1
4x7	1	50%	10	10	1	1.7181	Random	Natural	firstsecond	greedyknight	9	13	0	0	0	0	0	0	0	0	0	1	2	1
4x7	1	50%	11	11	1	3.4163	Random	Natural	firstsecond	greedyknight	9	13	0	0	0	0	0	0	0	0	0	1	2	1
4x7	1	50%	12	12	1	2.592	Random	Natural	firstsecond	greedyknight	9	12	0	0	0	0	0	0	0	0	0	1	2	1
4x7	1	50%	13	1	2	2.7387	Random	Natural	firstsecond	greedyknight	9	14	0	0	0	0	0	0	0	0	0	1	2	1
4x7	1	50%	14	2	2	1.9284	Random	Natural	firstsecond	greedyknight	9	13	0	0	0	0	0	0	0	0	0	1	2	1
4x7	1	50%	15	3	2	1.8509	Random	Natural	firstsecond	greedyknight	9	14	0	0	0	0	0	0	0	0	0	1	2	1
4x7	1	50%	16	4	2	2.0182	Random	Natural	firstsecond	greedyknight	9	13	0	0	0	0	0	0	0	0	0	1	2	1
4x7	1	50%	17	5	2	2.0044	Random	Natural	firstsecond	greedyknight	9	13	0	0	0	0	0	0	0	0	0	1	2	1
4x7	1	50%	18	6	2	2.0714	Random	Natural	firstsecond	greedyknight	9	14	0	0	0	0	0	0	0	0	0	1	2	1
4x7	1	50%	19	7	2	1.8997	Random	Natural	firstsecond	greedyknight	9	14	0	0	0	0	0	0	0	0	0	1	2	1
4x7	1	50%	20	8	2	3.5893	Random	Natural	firstsecond	greedyknight	9	13	0	0	0	0	0	0	0	0	0	1	2	1
4x7	1	50%	21	9	2	3.1574	Random	Natural	firstsecond	greedyknight	9	14	0	0	0	0	0	0	0	0	0	1	2	1
4x7	1	50%	22	10	2	2.1465	Random	Natural	firstsecond	greedyknight	9	13	0	0	0	0	0	0	0	0	0	1	2	1
4x7	1	50%	23	11	2	2.0193	Random	Natural	firstsecond	greedyknight	9	13	0	0	0	0	0	0	0	0	0	1	2	1
4x7	1	50%	24	12	2	2.4807	Random	Natural	firstsecond	greedyknight	9	12	0	0	0	0	0	0	0	0	0	1	2	1
4x7	1	50%	25	1	3	2.1902	Random	Natural	firstsecond	greedyknight	9	14	0	0	0	0	0	0	0	0	0	1	2	1
4x7	1	50%	1	1	1	2.8642	Random	Natural	firstsecond	greedyleaddiagonal	9	10	1	1	0.1	0	0.1	0	0	1	0	1	3	2
4x7	1	50%	2	2	1	2.128	Random	Natural	firstsecond	greedyleaddiagonal	9	10	1	1	0.1	0	0.1	0	0	1	0	1	2	1
4x7	1	50%	3	3	1	5.3013	Random	Natural	firstsecond	greedyleaddiagonal	9	10	1	1	0.1	0	0.1	0	0	1	0	1	2	1
4x7	1	50%	4	4	1	1.8438	Random	Natural	firstsecond	greedyleaddiagonal	9	10	1	1	0.1	0	0.1	0	0	1	0	1	2	1
4x7	1	50%	5	5	1	1.8018	Random	Natural	firstsecond	greedyleaddiagonal	9	10	1	1	0.1	0	0.1	0	0	1	0	1	3	2
4x7	1	50%	6	6	1	2.4643	Random	Natural	firstsecond	greedyleaddiagonal	9	10	1	1	0.1	0	0.1	0	0	1	0	1	2	1
4x7	1	50%	7	7	1	4.8701	Random	Natural	firstsecond	greedyleaddiagonal	9	10	1	1	0.1	0	0.1	0	0	1	0	1	3	2
4x7	1	50%	8	8	1	3.6974	Random	Natural	firstsecond	greedyleaddiagonal	9	10	1	1	0.1	0	0.1	0	0	1	0	1	2	1
4x7	1	50%	9	9	1	1.9974	Random	Natural	firstsecond	greedyleaddiagonal	9	10	1	1	0.1	0	0.1	0	0	1	0	1	2	1
4x7	1	50%	10	1	2	6.2052	Random	Natural	firstsecond	greedyleaddiagonal	9	10	1	1	0.1	0	0.1	0	0	1	0	1	3	2
4x7	1	50%	11	2	2	2.4293	Random	Natural	firstsecond	greedyleaddiagonal	9	10	1	1	0.1	0	0.1	0	0	1	0	1	2	1
4x7	1	50%	12	3	2	1.8891	Random	Natural	firstsecond	greedyleaddiagonal	9	10	1	1	0.1	0	0.1	0	0	1	0	1	2	1
4x7	1	50%	13	4	2	2.2706	Random	Natural	firstsecond	greedyleaddiagonal	9	10	1	1	0.1	0	0.1	0	0	1	0	1	2	1
4x7	1	50%	14	5	2	1.9308	Random	Natural	firstsecond	greedyleaddiagonal	9	10	1	1	0.1	0	0.1	0	0	1	0	1	3	2
4x7	1	50%	15	6	2	1.6149	Random	Natural	firstsecond	greedyleaddiagonal	9	10	1	1	0.1	0	0.1	0	0	1	0	1	2	1
4x7	1	50%	16	7	2	1.4765	Random	Natural	firstsecond	greedyleaddiagonal	9	10	1	1	0.1	0	0.1	0	0	1	0	1	3	2
4x7	1	50%	17	8	2	1.7579	Random	Natural	firstsecond	greedyleaddiagonal	9	10	1	1	0.1	0	0.1	0	0	1	0	1	2	1
4x7	1	50%	18	9	2	1.6141	Random	Natural	firstsecond	greedyleaddiagonal	9	10	1	1	0.1	0	0.1	0	0	1	0	1	2	1
4x7	1	50%	19	1	3	1.5016	Random	Natural	firstsecond	greedyleaddiagonal	9	10	1	1	0.1	0	0.1	0	0	1	0	1	3	2
4x7	1	50%	20	2	3	2.3733	Random	Natural	firstsecond	greedyleaddiagonal	9	10	1	1	0.1	0	0.1	0	0	1	0	1	2	1
4x7	1	50%	21	3	3	2.735	Random	Natural	firstsecond	greedyleaddiagonal	9	10	1	1	0.1	0	0.1	0	0	1	0	1	2	1
4x7	1	50%	22	4	3	1.9798	Random	Natural	firstsecond	greedyleaddiagonal	9	10	1	1	0.1	0	0.1	0	0	1	0	1	2	1
4x7	1	50%	23	5	3	1.7136	Random	Natural	firstsecond	greedyleaddiagonal	9	10	1	1	0.1	0	0.1	0	0	1	0	1	3	2
4x7	1	50%	24	6	3	1.9013	Random	Natural	firstsecond	greedyleaddiagonal	9	10	1	1	0.1	0	0.1	0	0	1	0	1	2	1
4x7	1	50%	25	7	3	2.757	Random	Natural	firstsecond	greedyleaddiagonal	9	10	1	1	0.1	0	0.1	0	0	1	0	1	3	2
4x7	1	50%	1	1	1	2.6683	Random	Switchback	firstsecond	magic	9	10	1	1	0.1	0	0.1	0	0	1	0	1	2	1
4x7	1	50%	2	2	1	2.1594	Random	Switchback	firstsecond	magic	9	10	2	1.4	0.2	0	0.1	0.1	0	1	1	1	2	1
4x7	1	50%	3	3	1	1.8301	Random	Switchback	firstsecond	magic	9	10	3	1.8	0.3	0	0.1	0.2	0	1	2	1	3	2
4x7	1	50%	4	4	1	1.7827	Random	Switchback	firstsecond	magic	9	10	1	1	0.1	0	0.1	0	0	1	0	1	2	1
4x7	1	50%	5	5	1	2.1065	Random	Switchback	firstsecond	magic	9	10	2	1.4	0.2	0	0.1	0.1	0	1	1	1	2	1
4x7	1	50%	6	6	1	2.0569	Random	Switchback	firstsecond	magic	9	10	3	1.8	0.3	0	0.1	0.2	0	1	2	1	3	2
4x7	1	50%	7	7	1	2.1337	Random	Switchback	firstsecond	magic	9	10	1	1	0.1	0	0.1	0	0	1	0	1	2	1
4x7	1	50%	8	8	1	2.0765	Random	Switchback	firstsecond	magic	9	10	2	1.4	0.2	0	0.1	0.1	0	1	1	1	2	1
4x7	1	50%	9	9	1	2.2013	Random	Switchback	firstsecond	magic	9	10	3	1.8	0.3	0	0.1	0.2	0	1	2	1	3	2
4x7	1	50%	10	1	2	1.6491	Random	Switchback	firstsecond	magic	9	10	1	1	0.1	0	0.1	0	0	1	0	1	2	1
4x7	1	50%	11	2	2	1.7443	Random	Switchback	firstsecond	magic	9	10	2	1.4	0.2	0	0.1	0.1	0	1	1	1	2	1
4x7	1	50%	12	3	2	1.5442	Random	Switchback	firstsecond	magic	9	10	3	1.8	0.3	0	0.1	0.2	0	1	2	1	3	2
4x7	1	50%	13	4	2	1.4571	Random	Switchback	firstsecond	magic	9	10	1	1	0.1	0	0.1	0	0	1	0	1	2	1
4x7	1	50%	14	5	2	1.6385	Random	Switchback	firstsecond	magic	9	10	2	1.4	0.2	0	0.1	0.1	0	1	1	1	2	1
4x7	1	50%	15	6	2	1.5436	Random	Switchback	firstsecond	magic	9	10	3	1.8	0.3	0	0.1	0.2	0	1	2	1	3	2
4x7	1	50%	16	7	2	1.5041	Random	Switchback	firstsecond	magic	9	10	1	1	0.1	0	0.1	0	0	1	0	1	2	1
4x7	1	50%	17	8	2	1.5628	Random	Switchback	firstsecond	magic	9	10	2	1.4	0.2	0	0.1	0.1	0	1	1	1	2	1
4x7	1	50%	18	9	2	2.9125	Random	Switchback	firstsecond	magic	9	10	3	1.8	0.3	0	0.1	0.2	0	1	2	1	3	2
4x7	1	50%	19	1	3	2.6396	Random	Switchback	firstsecond	magic	9	10	1	1	0.1	0	0.1	0	0	1	0	1	2	1
4x7	1	50%	20	2	3	1.9533	Random	Switchback	firstsecond	magic	9	10	2	1.4	0.2	0	0.1	0.1	0	1	1	1	2	1
4x7	1	50%	21	3	3	1.5902	Random	Switchback	firstsecond	magic	9	10	3	1.8	0.3	0	0.1	0.2	0	1	2	1	3	2
4x7	1	50%	22	4	3	2.443	Random	Switchback	firstsecond	magic	9	10	1	1	0.1	0	0.1	0	0	1	0	1	2	1
4x7	1	50%	23	5	3	2.3973	Random	Switchback	firstsecond	magic	9	10	2	1.4	0.2	0	0.1	0.1	0	1	1	1	2	1
4x7	1	50%	24	6	3	2.4476	Random	Switchback	firstsecond	magic	9	10	3	1.8	0.3	0	0.1	0.2	0	1	2	1	3	2
4x7	1	50%	25	7	3	2.591	Random	Switchback	firstsecond	magic	9	10	1	1	0.1	0	0.1	0	0	1	0	1	2	1
4x7	1	50%	1	1	1	3.505	Random	Switchback	firstsecond	knight	9	13	1	0.4	0.08	0	0	0.08	0	0	1	1	2	1
4x7	1	50%	2	2	1	3.1164	Random	Switchback	firstsecond	knight	9	14	0	0	0	0	0	0	0	0	0	1	2	1
4x7	1	50%	3	3	1	2.0669	Random	Switchback	firstsecond	knight	9	13	0	0	0	0	0	0	0	0	0	1	2	1
4x7	1	50%	4	4	1	2.062	Random	Switchback	firstsecond	knight	9	13	1	0.4	0.08	0	0	0.08	0	0	1	1	2	1
4x7	1	50%	5	5	1	3.401	Random	Switchback	firstsecond	knight	9	13	0	0	0	0	0	0	0	0	0	1	2	1
4x7	1	50%	6	6	1	3.543	Random	Switchback	firstsecond	knight	9	13	1	0.4	0.08	0	0	0.08	0	0	1	1	2	1
4x7	1	50%	7	7	1	3.6875	Random	Switchback	firstsecond	knight	9	13	0	0	0	0	0	0	0	0	0	1	2	1
4x7	1	50%	8	8	1	3.7495	Random	Switchback	firstsecond	knight	9	13	1	0.4	0.08	0	0	0.08	0	0	1	1	2	1
4x7	1	50%	9	9	1	3.8465	Random	Switchback	firstsecond	knight	9	14	0	0	0	0	0	0	0	0	0	1	2	1
4x7	1	50%	10	10	1	2.8961	Random	Switchback	firstsecond	knight	9	13	0	0	0	0	0	0	0	0	0	1	2	1
4x7	1	50%	11	11	1	3.3173	Random	Switchback	firstsecond	knight	9	12	0	0	0	0	0	0	0	0	0	1	2	1
4x7	1	50%	12	12	1	3.5039	Random	Switchback	firstsecond	knight	9	12	2	0.8	0.17	0	0	0.17	0	0	2	1	3	2
4x7	1	50%	13	1	2	3.4042	Random	Switchback	firstsecond	knight	9	13	2	0.8	0.15	0	0	0.15	0	0	2	1	2	1
4x7	1	50%	14	2	2	2.4855	Random	Switchback	firstsecond	knight	9	14	1	0.4	0.07	0	0	0.07	0	0	1	1	2	1
4x7	1	50%	15	3	2	2.3198	Random	Switchback	firstsecond	knight	9	13	1	0.4	0.08	0	0	0.08	0	0	1	1	2	1
4x7	1	50%	16	4	2	2.5583	Random	Switchback	firstsecond	knight	9	13	2	0.8	0.15	0	0	0.15	0	0	2	1	2	1
4x7	1	50%	17	5	2	3.2386	Random	Switchback	firstsecond	knight	9	13	1	0.4	0.08	0	0	0.08	0	0	1	1	2	1
4x7	1	50%	18	6	2	3.487	Random	Switchback	firstsecond	knight	9	13	2	0.8	0.15	0	0	0.15	0	0	2	1	2	1
4x7	1	50%	19	7	2	3.3457	Random	Switchback	firstsecond	knight	9	13	1	0.4	0.08	0	0	0.08	0	0	1	1	2	1
4x7	1	50%	20	8	2	3.3728	Random	Switchback	firstsecond	knight	9	13	2	0.8	0.15	0	0	0.15	0	0	2	1	2	1
4x7	1	50%	21	9	2	3.0772	Random	Switchback	firstsecond	knight	9	14	1	0.4	0.07	0	0	0.07	0	0	1	1	2	1
4x7	1	50%	22	10	2	3.0771	Random	Switchback	firstsecond	knight	9	13	1	0.4	0.08	0	0	0.08	0	0	1	1	2	1
4x7	1	50%	23	11	2	2.1454	Random	Switchback	firstsecond	knight	9	12	1	0.4	0.08	0	0	0.08	0	0	1	1	2	1
4x7	1	50%	24	12	2	2.2078	Random	Switchback	firstsecond	knight	9	12	3	1.2	0.25	0	0	0.25	0	0	3	1	3	2
4x7	1	50%	25	1	3	2.2861	Random	Switchback	firstsecond	knight	9	13	1	0.4	0.08	0	0	0.08	0	0	1	1	2	1
4x7	1	50%	1	1	1	1.8249	Random	Switchback	firstsecond	leaddiagonal	9	10	1	1	0.1	0	0.1	0	0	1	0	1	2	1
4x7	1	50%	2	2	1	1.6596	Random	Switchback	firstsecond	leaddiagonal	9	10	1	1	0.1	0	0.1	0	0	1	0	1	2	1
4x7	1	50%	3	3	1	1.9173	Random	Switchback	firstsecond	leaddiagonal	9	10	3	1.8	0.3	0	0.1	0.2	0	1	2	1	3	2
4x7	1	50%	4	4	1	1.8266	Random	Switchback	firstsecond	leaddiagonal	9	10	2	1.4	0.2	0	0.1	0.1	0	1	1	1	2	1
4x7	1	50%	5	5	1	1.6219	Random	Switchback	firstsecond	leaddiagonal	9	10	1	1	0.1	0	0.1	0	0	1	0	1	2	1
4x7	1	50%	6	6	1	1.99	Random	Switchback	firstsecond	leaddiagonal	9	10	1	1	0.1	0	0.1	0	0	1	0	1	2	1
4x7	1	50%	7	7	1	1.5711	Random	Switchback	firstsecond	leaddiagonal	9	10	2	1.4	0.2	0	0.1	0.1	0	1	1	1	3	2
4x7	1	50%	8	8	1	2.1722	Random	Switchback	firstsecond	leaddiagonal	9	10	2	1.4	0.2	0	0.1	0.1	0	1	1	1	2	1
4x7	1	50%	9	9	1	1.7767	Random	Switchback	firstsecond	leaddiagonal	9	10	2	1.4	0.2	0	0.1	0.1	0	1	1	1	2	1
4x7	1	50%	10	1	2	1.9863	Random	Switchback	firstsecond	leaddiagonal	9	10	1	1	0.1	0	0.1	0	0	1	0	1	2	1
4x7	1	50%	11	2	2	1.5905	Random	Switchback	firstsecond	leaddiagonal	9	10	1	1	0.1	0	0.1	0	0	1	0	1	2	1
4x7	1	50%	12	3	2	1.6826	Random	Switchback	firstsecond	leaddiagonal	9	10	3	1.8	0.3	0	0.1	0.2	0	1	2	1	3	2
4x7	1	50%	13	4	2	1.7746	Random	Switchback	firstsecond	leaddiagonal	9	10	2	1.4	0.2	0	0.1	0.1	0	1	1	1	2	1
4x7	1	50%	14	5	2	2.1585	Random	Switchback	firstsecond	leaddiagonal	9	10	1	1	0.1	0	0.1	0	0	1	0	1	2	1
4x7	1	50%	15	6	2	1.6689	Random	Switchback	firstsecond	leaddiagonal	9	10	1	1	0.1	0	0.1	0	0	1	0	1	2	1
4x7	1	50%	16	7	2	1.5543	Random	Switchback	firstsecond	leaddiagonal	9	10	2	1.4	0.2	0	0.1	0.1	0	1	1	1	3	2
4x7	1	50%	17	8	2	2.3667	Random	Switchback	firstsecond	leaddiagonal	9	10	2	1.4	0.2	0	0.1	0.1	0	1	1	1	2	1
4x7	1	50%	18	9	2	1.6648	Random	Switchback	firstsecond	leaddiagonal	9	10	2	1.4	0.2	0	0.1	0.1	0	1	1	1	2	1
4x7	1	50%	19	1	3	1.67	Random	Switchback	firstsecond	leaddiagonal	9	10	1	1	0.1	0	0.1	0	0	1	0	1	2	1
4x7	1	50%	20	2	3	1.6044	Random	Switchback	firstsecond	leaddiagonal	9	10	1	1	0.1	0	0.1	0	0	1	0	1	2	1
4x7	1	50%	21	3	3	2.6382	Random	Switchback	firstsecond	leaddiagonal	9	10	3	1.8	0.3	0	0.1	0.2	0	1	2	1	3	2
4x7	1	50%	22	4	3	2.4266	Random	Switchback	firstsecond	leaddiagonal	9	10	2	1.4	0.2	0	0.1	0.1	0	1	1	1	2	1
4x7	1	50%	23	5	3	1.8869	Random	Switchback	firstsecond	leaddiagonal	9	10	1	1	0.1	0	0.1	0	0	1	0	1	2	1
4x7	1	50%	24	6	3	1.6862	Random	Switchback	firstsecond	leaddiagonal	9	10	1	1	0.1	0	0.1	0	0	1	0	1	2	1
4x7	1	50%	25	7	3	2.4172	Random	Switchback	firstsecond	leaddiagonal	9	10	2	1.4	0.2	0	0.1	0.1	0	1	1	1	3	2
4x7	1	50%	1	1	1	2.7342	Random	Switchback	firstsecond	greedymagic	9	10	1	1	0.1	0	0.1	0	0	1	0	1	2	1
4x7	1	50%	2	2	1	2.6277	Random	Switchback	firstsecond	greedymagic	9	10	1	1	0.1	0	0.1	0	0	1	0	1	2	1
4x7	1	50%	3	3	1	6.3178	Random	Switchback	firstsecond	greedymagic	9	10	1	1	0.1	0	0.1	0	0	1	0	1	2	1
4x7	1	50%	4	4	1	1.6714	Random	Switchback	firstsecond	greedymagic	9	10	1	1	0.1	0	0.1	0	0	1	0	1	2	1
4x7	1	50%	5	5	1	1.8505	Random	Switchback	firstsecond	greedymagic	9	10	1	1	0.1	0	0.1	0	0	1	0	1	2	1
4x7	1	50%	6	6	1	1.9301	Random	Switchback	firstsecond	greedymagic	9	10	1	1	0.1	0	0.1	0	0	1	0	1	2	1
4x7	1	50%	7	7	1	1.6615	Random	Switchback	firstsecond	greedymagic	9	10	1	1	0.1	0	0.1	0	0	1	0	1	2	1
4x7	1	50%	8	8	1	1.6253	Random	Switchback	firstsecond	greedymagic	9	10	1	1	0.1	0	0.1	0	0	1	0	1	2	1
4x7	1	50%	9	9	1	2.2632	Random	Switchback	firstsecond	greedymagic	9	10	1	1	0.1	0	0.1	0	0	1	0	1	2	1
4x7	1	50%	10	1	2	1.8504	Random	Switchback	firstsecond	greedymagic	9	10	1	1	0.1	0	0.1	0	0	1	0	1	2	1
4x7	1	50%	11	2	2	1.7376	Random	Switchback	firstsecond	greedymagic	9	10	1	1	0.1	0	0.1	0	0	1	0	1	2	1
4x7	1	50%	12	3	2	2.4408	Random	Switchback	firstsecond	greedymagic	9	10	1	1	0.1	0	0.1	0	0	1	0	1	2	1
4x7	1	50%	13	4	2	1.9587	Random	Switchback	firstsecond	greedymagic	9	10	1	1	0.1	0	0.1	0	0	1	0	1	2	1
4x7	1	50%	14	5	2	1.7405	Random	Switchback	firstsecond	greedymagic	9	10	1	1	0.1	0	0.1	0	0	1	0	1	2	1
4x7	1	50%	15	6	2	1.9255	Random	Switchback	firstsecond	greedymagic	9	10	1	1	0.1	0	0.1	0	0	1	0	1	2	1
4x7	1	50%	16	7	2	1.6848	Random	Switchback	firstsecond	greedymagic	9	10	1	1	0.1	0	0.1	0	0	1	0	1	2	1
4x7	1	50%	17	8	2	1.732	Random	Switchback	firstsecond	greedymagic	9	10	1	1	0.1	0	0.1	0	0	1	0	1	2	1
4x7	1	50%	18	9	2	1.7767	Random	Switchback	firstsecond	greedymagic	9	10	1	1	0.1	0	0.1	0	0	1	0	1	2	1
4x7	1	50%	19	1	3	2.1347	Random	Switchback	firstsecond	greedymagic	9	10	1	1	0.1	0	0.1	0	0	1	0	1	2	1
4x7	1	50%	20	2	3	1.7464	Random	Switchback	firstsecond	greedymagic	9	10	1	1	0.1	0	0.1	0	0	1	0	1	2	1
4x7	1	50%	21	3	3	1.8811	Random	Switchback	firstsecond	greedymagic	9	10	1	1	0.1	0	0.1	0	0	1	0	1	2	1
4x7	1	50%	22	4	3	1.6643	Random	Switchback	firstsecond	greedymagic	9	10	1	1	0.1	0	0.1	0	0	1	0	1	2	1
4x7	1	50%	23	5	3	1.8413	Random	Switchback	firstsecond	greedymagic	9	10	1	1	0.1	0	0.1	0	0	1	0	1	2	1
4x7	1	50%	24	6	3	1.7278	Random	Switchback	firstsecond	greedymagic	9	10	1	1	0.1	0	0.1	0	0	1	0	1	2	1
4x7	1	50%	25	7	3	1.6634	Random	Switchback	firstsecond	greedymagic	9	10	1	1	0.1	0	0.1	0	0	1	0	1	2	1
4x7	1	50%	1	1	1	4.95	Random	Switchback	firstsecond	greedyknight	9	13	0	0	0	0	0	0	0	0	0	1	2	1
4x7	1	50%	2	2	1	3.1945	Random	Switchback	firstsecond	greedyknight	9	14	0	0	0	0	0	0	0	0	0	1	2	1
4x7	1	50%	3	3	1	3.3711	Random	Switchback	firstsecond	greedyknight	9	13	0	0	0	0	0	0	0	0	0	1	2	1
4x7	1	50%	4	4	1	2.2421	Random	Switchback	firstsecond	greedyknight	9	12	0	0	0	0	0	0	0	0	0	1	2	1
4x7	1	50%	5	5	1	1.9773	Random	Switchback	firstsecond	greedyknight	9	13	0	0	0	0	0	0	0	0	0	1	2	1
4x7	1	50%	6	6	1	4.9266	Random	Switchback	firstsecond	greedyknight	9	12	0	0	0	0	0	0	0	0	0	1	2	1
4x7	1	50%	7	7	1	2.096	Random	Switchback	firstsecond	greedyknight	9	13	0	0	0	0	0	0	0	0	0	1	2	1
4x7	1	50%	8	8	1	2.7749	Random	Switchback	firstsecond	greedyknight	9	13	0	0	0	0	0	0	0	0	0	1	2	1
4x7	1	50%	9	9	1	2.2581	Random	Switchback	firstsecond	greedyknight	9	14	0	0	0	0	0	0	0	0	0	1	2	1
4x7	1	50%	10	10	1	2.0599	Random	Switchback	firstsecond	greedyknight	9	13	0	0	0	0	0	0	0	0	0	1	2	1
4x7	1	50%	11	11	1	2.0531	Random	Switchback	firstsecond	greedyknight	9	12	0	0	0	0	0	0	0	0	0	1	2	1
4x7	1	50%	12	12	1	4.5599	Random	Switchback	firstsecond	greedyknight	9	12	0	0	0	0	0	0	0	0	0	1	2	1
4x7	1	50%	13	1	2	2.3568	Random	Switchback	firstsecond	greedyknight	9	13	0	0	0	0	0	0	0	0	0	1	2	1
4x7	1	50%	14	2	2	1.8903	Random	Switchback	firstsecond	greedyknight	9	14	0	0	0	0	0	0	0	0	0	1	2	1
4x7	1	50%	15	3	2	2.0024	Random	Switchback	firstsecond	greedyknight	9	13	0	0	0	0	0	0	0	0	0	1	2	1
4x7	1	50%	16	4	2	1.9989	Random	Switchback	firstsecond	greedyknight	9	12	0	0	0	0	0	0	0	0	0	1	2	1
4x7	1	50%	17	5	2	1.8501	Random	Switchback	firstsecond	greedyknight	9	13	0	0	0	0	0	0	0	0	0	1	2	1
4x7	1	50%	18	6	2	1.973	Random	Switchback	firstsecond	greedyknight	9	12	0	0	0	0	0	0	0	0	0	1	2	1
4x7	1	50%	19	7	2	1.745	Random	Switchback	firstsecond	greedyknight	9	13	0	0	0	0	0	0	0	0	0	1	2	1
4x7	1	50%	20	8	2	2.5421	Random	Switchback	firstsecond	greedyknight	9	13	0	0	0	0	0	0	0	0	0	1	2	1
4x7	1	50%	21	9	2	3.2831	Random	Switchback	firstsecond	greedyknight	9	14	0	0	0	0	0	0	0	0	0	1	2	1
4x7	1	50%	22	10	2	3.2215	Random	Switchback	firstsecond	greedyknight	9	13	0	0	0	0	0	0	0	0	0	1	2	1
4x7	1	50%	23	11	2	2.2004	Random	Switchback	firstsecond	greedyknight	9	12	0	0	0	0	0	0	0	0	0	1	2	1
4x7	1	50%	24	12	2	2.2734	Random	Switchback	firstsecond	greedyknight	9	12	0	0	0	0	0	0	0	0	0	1	2	1
4x7	1	50%	25	1	3	2.7154	Random	Switchback	firstsecond	greedyknight	9	13	0	0	0	0	0	0	0	0	0	1	2	1
4x7	1	50%	1	1	1	1.956	Random	Switchback	firstsecond	greedyleaddiagonal	9	10	1	1	0.1	0	0.1	0	0	1	0	1	2	1
4x7	1	50%	2	2	1	1.8701	Random	Switchback	firstsecond	greedyleaddiagonal	9	10	1	1	0.1	0	0.1	0	0	1	0	1	2	1
4x7	1	50%	3	3	1	4.4845	Random	Switchback	firstsecond	greedyleaddiagonal	9	10	1	1	0.1	0	0.1	0	0	1	0	1	2	1
4x7	1	50%	4	4	1	2.3421	Random	Switchback	firstsecond	greedyleaddiagonal	9	10	1	1	0.1	0	0.1	0	0	1	0	1	2	1
4x7	1	50%	5	5	1	2.7777	Random	Switchback	firstsecond	greedyleaddiagonal	9	10	1	1	0.1	0	0.1	0	0	1	0	1	2	1
4x7	1	50%	6	6	1	1.8255	Random	Switchback	firstsecond	greedyleaddiagonal	9	10	1	1	0.1	0	0.1	0	0	1	0	1	2	1
4x7	1	50%	7	7	1	2.6405	Random	Switchback	firstsecond	greedyleaddiagonal	9	10	1	1	0.1	0	0.1	0	0	1	0	1	3	2
4x7	1	50%	8	8	1	5.2884	Random	Switchback	firstsecond	greedyleaddiagonal	9	10	1	1	0.1	0	0.1	0	0	1	0	1	2	1
4x7	1	50%	9	9	1	2.5526	Random	Switchback	firstsecond	greedyleaddiagonal	9	10	1	1	0.1	0	0.1	0	0	1	0	1	2	1
4x7	1	50%	10	1	2	2.123	Random	Switchback	firstsecond	greedyleaddiagonal	9	10	1	1	0.1	0	0.1	0	0	1	0	1	2	1
4x7	1	50%	11	2	2	1.7012	Random	Switchback	firstsecond	greedyleaddiagonal	9	10	1	1	0.1	0	0.1	0	0	1	0	1	2	1
4x7	1	50%	12	3	2	2.4275	Random	Switchback	firstsecond	greedyleaddiagonal	9	10	1	1	0.1	0	0.1	0	0	1	0	1	2	1
4x7	1	50%	13	4	2	2.269	Random	Switchback	firstsecond	greedyleaddiagonal	9	10	1	1	0.1	0	0.1	0	0	1	0	1	2	1
4x7	1	50%	14	5	2	1.6003	Random	Switchback	firstsecond	greedyleaddiagonal	9	10	1	1	0.1	0	0.1	0	0	1	0	1	2	1
4x7	1	50%	15	6	2	1.7436	Random	Switchback	firstsecond	greedyleaddiagonal	9	10	1	1	0.1	0	0.1	0	0	1	0	1	2	1
4x7	1	50%	16	7	2	2.2334	Random	Switchback	firstsecond	greedyleaddiagonal	9	10	1	1	0.1	0	0.1	0	0	1	0	1	3	2
4x7	1	50%	17	8	2	1.6536	Random	Switchback	firstsecond	greedyleaddiagonal	9	10	1	1	0.1	0	0.1	0	0	1	0	1	2	1
4x7	1	50%	18	9	2	1.4929	Random	Switchback	firstsecond	greedyleaddiagonal	9	10	1	1	0.1	0	0.1	0	0	1	0	1	2	1
4x7	1	50%	19	1	3	1.9403	Random	Switchback	firstsecond	greedyleaddiagonal	9	10	1	1	0.1	0	0.1	0	0	1	0	1	2	1
4x7	1	50%	20	2	3	2.0145	Random	Switchback	firstsecond	greedyleaddiagonal	9	10	1	1	0.1	0	0.1	0	0	1	0	1	2	1
4x7	1	50%	21	3	3	2.3038	Random	Switchback	firstsecond	greedyleaddiagonal	9	10	1	1	0.1	0	0.1	0	0	1	0	1	2	1
4x7	1	50%	22	4	3	2.3961	Random	Switchback	firstsecond	greedyleaddiagonal	9	10	1	1	0.1	0	0.1	0	0	1	0	1	2	1
4x7	1	50%	23	5	3	2.4178	Random	Switchback	firstsecond	greedyleaddiagonal	9	10	1	1	0.1	0	0.1	0	0	1	0	1	2	1
4x7	1	50%	24	6	3	1.9125	Random	Switchback	firstsecond	greedyleaddiagonal	9	10	1	1	0.1	0	0.1	0	0	1	0	1	2	1
4x7	1	50%	25	7	3	2.1997	Random	Switchback	firstsecond	greedyleaddiagonal	9	10	1	1	0.1	0	0.1	0	0	1	0	1	3	2
4x7	1	50%	1	1	1	7.0739	Random	Diagonal	firstsecond	magic	9	10	2	1.4	0.2	0	0.1	0.1	0	1	1	1	2	1
4x7	1	50%	2	2	1	2.2801	Random	Diagonal	firstsecond	magic	9	10	3	1.8	0.3	0	0.1	0.2	0	1	2	1	2	1
4x7	1	50%	3	3	1	2.1987	Random	Diagonal	firstsecond	magic	9	10	1	1	0.1	0	0.1	0	0	1	0	1	3	2
4x7	1	50%	4	4	1	1.5763	Random	Diagonal	firstsecond	magic	9	10	2	1.4	0.2	0	0.1	0.1	0	1	1	1	2	1
4x7	1	50%	5	5	1	1.3186	Random	Diagonal	firstsecond	magic	9	10	3	1.8	0.3	0	0.1	0.2	0	1	2	1	2	1
4x7	1	50%	6	6	1	1.4874	Random	Diagonal	firstsecond	magic	9	10	1	1	0.1	0	0.1	0	0	1	0	1	3	2
4x7	1	50%	7	7	1	1.7013	Random	Diagonal	firstsecond	magic	9	10	2	1.4	0.2	0	0.1	0.1	0	1	1	1	2	1
4x7	1	50%	8	8	1	1.6438	Random	Diagonal	firstsecond	magic	9	10	3	1.8	0.3	0	0.1	0.2	0	1	2	1	2	1
4x7	1	50%	9	9	1	1.7371	Random	Diagonal	firstsecond	magic	9	10	1	1	0.1	0	0.1	0	0	1	0	1	3	2
4x7	1	50%	10	1	2	1.6706	Random	Diagonal	firstsecond	magic	9	10	2	1.4	0.2	0	0.1	0.1	0	1	1	1	2	1
4x7	1	50%	11	2	2	1.5661	Random	Diagonal	firstsecond	magic	9	10	3	1.8	0.3	0	0.1	0.2	0	1	2	1	2	1
4x7	1	50%	12	3	2	1.4665	Random	Diagonal	firstsecond	magic	9	10	1	1	0.1	0	0.1	0	0	1	0	1	3	2
4x7	1	50%	13	4	2	1.5145	Random	Diagonal	firstsecond	magic	9	10	2	1.4	0.2	0	0.1	0.1	0	1	1	1	2	1
4x7	1	50%	14	5	2	1.6362	Random	Diagonal	firstsecond	magic	9	10	3	1.8	0.3	0	0.1	0.2	0	1	2	1	2	1
4x7	1	50%	15	6	2	1.4588	Random	Diagonal	firstsecond	magic	9	10	1	1	0.1	0	0.1	0	0	1	0	1	3	2
4x7	1	50%	16	7	2	1.4108	Random	Diagonal	firstsecond	magic	9	10	2	1.4	0.2	0	0.1	0.1	0	1	1	1	2	1
4x7	1	50%	17	8	2	1.3733	Random	Diagonal	firstsecond	magic	9	10	3	1.8	0.3	0	0.1	0.2	0	1	2	1	2	1
4x7	1	50%	18	9	2	1.2646	Random	Diagonal	firstsecond	magic	9	10	1	1	0.1	0	0.1	0	0	1	0	1	3	2
4x7	1	50%	19	1	3	1.1929	Random	Diagonal	firstsecond	magic	9	10	2	1.4	0.2	0	0.1	0.1	0	1	1	1	2	1
4x7	1	50%	20	2	3	1.0954	Random	Diagonal	firstsecond	magic	9	10	3	1.8	0.3	0	0.1	0.2	0	1	2	1	2	1
4x7	1	50%	21	3	3	1.2169	Random	Diagonal	firstsecond	magic	9	10	1	1	0.1	0	0.1	0	0	1	0	1	3	2
4x7	1	50%	22	4	3	1.3605	Random	Diagonal	firstsecond	magic	9	10	2	1.4	0.2	0	0.1	0.1	0	1	1	1	2	1
4x7	1	50%	23	5	3	1.2472	Random	Diagonal	firstsecond	magic	9	10	3	1.8	0.3	0	0.1	0.2	0	1	2	1	2	1
4x7	1	50%	24	6	3	1.2016	Random	Diagonal	firstsecond	magic	9	10	1	1	0.1	0	0.1	0	0	1	0	1	3	2
4x7	1	50%	25	7	3	1.2865	Random	Diagonal	firstsecond	magic	9	10	2	1.4	0.2	0	0.1	0.1	0	1	1	1	2	1
4x7	1	50%	1	1	1	1.9557	Random	Diagonal	firstsecond	knight	9	13	0	0	0	0	0	0	0	0	0	1	2	1
4x7	1	50%	2	2	1	1.6347	Random	Diagonal	firstsecond	knight	9	14	0	0	0	0	0	0	0	0	0	1	2	1
4x7	1	50%	3	3	1	1.5637	Random	Diagonal	firstsecond	knight	9	13	1	0.4	0.08	0	0	0.08	0	0	1	1	2	1
4x7	1	50%	4	4	1	2.7787	Random	Diagonal	firstsecond	knight	9	13	0	0	0	0	0	0	0	0	0	1	2	1
4x7	1	50%	5	5	1	3.0977	Random	Diagonal	firstsecond	knight	9	13	1	0.4	0.08	0	0	0.08	0	0	1	1	2	1
4x7	1	50%	6	6	1	1.9695	Random	Diagonal	firstsecond	knight	9	13	0	0	0	0	0	0	0	0	0	1	2	1
4x7	1	50%	7	7	1	2.0654	Random	Diagonal	firstsecond	knight	9	13	1	0.4	0.08	0	0	0.08	0	0	1	1	2	1
4x7	1	50%	8	8	1	2.2808	Random	Diagonal	firstsecond	knight	9	13	0	0	0	0	0	0	0	0	0	1	2	1
4x7	1	50%	9	9	1	1.94	Random	Diagonal	firstsecond	knight	9	14	0	0	0	0	0	0	0	0	0	1	2	1
4x7	1	50%	10	10	1	2.1462	Random	Diagonal	firstsecond	knight	9	13	0	0	0	0	0	0	0	0	0	1	2	1
4x7	1	50%	11	11	1	2.1889	Random	Diagonal	firstsecond	knight	9	12	2	0.8	0.17	0	0	0.17	0	0	2	1	2	1
4x7	1	50%	12	12	1	2.4845	Random	Diagonal	firstsecond	knight	9	12	1	0.4	0.08	0	0	0.08	0	0	1	1	3	2
4x7	1	50%	13	1	2	2.0408	Random	Diagonal	firstsecond	knight	9	13	0	0	0	0	0	0	0	0	0	1	2	1
4x7	1	50%	14	2	2	2.0664	Random	Diagonal	firstsecond	knight	9	14	0	0	0	0	0	0	0	0	0	1	2	1
4x7	1	50%	15	3	2	1.9099	Random	Diagonal	firstsecond	knight	9	13	1	0.4	0.08	0	0	0.08	0	0	1	1	2	1
4x7	1	50%	16	4	2	1.874	Random	Diagonal	firstsecond	knight	9	13	0	0	0	0	0	0	0	0	0	1	2	1
4x7	1	50%	17	5	2	2.0907	Random	Diagonal	firstsecond	knight	9	13	1	0.4	0.08	0	0	0.08	0	0	1	1	2	1
4x7	1	50%	18	6	2	2.0359	Random	Diagonal	firstsecond	knight	9	13	0	0	0	0	0	0	0	0	0	1	2	1
4x7	1	50%	19	7	2	1.8054	Random	Diagonal	firstsecond	knight	9	13	1	0.4	0.08	0	0	0.08	0	0	1	1	2	1
4x7	1	50%	20	8	2	2.0995	Random	Diagonal	firstsecond	knight	9	13	0	0	0	0	0	0	0	0	0	1	2	1
4x7	1	50%	21	9	2	1.8941	Random	Diagonal	firstsecond	knight	9	14	0	0	0	0	0	0	0	0	0	1	2	1
4x7	1	50%	22	10	2	2.0039	Random	Diagonal	firstsecond	knight	9	13	0	0	0	0	0	0	0	0	0	1	2	1
4x7	1	50%	23	11	2	1.9979	Random	Diagonal	firstsecond	knight	9	12	2	0.8	0.17	0	0	0.17	0	0	2	1	2	1
4x7	1	50%	24	12	2	1.7969	Random	Diagonal	firstsecond	knight	9	12	1	0.4	0.08	0	0	0.08	0	0	1	1	3	2
4x7	1	50%	25	1	3	1.9009	Random	Diagonal	firstsecond	knight	9	13	0	0	0	0	0	0	0	0	0	1	2	1
4x7	1	50%	1	1	1	1.6458	Random	Diagonal	firstsecond	leaddiagonal	9	10	1	1	0.1	0	0.1	0	0	1	0	1	2	1
4x7	1	50%	2	2	1	1.6676	Random	Diagonal	firstsecond	leaddiagonal	9	10	3	1.8	0.3	0	0.1	0.2	0	1	2	1	2	1
4x7	1	50%	3	3	1	1.8993	Random	Diagonal	firstsecond	leaddiagonal	9	10	2	1.4	0.2	0	0.1	0.1	0	1	1	1	3	2
4x7	1	50%	4	4	1	1.723	Random	Diagonal	firstsecond	leaddiagonal	9	10	1	1	0.1	0	0.1	0	0	1	0	1	2	1
4x7	1	50%	5	5	1	1.6223	Random	Diagonal	firstsecond	leaddiagonal	9	10	1	1	0.1	0	0.1	0	0	1	0	1	2	1
4x7	1	50%	6	6	1	1.4072	Random	Diagonal	firstsecond	leaddiagonal	9	10	2	1.4	0.2	0	0.1	0.1	0	1	1	1	2	1
4x7	1	50%	7	7	1	1.6917	Random	Diagonal	firstsecond	leaddiagonal	9	10	2	1.4	0.2	0	0.1	0.1	0	1	1	1	3	2
4x7	1	50%	8	8	1	2.4443	Random	Diagonal	firstsecond	leaddiagonal	9	10	2	1.4	0.2	0	0.1	0.1	0	1	1	1	2	1
4x7	1	50%	9	9	1	1.4859	Random	Diagonal	firstsecond	leaddiagonal	9	10	1	1	0.1	0	0.1	0	0	1	0	1	2	1
4x7	1	50%	10	1	2	1.4604	Random	Diagonal	firstsecond	leaddiagonal	9	10	1	1	0.1	0	0.1	0	0	1	0	1	2	1
4x7	1	50%	11	2	2	1.3847	Random	Diagonal	firstsecond	leaddiagonal	9	10	3	1.8	0.3	0	0.1	0.2	0	1	2	1	2	1
4x7	1	50%	12	3	2	1.4872	Random	Diagonal	firstsecond	leaddiagonal	9	10	2	1.4	0.2	0	0.1	0.1	0	1	1	1	3	2
4x7	1	50%	13	4	2	1.3943	Random	Diagonal	firstsecond	leaddiagonal	9	10	1	1	0.1	0	0.1	0	0	1	0	1	2	1
4x7	1	50%	14	5	2	1.2993	Random	Diagonal	firstsecond	leaddiagonal	9	10	1	1	0.1	0	0.1	0	0	1	0	1	2	1
4x7	1	50%	15	6	2	1.3581	Random	Diagonal	firstsecond	leaddiagonal	9	10	2	1.4	0.2	0	0.1	0.1	0	1	1	1	2	1
4x7	1	50%	16	7	2	1.6252	Random	Diagonal	firstsecond	leaddiagonal	9	10	2	1.4	0.2	0	0.1	0.1	0	1	1	1	3	2
4x7	1	50%	17	8	2	1.5176	Random	Diagonal	firstsecond	leaddiagonal	9	10	2	1.4	0.2	0	0.1	0.1	0	1	1	1	2	1
4x7	1	50%	18	9	2	1.4539	Random	Diagonal	firstsecond	leaddiagonal	9	10	1	1	0.1	0	0.1	0	0	1	0	1	2	1
4x7	1	50%	19	1	3	1.521	Random	Diagonal	firstsecond	leaddiagonal	9	10	1	1	0.1	0	0.1	0	0	1	0	1	2	1
4x7	1	50%	20	2	3	1.5703	Random	Diagonal	firstsecond	leaddiagonal	9	10	3	1.8	0.3	0	0.1	0.2	0	1	2	1	2	1
4x7	1	50%	21	3	3	1.5269	Random	Diagonal	firstsecond	leaddiagonal	9	10	2	1.4	0.2	0	0.1	0.1	0	1	1	1	3	2
4x7	1	50%	22	4	3	1.5753	Random	Diagonal	firstsecond	leaddiagonal	9	10	1	1	0.1	0	0.1	0	0	1	0	1	2	1
4x7	1	50%	23	5	3	1.5806	Random	Diagonal	firstsecond	leaddiagonal	9	10	1	1	0.1	0	0.1	0	0	1	0	1	2	1
4x7	1	50%	24	6	3	1.6498	Random	Diagonal	firstsecond	leaddiagonal	9	10	2	1.4	0.2	0	0.1	0.1	0	1	1	1	2	1
4x7	1	50%	25	7	3	1.5263	Random	Diagonal	firstsecond	leaddiagonal	9	10	2	1.4	0.2	0	0.1	0.1	0	1	1	1	3	2
4x7	1	50%	1	1	1	2.4342	Random	Diagonal	firstsecond	greedymagic	9	10	1	1	0.1	0	0.1	0	0	1	0	1	2	1
4x7	1	50%	2	2	1	2.9558	Random	Diagonal	firstsecond	greedymagic	9	10	1	1	0.1	0	0.1	0	0	1	0	1	3	2
4x7	1	50%	3	3	1	2.6047	Random	Diagonal	firstsecond	greedymagic	9	10	1	1	0.1	0	0.1	0	0	1	0	1	3	2
4x7	1	50%	4	4	1	2.707	Random	Diagonal	firstsecond	greedymagic	9	10	1	1	0.1	0	0.1	0	0	1	0	1	2	1
4x7	1	50%	5	5	1	3.2473	Random	Diagonal	firstsecond	greedymagic	9	10	1	1	0.1	0	0.1	0	0	1	0	1	3	2
4x7	1	50%	6	6	1	1.8232	Random	Diagonal	firstsecond	greedymagic	9	10	1	1	0.1	0	0.1	0	0	1	0	1	3	2
4x7	1	50%	7	7	1	1.8283	Random	Diagonal	firstsecond	greedymagic	9	10	1	1	0.1	0	0.1	0	0	1	0	1	2	1
4x7	1	50%	8	8	1	1.8605	Random	Diagonal	firstsecond	greedymagic	9	10	1	1	0.1	0	0.1	0	0	1	0	1	3	2
4x7	1	50%	9	9	1	1.6842	Random	Diagonal	firstsecond	greedymagic	9	10	1	1	0.1	0	0.1	0	0	1	0	1	3	2
4x7	1	50%	10	1	2	1.8113	Random	Diagonal	firstsecond	greedymagic	9	10	1	1	0.1	0	0.1	0	0	1	0	1	2	1
4x7	1	50%	11	2	2	1.9399	Random	Diagonal	firstsecond	greedymagic	9	10	1	1	0.1	0	0.1	0	0	1	0	1	3	2
4x7	1	50%	12	3	2	2.1018	Random	Diagonal	firstsecond	greedymagic	9	10	1	1	0.1	0	0.1	0	0	1	0	1	3	2
4x7	1	50%	13	4	2	1.8493	Random	Diagonal	firstsecond	greedymagic	9	10	1	1	0.1	0	0.1	0	0	1	0	1	2	1
4x7	1	50%	14	5	2	1.9546	Random	Diagonal	firstsecond	greedymagic	9	10	1	1	0.1	0	0.1	0	0	1	0	1	3	2
4x7	1	50%	15	6	2	1.696	Random	Diagonal	firstsecond	greedymagic	9	10	1	1	0.1	0	0.1	0	0	1	0	1	3	2
4x7	1	50%	16	7	2	1.6869	Random	Diagonal	firstsecond	greedymagic	9	10	1	1	0.1	0	0.1	0	0	1	0	1	2	1
4x7	1	50%	17	8	2	1.9653	Random	Diagonal	firstsecond	greedymagic	9	10	1	1	0.1	0	0.1	0	0	1	0	1	3	2
4x7	1	50%	18	9	2	1.9831	Random	Diagonal	firstsecond	greedymagic	9	10	1	1	0.1	0	0.1	0	0	1	0	1	3	2
4x7	1	50%	19	1	3	1.6685	Random	Diagonal	firstsecond	greedymagic	9	10	1	1	0.1	0	0.1	0	0	1	0	1	2	1
4x7	1	50%	20	2	3	1.8211	Random	Diagonal	firstsecond	greedymagic	9	10	1	1	0.1	0	0.1	0	0	1	0	1	3	2
4x7	1	50%	21	3	3	1.5599	Random	Diagonal	firstsecond	greedymagic	9	10	1	1	0.1	0	0.1	0	0	1	0	1	3	2
4x7	1	50%	22	4	3	1.4993	Random	Diagonal	firstsecond	greedymagic	9	10	1	1	0.1	0	0.1	0	0	1	0	1	2	1
4x7	1	50%	23	5	3	1.6371	Random	Diagonal	firstsecond	greedymagic	9	10	1	1	0.1	0	0.1	0	0	1	0	1	3	2
4x7	1	50%	24	6	3	1.6996	Random	Diagonal	firstsecond	greedymagic	9	10	1	1	0.1	0	0.1	0	0	1	0	1	3	2
4x7	1	50%	25	7	3	2.4311	Random	Diagonal	firstsecond	greedymagic	9	10	1	1	0.1	0	0.1	0	0	1	0	1	2	1
4x7	1	50%	1	1	1	3.6932	Random	Diagonal	firstsecond	greedyknight	9	13	0	0	0	0	0	0	0	0	0	1	2	1
4x7	1	50%	2	2	1	2.0221	Random	Diagonal	firstsecond	greedyknight	9	14	0	0	0	0	0	0	0	0	0	1	2	1
4x7	1	50%	3	3	1	2.0416	Random	Diagonal	firstsecond	greedyknight	9	13	0	0	0	0	0	0	0	0	0	1	2	1
4x7	1	50%	4	4	1	2.1043	Random	Diagonal	firstsecond	greedyknight	9	13	0	0	0	0	0	0	0	0	0	1	2	1
4x7	1	50%	5	5	1	2.4736	Random	Diagonal	firstsecond	greedyknight	9	13	0	0	0	0	0	0	0	0	0	1	2	1
4x7	1	50%	6	6	1	2.4186	Random	Diagonal	firstsecond	greedyknight	9	13	0	0	0	0	0	0	0	0	0	1	2	1
4x7	1	50%	7	7	1	2.6551	Random	Diagonal	firstsecond	greedyknight	9	14	0	0	0	0	0	0	0	0	0	1	2	1
4x7	1	50%	8	8	1	2.0718	Random	Diagonal	firstsecond	greedyknight	9	13	0	0	0	0	0	0	0	0	0	1	2	1
4x7	1	50%	9	9	1	1.9388	Random	Diagonal	firstsecond	greedyknight	9	14	0	0	0	0	0	0	0	0	0	1	2	1
4x7	1	50%	10	10	1	3.7009	Random	Diagonal	firstsecond	greedyknight	9	13	0	0	0	0	0	0	0	0	0	1	2	1
4x7	1	50%	11	11	1	3.4198	Random	Diagonal	firstsecond	greedyknight	9	13	0	0	0	0	0	0	0	0	0	1	2	1
4x7	1	50%	12	12	1	4.5023	Random	Diagonal	firstsecond	greedyknight	9	12	0	0	0	0	0	0	0	0	0	1	3	2
4x7	1	50%	13	1	2	1.9037	Random	Diagonal	firstsecond	greedyknight	9	13	0	0	0	0	0	0	0	0	0	1	2	1
4x7	1	50%	14	2	2	2.074	Random	Diagonal	firstsecond	greedyknight	9	14	0	0	0	0	0	0	0	0	0	1	2	1
4x7	1	50%	15	3	2	2.1412	Random	Diagonal	firstsecond	greedyknight	9	13	0	0	0	0	0	0	0	0	0	1	2	1
4x7	1	50%	16	4	2	1.9891	Random	Diagonal	firstsecond	greedyknight	9	13	0	0	0	0	0	0	0	0	0	1	2	1
4x7	1	50%	17	5	2	2.338	Random	Diagonal	firstsecond	greedyknight	9	13	0	0	0	0	0	0	0	0	0	1	2	1
4x7	1	50%	18	6	2	2.2984	Random	Diagonal	firstsecond	greedyknight	9	13	0	0	0	0	0	0	0	0	0	1	2	1
4x7	1	50%	19	7	2	2.0368	Random	Diagonal	firstsecond	greedyknight	9	14	0	0	0	0	0	0	0	0	0	1	2	1
4x7	1	50%	20	8	2	2.0621	Random	Diagonal	firstsecond	greedyknight	9	13	0	0	0	0	0	0	0	0	0	1	2	1
4x7	1	50%	21	9	2	2.2015	Random	Diagonal	firstsecond	greedyknight	9	14	0	0	0	0	0	0	0	0	0	1	2	1
4x7	1	50%	22	10	2	2.1345	Random	Diagonal	firstsecond	greedyknight	9	13	0	0	0	0	0	0	0	0	0	1	2	1
4x7	1	50%	23	11	2	2.4968	Random	Diagonal	firstsecond	greedyknight	9	13	0	0	0	0	0	0	0	0	0	1	2	1
4x7	1	50%	24	12	2	2.8293	Random	Diagonal	firstsecond	greedyknight	9	12	0	0	0	0	0	0	0	0	0	1	3	2
4x7	1	50%	25	1	3	2.1303	Random	Diagonal	firstsecond	greedyknight	9	13	0	0	0	0	0	0	0	0	0	1	2	1
4x7	1	50%	1	1	1	1.8785	Random	Diagonal	firstsecond	greedyleaddiagonal	9	10	1	1	0.1	0	0.1	0	0	1	0	1	2	1
4x7	1	50%	2	2	1	2.8142	Random	Diagonal	firstsecond	greedyleaddiagonal	9	10	1	1	0.1	0	0.1	0	0	1	0	1	2	1
4x7	1	50%	3	3	1	2.6991	Random	Diagonal	firstsecond	greedyleaddiagonal	9	10	1	1	0.1	0	0.1	0	0	1	0	1	2	1
4x7	1	50%	4	4	1	1.9253	Random	Diagonal	firstsecond	greedyleaddiagonal	9	10	1	1	0.1	0	0.1	0	0	1	0	1	2	1
4x7	1	50%	5	5	1	1.911	Random	Diagonal	firstsecond	greedyleaddiagonal	9	10	1	1	0.1	0	0.1	0	0	1	0	1	2	1
4x7	1	50%	6	6	1	2.4855	Random	Diagonal	firstsecond	greedyleaddiagonal	9	10	1	1	0.1	0	0.1	0	0	1	0	1	2	1
4x7	1	50%	7	7	1	4.3333	Random	Diagonal	firstsecond	greedyleaddiagonal	9	10	1	1	0.1	0	0.1	0	0	1	0	1	2	1
4x7	1	50%	8	8	1	2.5338	Random	Diagonal	firstsecond	greedyleaddiagonal	9	10	1	1	0.1	0	0.1	0	0	1	0	1	2	1
4x7	1	50%	9	9	1	2.655	Random	Diagonal	firstsecond	greedyleaddiagonal	9	10	1	1	0.1	0	0.1	0	0	1	0	1	2	1
4x7	1	50%	10	1	2	2.2321	Random	Diagonal	firstsecond	greedyleaddiagonal	9	10	1	1	0.1	0	0.1	0	0	1	0	1	2	1
4x7	1	50%	11	2	2	3.2276	Random	Diagonal	firstsecond	greedyleaddiagonal	9	10	1	1	0.1	0	0.1	0	0	1	0	1	2	1
4x7	1	50%	12	3	2	2.0307	Random	Diagonal	firstsecond	greedyleaddiagonal	9	10	1	1	0.1	0	0.1	0	0	1	0	1	2	1
4x7	1	50%	13	4	2	2.1573	Random	Diagonal	firstsecond	greedyleaddiagonal	9	10	1	1	0.1	0	0.1	0	0	1	0	1	2	1
4x7	1	50%	14	5	2	2.0845	Random	Diagonal	firstsecond	greedyleaddiagonal	9	10	1	1	0.1	0	0.1	0	0	1	0	1	2	1
4x7	1	50%	15	6	2	2.14	Random	Diagonal	firstsecond	greedyleaddiagonal	9	10	1	1	0.1	0	0.1	0	0	1	0	1	2	1
4x7	1	50%	16	7	2	1.8596	Random	Diagonal	firstsecond	greedyleaddiagonal	9	10	1	1	0.1	0	0.1	0	0	1	0	1	2	1
4x7	1	50%	17	8	2	1.9425	Random	Diagonal	firstsecond	greedyleaddiagonal	9	10	1	1	0.1	0	0.1	0	0	1	0	1	2	1
4x7	1	50%	18	9	2	2.7609	Random	Diagonal	firstsecond	greedyleaddiagonal	9	10	1	1	0.1	0	0.1	0	0	1	0	1	2	1
4x7	1	50%	19	1	3	2.9523	Random	Diagonal	firstsecond	greedyleaddiagonal	9	10	1	1	0.1	0	0.1	0	0	1	0	1	2	1
4x7	1	50%	20	2	3	3.4162	Random	Diagonal	firstsecond	greedyleaddiagonal	9	10	1	1	0.1	0	0.1	0	0	1	0	1	2	1
4x7	1	50%	21	3	3	2.9351	Random	Diagonal	firstsecond	greedyleaddiagonal	9	10	1	1	0.1	0	0.1	0	0	1	0	1	2	1
4x7	1	50%	22	4	3	2.8548	Random	Diagonal	firstsecond	greedyleaddiagonal	9	10	1	1	0.1	0	0.1	0	0	1	0	1	2	1
4x7	1	50%	23	5	3	3.2072	Random	Diagonal	firstsecond	greedyleaddiagonal	9	10	1	1	0.1	0	0.1	0	0	1	0	1	2	1
4x7	1	50%	24	6	3	3.2307	Random	Diagonal	firstsecond	greedyleaddiagonal	9	10	1	1	0.1	0	0.1	0	0	1	0	1	2	1
4x7	1	50%	25	7	3	3.0592	Random	Diagonal	firstsecond	greedyleaddiagonal	9	10	1	1	0.1	0	0.1	0	0	1	0	1	2	1
4x7	1	50%	1	1	1	10.0923	Random	DiagonalSwitchback	firstsecond	magic	9	10	2	1.4	0.2	0	0.1	0.1	0	1	1	1	2	1
4x7	1	50%	2	2	1	3.2772	Random	DiagonalSwitchback	firstsecond	magic	9	10	3	1.8	0.3	0	0.1	0.2	0	1	2	1	2	1
4x7	1	50%	3	3	1	1.8527	Random	DiagonalSwitchback	firstsecond	magic	9	10	1	1	0.1	0	0.1	0	0	1	0	1	3	2
4x7	1	50%	4	4	1	1.8249	Random	DiagonalSwitchback	firstsecond	magic	9	10	2	1.4	0.2	0	0.1	0.1	0	1	1	1	2	1
4x7	1	50%	5	5	1	1.6419	Random	DiagonalSwitchback	firstsecond	magic	9	10	3	1.8	0.3	0	0.1	0.2	0	1	2	1	2	1
4x7	1	50%	6	6	1	1.6695	Random	DiagonalSwitchback	firstsecond	magic	9	10	1	1	0.1	0	0.1	0	0	1	0	1	3	2
4x7	1	50%	7	7	1	1.6395	Random	DiagonalSwitchback	firstsecond	magic	9	10	2	1.4	0.2	0	0.1	0.1	0	1	1	1	2	1
4x7	1	50%	8	8	1	2.4873	Random	DiagonalSwitchback	firstsecond	magic	9	10	3	1.8	0.3	0	0.1	0.2	0	1	2	1	2	1
4x7	1	50%	9	9	1	1.71	Random	DiagonalSwitchback	firstsecond	magic	9	10	1	1	0.1	0	0.1	0	0	1	0	1	3	2
4x7	1	50%	10	1	2	1.871	Random	DiagonalSwitchback	firstsecond	magic	9	10	2	1.4	0.2	0	0.1	0.1	0	1	1	1	2	1
4x7	1	50%	11	2	2	1.839	Random	DiagonalSwitchback	firstsecond	magic	9	10	3	1.8	0.3	0	0.1	0.2	0	1	2	1	2	1
4x7	1	50%	12	3	2	1.6793	Random	DiagonalSwitchback	firstsecond	magic	9	10	1	1	0.1	0	0.1	0	0	1	0	1	3	2
4x7	1	50%	13	4	2	2.4476	Random	DiagonalSwitchback	firstsecond	magic	9	10	2	1.4	0.2	0	0.1	0.1	0	1	1	1	2	1
4x7	1	50%	14	5	2	2.4296	Random	DiagonalSwitchback	firstsecond	magic	9	10	3	1.8	0.3	0	0.1	0.2	0	1	2	1	2	1
4x7	1	50%	15	6	2	2.4023	Random	DiagonalSwitchback	firstsecond	magic	9	10	1	1	0.1	0	0.1	0	0	1	0	1	3	2
4x7	1	50%	16	7	2	2.6029	Random	DiagonalSwitchback	firstsecond	magic	9	10	2	1.4	0.2	0	0.1	0.1	0	1	1	1	2	1
4x7	1	50%	17	8	2	2.5304	Random	DiagonalSwitchback	firstsecond	magic	9	10	3	1.8	0.3	0	0.1	0.2	0	1	2	1	2	1
4x7	1	50%	18	9	2	2.5589	Random	DiagonalSwitchback	firstsecond	magic	9	10	1	1	0.1	0	0.1	0	0	1	0	1	3	2
4x7	1	50%	19	1	3	1.6955	Random	DiagonalSwitchback	firstsecond	magic	9	10	2	1.4	0.2	0	0.1	0.1	0	1	1	1	2	1
4x7	1	50%	20	2	3	1.7352	Random	DiagonalSwitchback	firstsecond	magic	9	10	3	1.8	0.3	0	0.1	0.2	0	1	2	1	2	1
4x7	1	50%	21	3	3	1.6006	Random	DiagonalSwitchback	firstsecond	magic	9	10	1	1	0.1	0	0.1	0	0	1	0	1	3	2
4x7	1	50%	22	4	3	1.4887	Random	DiagonalSwitchback	firstsecond	magic	9	10	2	1.4	0.2	0	0.1	0.1	0	1	1	1	2	1
4x7	1	50%	23	5	3	1.5773	Random	DiagonalSwitchback	firstsecond	magic	9	10	3	1.8	0.3	0	0.1	0.2	0	1	2	1	2	1
4x7	1	50%	24	6	3	1.4754	Random	DiagonalSwitchback	firstsecond	magic	9	10	1	1	0.1	0	0.1	0	0	1	0	1	3	2
4x7	1	50%	25	7	3	2.3611	Random	DiagonalSwitchback	firstsecond	magic	9	10	2	1.4	0.2	0	0.1	0.1	0	1	1	1	2	1
4x7	1	50%	1	1	1	2.1384	Random	DiagonalSwitchback	firstsecond	knight	9	13	0	0	0	0	0	0	0	0	0	1	2	1
4x7	1	50%	2	2	1	2.6443	Random	DiagonalSwitchback	firstsecond	knight	9	14	0	0	0	0	0	0	0	0	0	1	2	1
4x7	1	50%	3	3	1	3.3464	Random	DiagonalSwitchback	firstsecond	knight	9	13	1	0.4	0.08	0	0	0.08	0	0	1	1	2	1
4x7	1	50%	4	4	1	3.1728	Random	DiagonalSwitchback	firstsecond	knight	9	13	0	0	0	0	0	0	0	0	0	1	2	1
4x7	1	50%	5	5	1	3.4074	Random	DiagonalSwitchback	firstsecond	knight	9	13	1	0.4	0.08	0	0	0.08	0	0	1	1	2	1
4x7	1	50%	6	6	1	2.6627	Random	DiagonalSwitchback	firstsecond	knight	9	13	0	0	0	0	0	0	0	0	0	1	2	1
4x7	1	50%	7	7	1	3.6265	Random	DiagonalSwitchback	firstsecond	knight	9	13	1	0.4	0.08	0	0	0.08	0	0	1	1	2	1
4x7	1	50%	8	8	1	3.4727	Random	DiagonalSwitchback	firstsecond	knight	9	13	0	0	0	0	0	0	0	0	0	1	2	1
4x7	1	50%	9	9	1	3.4539	Random	DiagonalSwitchback	firstsecond	knight	9	14	0	0	0	0	0	0	0	0	0	1	2	1
4x7	1	50%	10	10	1	3.3846	Random	DiagonalSwitchback	firstsecond	knight	9	13	0	0	0	0	0	0	0	0	0	1	2	1
4x7	1	50%	11	11	1	2.8187	Random	DiagonalSwitchback	firstsecond	knight	9	12	2	0.8	0.17	0	0	0.17	0	0	2	1	2	1
4x7	1	50%	12	12	1	3.6436	Random	DiagonalSwitchback	firstsecond	knight	9	12	1	0.4	0.08	0	0	0.08	0	0	1	1	3	2
4x7	1	50%	13	1	2	3.3056	Random	DiagonalSwitchback	firstsecond	knight	9	13	0	0	0	0	0	0	0	0	0	1	2	1
4x7	1	50%	14	2	2	3.2305	Random	DiagonalSwitchback	firstsecond	knight	9	14	0	0	0	0	0	0	0	0	0	1	2	1
4x7	1	50%	15	3	2	3.1757	Random	DiagonalSwitchback	firstsecond	knight	9	13	1	0.4	0.08	0	0	0.08	0	0	1	1	2	1
4x7	1	50%	16	4	2	3.1795	Random	DiagonalSwitchback	firstsecond	knight	9	13	0	0	0	0	0	0	0	0	0	1	2	1
4x7	1	50%	17	5	2	1.8192	Random	DiagonalSwitchback	firstsecond	knight	9	13	1	0.4	0.08	0	0	0.08	0	0	1	1	2	1
4x7	1	50%	18	6	2	1.7353	Random	DiagonalSwitchback	firstsecond	knight	9	13	0	0	0	0	0	0	0	0	0	1	2	1
4x7	1	50%	19	7	2	1.571	Random	DiagonalSwitchback	firstsecond	knight	9	13	1	0.4	0.08	0	0	0.08	0	0	1	1	2	1
4x7	1	50%	20	8	2	1.5969	Random	DiagonalSwitchback	firstsecond	knight	9	13	0	0	0	0	0	0	0	0	0	1	2	1
4x7	1	50%	21	9	2	1.5404	Random	DiagonalSwitchback	firstsecond	knight	9	14	0	0	0	0	0	0	0	0	0	1	2	1
4x7	1	50%	22	10	2	1.7437	Random	DiagonalSwitchback	firstsecond	knight	9	13	0	0	0	0	0	0	0	0	0	1	2	1
4x7	1	50%	23	11	2	1.801	Random	DiagonalSwitchback	firstsecond	knight	9	12	2	0.8	0.17	0	0	0.17	0	0	2	1	2	1
4x7	1	50%	24	12	2	2.0062	Random	DiagonalSwitchback	firstsecond	knight	9	12	1	0.4	0.08	0	0	0.08	0	0	1	1	3	2
4x7	1	50%	25	1	3	1.656	Random	DiagonalSwitchback	firstsecond	knight	9	13	0	0	0	0	0	0	0	0	0	1	2	1
4x7	1	50%	1	1	1	1.3261	Random	DiagonalSwitchback	firstsecond	leaddiagonal	9	10	1	1	0.1	0	0.1	0	0	1	0	1	2	1
4x7	1	50%	2	2	1	1.3566	Random	DiagonalSwitchback	firstsecond	leaddiagonal	9	10	3	1.8	0.3	0	0.1	0.2	0	1	2	1	2	1
4x7	1	50%	3	3	1	1.3488	Random	DiagonalSwitchback	firstsecond	leaddiagonal	9	10	2	1.4	0.2	0	0.1	0.1	0	1	1	1	3	2
4x7	1	50%	4	4	1	1.3826	Random	DiagonalSwitchback	firstsecond	leaddiagonal	9	10	1	1	0.1	0	0.1	0	0	1	0	1	2	1
4x7	1	50%	5	5	1	1.6211	Random	DiagonalSwitchback	firstsecond	leaddiagonal	9	10	1	1	0.1	0	0.1	0	0	1	0	1	2	1
4x7	1	50%	6	6	1	1.623	Random	DiagonalSwitchback	firstsecond	leaddiagonal	9	10	2	1.4	0.2	0	0.1	0.1	0	1	1	1	2	1
4x7	1	50%	7	7	1	1.5465	Random	DiagonalSwitchback	firstsecond	leaddiagonal	9	10	2	1.4	0.2	0	0.1	0.1	0	1	1	1	3	2
4x7	1	50%	8	8	1	1.8886	Random	DiagonalSwitchback	firstsecond	leaddiagonal	9	10	2	1.4	0.2	0	0.1	0.1	0	1	1	1	2	1
4x7	1	50%	9	9	1	2.0663	Random	DiagonalSwitchback	firstsecond	leaddiagonal	9	10	1	1	0.1	0	0.1	0	0	1	0	1	2	1
4x7	1	50%	10	1	2	1.6235	Random	DiagonalSwitchback	firstsecond	leaddiagonal	9	10	1	1	0.1	0	0.1	0	0	1	0	1	2	1
4x7	1	50%	11	2	2	1.533	Random	DiagonalSwitchback	firstsecond	leaddiagonal	9	10	3	1.8	0.3	0	0.1	0.2	0	1	2	1	2	1
4x7	1	50%	12	3	2	1.9804	Random	DiagonalSwitchback	firstsecond	leaddiagonal	9	10	2	1.4	0.2	0	0.1	0.1	0	1	1	1	3	2
4x7	1	50%	13	4	2	1.7771	Random	DiagonalSwitchback	firstsecond	leaddiagonal	9	10	1	1	0.1	0	0.1	0	0	1	0	1	2	1
4x7	1	50%	14	5	2	2.7107	Random	DiagonalSwitchback	firstsecond	leaddiagonal	9	10	1	1	0.1	0	0.1	0	0	1	0	1	2	1
4x7	1	50%	15	6	2	1.6779	Random	DiagonalSwitchback	firstsecond	leaddiagonal	9	10	2	1.4	0.2	0	0.1	0.1	0	1	1	1	2	1
4x7	1	50%	16	7	2	1.5521	Random	DiagonalSwitchback	firstsecond	leaddiagonal	9	10	2	1.4	0.2	0	0.1	0.1	0	1	1	1	3	2
4x7	1	50%	17	8	2	1.5846	Random	DiagonalSwitchback	firstsecond	leaddiagonal	9	10	2	1.4	0.2	0	0.1	0.1	0	1	1	1	2	1
4x7	1	50%	18	9	2	2.7947	Random	DiagonalSwitchback	firstsecond	leaddiagonal	9	10	1	1	0.1	0	0.1	0	0	1	0	1	2	1
4x7	1	50%	19	1	3	2.5716	Random	DiagonalSwitchback	firstsecond	leaddiagonal	9	10	1	1	0.1	0	0.1	0	0	1	0	1	2	1
4x7	1	50%	20	2	3	2.806	Random	DiagonalSwitchback	firstsecond	leaddiagonal	9	10	3	1.8	0.3	0	0.1	0.2	0	1	2	1	2	1
4x7	1	50%	21	3	3	2.6036	Random	DiagonalSwitchback	firstsecond	leaddiagonal	9	10	2	1.4	0.2	0	0.1	0.1	0	1	1	1	3	2
4x7	1	50%	22	4	3	3.032	Random	DiagonalSwitchback	firstsecond	leaddiagonal	9	10	1	1	0.1	0	0.1	0	0	1	0	1	2	1
4x7	1	50%	23	5	3	2.6656	Random	DiagonalSwitchback	firstsecond	leaddiagonal	9	10	1	1	0.1	0	0.1	0	0	1	0	1	2	1
4x7	1	50%	24	6	3	1.7212	Random	DiagonalSwitchback	firstsecond	leaddiagonal	9	10	2	1.4	0.2	0	0.1	0.1	0	1	1	1	2	1
4x7	1	50%	25	7	3	1.5322	Random	DiagonalSwitchback	firstsecond	leaddiagonal	9	10	2	1.4	0.2	0	0.1	0.1	0	1	1	1	3	2
4x7	1	50%	1	1	1	2.9914	Random	DiagonalSwitchback	firstsecond	greedymagic	9	10	1	1	0.1	0	0.1	0	0	1	0	1	2	1
4x7	1	50%	2	2	1	4.1279	Random	DiagonalSwitchback	firstsecond	greedymagic	9	10	1	1	0.1	0	0.1	0	0	1	0	1	3	2
4x7	1	50%	3	3	1	3.371	Random	DiagonalSwitchback	firstsecond	greedymagic	9	10	1	1	0.1	0	0.1	0	0	1	0	1	3	2
4x7	1	50%	4	4	1	2.3272	Random	DiagonalSwitchback	firstsecond	greedymagic	9	10	1	1	0.1	0	0.1	0	0	1	0	1	2	1
4x7	1	50%	5	5	1	2.5571	Random	DiagonalSwitchback	firstsecond	greedymagic	9	10	1	1	0.1	0	0.1	0	0	1	0	1	3	2
4x7	1	50%	6	6	1	1.8893	Random	DiagonalSwitchback	firstsecond	greedymagic	9	10	1	1	0.1	0	0.1	0	0	1	0	1	3	2
4x7	1	50%	7	7	1	1.8689	Random	DiagonalSwitchback	firstsecond	greedymagic	9	10	1	1	0.1	0	0.1	0	0	1	0	1	2	1
4x7	1	50%	8	8	1	2.0027	Random	DiagonalSwitchback	firstsecond	greedymagic	9	10	1	1	0.1	0	0.1	0	0	1	0	1	3	2
4x7	1	50%	9	9	1	1.6627	Random	DiagonalSwitchback	firstsecond	greedymagic	9	10	1	1	0.1	0	0.1	0	0	1	0	1	3	2
4x7	1	50%	10	1	2	1.6416	Random	DiagonalSwitchback	firstsecond	greedymagic	9	10	1	1	0.1	0	0.1	0	0	1	0	1	2	1
4x7	1	50%	11	2	2	1.8403	Random	DiagonalSwitchback	firstsecond	greedymagic	9	10	1	1	0.1	0	0.1	0	0	1	0	1	3	2
4x7	1	50%	12	3	2	1.8931	Random	DiagonalSwitchback	firstsecond	greedymagic	9	10	1	1	0.1	0	0.1	0	0	1	0	1	3	2
4x7	1	50%	13	4	2	1.7249	Random	DiagonalSwitchback	firstsecond	greedymagic	9	10	1	1	0.1	0	0.1	0	0	1	0	1	2	1
4x7	1	50%	14	5	2	1.8835	Random	DiagonalSwitchback	firstsecond	greedymagic	9	10	1	1	0.1	0	0.1	0	0	1	0	1	3	2
4x7	1	50%	15	6	2	1.8435	Random	DiagonalSwitchback	firstsecond	greedymagic	9	10	1	1	0.1	0	0.1	0	0	1	0	1	3	2
4x7	1	50%	16	7	2	1.6745	Random	DiagonalSwitchback	firstsecond	greedymagic	9	10	1	1	0.1	0	0.1	0	0	1	0	1	2	1
4x7	1	50%	17	8	2	2.7386	Random	DiagonalSwitchback	firstsecond	greedymagic	9	10	1	1	0.1	0	0.1	0	0	1	0	1	3	2
4x7	1	50%	18	9	2	2.733	Random	DiagonalSwitchback	firstsecond	greedymagic	9	10	1	1	0.1	0	0.1	0	0	1	0	1	3	2
4x7	1	50%	19	1	3	2.5377	Random	DiagonalSwitchback	firstsecond	greedymagic	9	10	1	1	0.1	0	0.1	0	0	1	0	1	2	1
4x7	1	50%	20	2	3	2.957	Random	DiagonalSwitchback	firstsecond	greedymagic	9	10	1	1	0.1	0	0.1	0	0	1	0	1	3	2
4x7	1	50%	21	3	3	2.7138	Random	DiagonalSwitchback	firstsecond	greedymagic	9	10	1	1	0.1	0	0.1	0	0	1	0	1	3	2
4x7	1	50%	22	4	3	1.895	Random	DiagonalSwitchback	firstsecond	greedymagic	9	10	1	1	0.1	0	0.1	0	0	1	0	1	2	1
4x7	1	50%	23	5	3	2.2558	Random	DiagonalSwitchback	firstsecond	greedymagic	9	10	1	1	0.1	0	0.1	0	0	1	0	1	3	2
4x7	1	50%	24	6	3	1.7318	Random	DiagonalSwitchback	firstsecond	greedymagic	9	10	1	1	0.1	0	0.1	0	0	1	0	1	3	2
4x7	1	50%	25	7	3	1.7729	Random	DiagonalSwitchback	firstsecond	greedymagic	9	10	1	1	0.1	0	0.1	0	0	1	0	1	2	1
4x7	1	50%	1	1	1	2.3635	Random	DiagonalSwitchback	firstsecond	greedyknight	9	13	0	0	0	0	0	0	0	0	0	1	2	1
4x7	1	50%	2	2	1	3.2754	Random	DiagonalSwitchback	firstsecond	greedyknight	9	14	0	0	0	0	0	0	0	0	0	1	2	1
4x7	1	50%	3	3	1	2.9964	Random	DiagonalSwitchback	firstsecond	greedyknight	9	13	0	0	0	0	0	0	0	0	0	1	2	1
4x7	1	50%	4	4	1	2.1216	Random	DiagonalSwitchback	firstsecond	greedyknight	9	13	0	0	0	0	0	0	0	0	0	1	2	1
4x7	1	50%	5	5	1	2.3973	Random	DiagonalSwitchback	firstsecond	greedyknight	9	13	0	0	0	0	0	0	0	0	0	1	2	1
4x7	1	50%	6	6	1	2.7931	Random	DiagonalSwitchback	firstsecond	greedyknight	9	13	0	0	0	0	0	0	0	0	0	1	2	1
4x7	1	50%	7	7	1	2.2117	Random	DiagonalSwitchback	firstsecond	greedyknight	9	14	0	0	0	0	0	0	0	0	0	1	2	1
4x7	1	50%	8	8	1	2.376	Random	DiagonalSwitchback	firstsecond	greedyknight	9	13	0	0	0	0	0	0	0	0	0	1	2	1
4x7	1	50%	9	9	1	2.0903	Random	DiagonalSwitchback	firstsecond	greedyknight	9	14	0	0	0	0	0	0	0	0	0	1	2	1
4x7	1	50%	10	10	1	2.1163	Random	DiagonalSwitchback	firstsecond	greedyknight	9	13	0	0	0	0	0	0	0	0	0	1	2	1
4x7	1	50%	11	11	1	2.4059	Random	DiagonalSwitchback	firstsecond	greedyknight	9	13	0	0	0	0	0	0	0	0	0	1	2	1
4x7	1	50%	12	12	1	2.406	Random	DiagonalSwitchback	firstsecond	greedyknight	9	12	0	0	0	0	0	0	0	0	0	1	3	2
4x7	1	50%	13	1	2	2.2987	Random	DiagonalSwitchback	firstsecond	greedyknight	9	13	0	0	0	0	0	0	0	0	0	1	2	1
4x7	1	50%	14	2	2	2.106	Random	DiagonalSwitchback	firstsecond	greedyknight	9	14	0	0	0	0	0	0	0	0	0	1	2	1
4x7	1	50%	15	3	2	2.1554	Random	DiagonalSwitchback	firstsecond	greedyknight	9	13	0	0	0	0	0	0	0	0	0	1	2	1
4x7	1	50%	16	4	2	1.9162	Random	DiagonalSwitchback	firstsecond	greedyknight	9	13	0	0	0	0	0	0	0	0	0	1	2	1
4x7	1	50%	17	5	2	1.9649	Random	DiagonalSwitchback	firstsecond	greedyknight	9	13	0	0	0	0	0	0	0	0	0	1	2	1
4x7	1	50%	18	6	2	1.6168	Random	DiagonalSwitchback	firstsecond	greedyknight	9	13	0	0	0	0	0	0	0	0	0	1	2	1
4x7	1	50%	19	7	2	1.5096	Random	DiagonalSwitchback	firstsecond	greedyknight	9	14	0	0	0	0	0	0	0	0	0	1	2	1
4x7	1	50%	20	8	2	1.4993	Random	DiagonalSwitchback	firstsecond	greedyknight	9	13	0	0	0	0	0	0	0	0	0	1	2	1
4x7	1	50%	21	9	2	1.7726	Random	DiagonalSwitchback	firstsecond	greedyknight	9	14	0	0	0	0	0	0	0	0	0	1	2	1
4x7	1	50%	22	10	2	1.7204	Random	DiagonalSwitchback	firstsecond	greedyknight	9	13	0	0	0	0	0	0	0	0	0	1	2	1
4x7	1	50%	23	11	2	2.1887	Random	DiagonalSwitchback	firstsecond	greedyknight	9	13	0	0	0	0	0	0	0	0	0	1	2	1
4x7	1	50%	24	12	2	3.8209	Random	DiagonalSwitchback	firstsecond	greedyknight	9	12	0	0	0	0	0	0	0	0	0	1	3	2
4x7	1	50%	25	1	3	3.5214	Random	DiagonalSwitchback	firstsecond	greedyknight	9	13	0	0	0	0	0	0	0	0	0	1	2	1
4x7	1	50%	1	1	1	2.9234	Random	DiagonalSwitchback	firstsecond	greedyleaddiagonal	9	10	1	1	0.1	0	0.1	0	0	1	0	1	2	1
4x7	1	50%	2	2	1	3.7147	Random	DiagonalSwitchback	firstsecond	greedyleaddiagonal	9	10	1	1	0.1	0	0.1	0	0	1	0	1	2	1
4x7	1	50%	3	3	1	2.8384	Random	DiagonalSwitchback	firstsecond	greedyleaddiagonal	9	10	1	1	0.1	0	0.1	0	0	1	0	1	2	1
4x7	1	50%	4	4	1	2.626	Random	DiagonalSwitchback	firstsecond	greedyleaddiagonal	9	10	1	1	0.1	0	0.1	0	0	1	0	1	2	1
4x7	1	50%	5	5	1	2.5585	Random	DiagonalSwitchback	firstsecond	greedyleaddiagonal	9	10	1	1	0.1	0	0.1	0	0	1	0	1	2	1
4x7	1	50%	6	6	1	1.7864	Random	DiagonalSwitchback	firstsecond	greedyleaddiagonal	9	10	1	1	0.1	0	0.1	0	0	1	0	1	2	1
4x7	1	50%	7	7	1	1.5703	Random	DiagonalSwitchback	firstsecond	greedyleaddiagonal	9	10	1	1	0.1	0	0.1	0	0	1	0	1	2	1
4x7	1	50%	8	8	1	1.5148	Random	DiagonalSwitchback	firstsecond	greedyleaddiagonal	9	10	1	1	0.1	0	0.1	0	0	1	0	1	2	1
4x7	1	50%	9	9	1	1.293	Random	DiagonalSwitchback	firstsecond	greedyleaddiagonal	9	10	1	1	0.1	0	0.1	0	0	1	0	1	2	1
4x7	1	50%	10	1	2	1.4372	Random	DiagonalSwitchback	firstsecond	greedyleaddiagonal	9	10	1	1	0.1	0	0.1	0	0	1	0	1	2	1
4x7	1	50%	11	2	2	1.7518	Random	DiagonalSwitchback	firstsecond	greedyleaddiagonal	9	10	1	1	0.1	0	0.1	0	0	1	0	1	2	1
4x7	1	50%	12	3	2	2.6053	Random	DiagonalSwitchback	firstsecond	greedyleaddiagonal	9	10	1	1	0.1	0	0.1	0	0	1	0	1	2	1
4x7	1	50%	13	4	2	1.7757	Random	DiagonalSwitchback	firstsecond	greedyleaddiagonal	9	10	1	1	0.1	0	0.1	0	0	1	0	1	2	1
4x7	1	50%	14	5	2	1.5883	Random	DiagonalSwitchback	firstsecond	greedyleaddiagonal	9	10	1	1	0.1	0	0.1	0	0	1	0	1	2	1
4x7	1	50%	15	6	2	1.9936	Random	DiagonalSwitchback	firstsecond	greedyleaddiagonal	9	10	1	1	0.1	0	0.1	0	0	1	0	1	2	1
4x7	1	50%	16	7	2	1.9426	Random	DiagonalSwitchback	firstsecond	greedyleaddiagonal	9	10	1	1	0.1	0	0.1	0	0	1	0	1	2	1
4x7	1	50%	17	8	2	1.9652	Random	DiagonalSwitchback	firstsecond	greedyleaddiagonal	9	10	1	1	0.1	0	0.1	0	0	1	0	1	2	1
4x7	1	50%	18	9	2	1.8257	Random	DiagonalSwitchback	firstsecond	greedyleaddiagonal	9	10	1	1	0.1	0	0.1	0	0	1	0	1	2	1
4x7	1	50%	19	1	3	2.0568	Random	DiagonalSwitchback	firstsecond	greedyleaddiagonal	9	10	1	1	0.1	0	0.1	0	0	1	0	1	2	1
4x7	1	50%	20	2	3	1.9199	Random	DiagonalSwitchback	firstsecond	greedyleaddiagonal	9	10	1	1	0.1	0	0.1	0	0	1	0	1	2	1
4x7	1	50%	21	3	3	1.8214	Random	DiagonalSwitchback	firstsecond	greedyleaddiagonal	9	10	1	1	0.1	0	0.1	0	0	1	0	1	2	1
4x7	1	50%	22	4	3	1.7307	Random	DiagonalSwitchback	firstsecond	greedyleaddiagonal	9	10	1	1	0.1	0	0.1	0	0	1	0	1	2	1
4x7	1	50%	23	5	3	1.6197	Random	DiagonalSwitchback	firstsecond	greedyleaddiagonal	9	10	1	1	0.1	0	0.1	0	0	1	0	1	2	1
4x7	1	50%	24	6	3	1.5792	Random	DiagonalSwitchback	firstsecond	greedyleaddiagonal	9	10	1	1	0.1	0	0.1	0	0	1	0	1	2	1
4x7	1	50%	25	7	3	2.146	Random	DiagonalSwitchback	firstsecond	greedyleaddiagonal	9	10	1	1	0.1	0	0.1	0	0	1	0	1	2	1
4x7	1	50%	1	1	1	2.598	Random	Natural	oddeven	magic	9	10	2	1.4	0.2	0	0.1	0.1	0	1	1	1	2	1
4x7	1	50%	2	2	1	1.2728	Random	Natural	oddeven	magic	9	10	2	1.4	0.2	0	0.1	0.1	0	1	1	1	2	1
4x7	1	50%	3	3	1	1.4456	Random	Natural	oddeven	magic	9	10	2	1.4	0.2	0	0.1	0.1	0	1	1	1	3	2
4x7	1	50%	4	4	1	1.2904	Random	Natural	oddeven	magic	9	10	2	1.4	0.2	0	0.1	0.1	0	1	1	1	2	1
4x7	1	50%	5	5	1	1.1105	Random	Natural	oddeven	magic	9	10	2	1.4	0.2	0	0.1	0.1	0	1	1	1	2	1
4x7	1	50%	6	6	1	1.0715	Random	Natural	oddeven	magic	9	10	2	1.4	0.2	0	0.1	0.1	0	1	1	1	3	2
4x7	1	50%	7	7	1	1.2302	Random	Natural	oddeven	magic	9	10	2	1.4	0.2	0	0.1	0.1	0	1	1	1	2	1
4x7	1	50%	8	8	1	1.2348	Random	Natural	oddeven	magic	9	10	2	1.4	0.2	0	0.1	0.1	0	1	1	1	2	1
4x7	1	50%	9	9	1	1.1731	Random	Natural	oddeven	magic	9	10	2	1.4	0.2	0	0.1	0.1	0	1	1	1	3	2
4x7	1	50%	10	1	2	0.9948	Random	Natural	oddeven	magic	9	10	2	1.4	0.2	0	0.1	0.1	0	1	1	1	2	1
4x7	1	50%	11	2	2	1.0755	Random	Natural	oddeven	magic	9	10	2	1.4	0.2	0	0.1	0.1	0	1	1	1	2	1
4x7	1	50%	12	3	2	1.2149	Random	Natural	oddeven	magic	9	10	2	1.4	0.2	0	0.1	0.1	0	1	1	1	3	2
4x7	1	50%	13	4	2	0.997	Random	Natural	oddeven	magic	9	10	2	1.4	0.2	0	0.1	0.1	0	1	1	1	2	1
4x7	1	50%	14	5	2	0.9655	Random	Natural	oddeven	magic	9	10	2	1.4	0.2	0	0.1	0.1	0	1	1	1	2	1
4x7	1	50%	15	6	2	1.107	Random	Natural	oddeven	magic	9	10	2	1.4	0.2	0	0.1	0.1	0	1	1	1	3	2
4x7	1	50%	16	7	2	1.3416	Random	Natural	oddeven	magic	9	10	2	1.4	0.2	0	0.1	0.1	0	1	1	1	2	1
4x7	1	50%	17	8	2	1.3445	Random	Natural	oddeven	magic	9	10	2	1.4	0.2	0	0.1	0.1	0	1	1	1	2	1
4x7	1	50%	18	9	2	1.191	Random	Natural	oddeven	magic	9	10	2	1.4	0.2	0	0.1	0.1	0	1	1	1	3	2
4x7	1	50%	19	1	3	1.1514	Random	Natural	oddeven	magic	9	10	2	1.4	0.2	0	0.1	0.1	0	1	1	1	2	1
4x7	1	50%	20	2	3	1.4771	Random	Natural	oddeven	magic	9	10	2	1.4	0.2	0	0.1	0.1	0	1	1	1	2	1
4x7	1	50%	21	3	3	1.2635	Random	Natural	oddeven	magic	9	10	2	1.4	0.2	0	0.1	0.1	0	1	1	1	3	2
4x7	1	50%	22	4	3	1.1407	Random	Natural	oddeven	magic	9	10	2	1.4	0.2	0	0.1	0.1	0	1	1	1	2	1
4x7	1	50%	23	5	3	1.0579	Random	Natural	oddeven	magic	9	10	2	1.4	0.2	0	0.1	0.1	0	1	1	1	2	1
4x7	1	50%	24	6	3	1.2715	Random	Natural	oddeven	magic	9	10	2	1.4	0.2	0	0.1	0.1	0	1	1	1	3	2
4x7	1	50%	25	7	3	1.1029	Random	Natural	oddeven	magic	9	10	2	1.4	0.2	0	0.1	0.1	0	1	1	1	2	1
4x7	1	50%	1	1	1	1.7815	Random	Natural	oddeven	knight	9	13	1	1	0.08	0	0.08	0	0	1	0	1	2	1
4x7	1	50%	2	2	1	1.6857	Random	Natural	oddeven	knight	9	13	1	1	0.08	0	0.08	0	0	1	0	1	2	1
4x7	1	50%	3	3	1	1.6702	Random	Natural	oddeven	knight	9	13	2	1.4	0.15	0	0.08	0.08	0	1	1	1	2	1
4x7	1	50%	4	4	1	1.7386	Random	Natural	oddeven	knight	9	12	1	1	0.08	0	0.08	0	0	1	0	1	2	1
4x7	1	50%	5	5	1	1.6675	Random	Natural	oddeven	knight	9	12	2	1.4	0.17	0	0.08	0.08	0	1	1	1	2	1
4x7	1	50%	6	6	1	1.8528	Random	Natural	oddeven	knight	9	12	1	1	0.08	0	0.08	0	0	1	0	1	2	1
4x7	1	50%	7	7	1	1.8928	Random	Natural	oddeven	knight	9	12	2	1.4	0.17	0	0.08	0.08	0	1	1	1	2	1
4x7	1	50%	8	8	1	1.7028	Random	Natural	oddeven	knight	9	13	1	1	0.08	0	0.08	0	0	1	0	1	2	1
4x7	1	50%	9	9	1	1.658	Random	Natural	oddeven	knight	9	13	1	1	0.08	0	0.08	0	0	1	0	1	2	1
4x7	1	50%	10	10	1	1.6436	Random	Natural	oddeven	knight	9	12	1	1	0.08	0	0.08	0	0	1	0	1	2	1
4x7	1	50%	11	11	1	1.6754	Random	Natural	oddeven	knight	9	11	2	1.4	0.18	0	0.09	0.09	0	1	1	1	3	2
4x7	1	50%	12	12	1	1.9818	Random	Natural	oddeven	knight	9	12	2	1.8	0.17	0	0.08	0.08	0	1	1	1	3	2
4x7	1	50%	13	1	2	1.685	Random	Natural	oddeven	knight	9	14	0	0	0	0	0	0	0	0	0	1	2	1
4x7	1	50%	14	2	2	1.6179	Random	Natural	oddeven	knight	9	14	0	0	0	0	0	0	0	0	0	1	2	1
4x7	1	50%	15	3	2	1.5178	Random	Natural	oddeven	knight	9	14	1	0.4	0.07	0	0	0.07	0	0	1	1	2	1
4x7	1	50%	16	4	2	1.7329	Random	Natural	oddeven	knight	9	13	0	0	0	0	0	0	0	0	0	1	2	1
4x7	1	50%	17	5	2	1.6784	Random	Natural	oddeven	knight	9	13	1	0.4	0.08	0	0	0.08	0	0	1	1	2	1
4x7	1	50%	18	6	2	1.5978	Random	Natural	oddeven	knight	9	13	0	0	0	0	0	0	0	0	0	1	2	1
4x7	1	50%	19	7	2	1.4735	Random	Natural	oddeven	knight	9	13	1	0.4	0.08	0	0	0.08	0	0	1	1	2	1
4x7	1	50%	20	8	2	1.5079	Random	Natural	oddeven	knight	9	14	0	0	0	0	0	0	0	0	0	1	2	1
4x7	1	50%	21	9	2	1.6261	Random	Natural	oddeven	knight	9	14	0	0	0	0	0	0	0	0	0	1	2	1
4x7	1	50%	22	10	2	1.4209	Random	Natural	oddeven	knight	9	13	0	0	0	0	0	0	0	0	0	1	2	1
4x7	1	50%	23	11	2	1.3821	Random	Natural	oddeven	knight	9	12	1	0.4	0.08	0	0	0.08	0	0	1	1	3	2
4x7	1	50%	24	12	2	1.4956	Random	Natural	oddeven	knight	9	13	1	0.8	0.08	0	0	0.08	0	0	1	1	3	2
4x7	1	50%	25	1	3	1.3431	Random	Natural	oddeven	knight	9	13	0	0	0	0	0	0	0	0	0	1	2	1
4x7	1	50%	1	1	1	0.9898	Random	Natural	oddeven	leaddiagonal	9	10	1	1	0.1	0	0.1	0	0	1	0	1	2	1
4x7	1	50%	2	2	1	1.1088	Random	Natural	oddeven	leaddiagonal	9	10	2	1.4	0.2	0	0.1	0.1	0	1	1	1	2	1
4x7	1	50%	3	3	1	1.0064	Random	Natural	oddeven	leaddiagonal	9	10	3	1.8	0.3	0	0.1	0.2	0	1	2	1	3	2
4x7	1	50%	4	4	1	1.1162	Random	Natural	oddeven	leaddiagonal	9	10	1	1	0.1	0	0.1	0	0	1	0	1	2	1
4x7	1	50%	5	5	1	1.0001	Random	Natural	oddeven	leaddiagonal	9	10	1	1	0.1	0	0.1	0	0	1	0	1	2	1
4x7	1	50%	6	6	1	1.0543	Random	Natural	oddeven	leaddiagonal	9	10	1	1	0.1	0	0.1	0	0	1	0	1	2	1
4x7	1	50%	7	7	1	0.9383	Random	Natural	oddeven	leaddiagonal	9	10	3	1.8	0.3	0	0.1	0.2	0	1	2	1	3	2
4x7	1	50%	8	8	1	0.9217	Random	Natural	oddeven	leaddiagonal	9	10	2	1.4	0.2	0	0.1	0.1	0	1	1	1	2	1
4x7	1	50%	9	9	1	0.9261	Random	Natural	oddeven	leaddiagonal	9	10	1	1	0.1	0	0.1	0	0	1	0	1	2	1
4x7	1	50%	10	1	2	0.8055	Random	Natural	oddeven	leaddiagonal	9	10	1	1	0.1	0	0.1	0	0	1	0	1	2	1
4x7	1	50%	11	2	2	0.8031	Random	Natural	oddeven	leaddiagonal	9	10	2	1.4	0.2	0	0.1	0.1	0	1	1	1	2	1
4x7	1	50%	12	3	2	0.8108	Random	Natural	oddeven	leaddiagonal	9	10	3	1.8	0.3	0	0.1	0.2	0	1	2	1	3	2
4x7	1	50%	13	4	2	0.7635	Random	Natural	oddeven	leaddiagonal	9	10	1	1	0.1	0	0.1	0	0	1	0	1	2	1
4x7	1	50%	14	5	2	0.8165	Random	Natural	oddeven	leaddiagonal	9	10	1	1	0.1	0	0.1	0	0	1	0	1	2	1
4x7	1	50%	15	6	2	0.9313	Random	Natural	oddeven	leaddiagonal	9	10	1	1	0.1	0	0.1	0	0	1	0	1	2	1
4x7	1	50%	16	7	2	1.1313	Random	Natural	oddeven	leaddiagonal	9	10	3	1.8	0.3	0	0.1	0.2	0	1	2	1	3	2
4x7	1	50%	17	8	2	0.9713	Random	Natural	oddeven	leaddiagonal	9	10	2	1.4	0.2	0	0.1	0.1	0	1	1	1	2	1
4x7	1	50%	18	9	2	0.9624	Random	Natural	oddeven	leaddiagonal	9	10	1	1	0.1	0	0.1	0	0	1	0	1	2	1
4x7	1	50%	19	1	3	0.8795	Random	Natural	oddeven	leaddiagonal	9	10	1	1	0.1	0	0.1	0	0	1	0	1	2	1
4x7	1	50%	20	2	3	0.9348	Random	Natural	oddeven	leaddiagonal	9	10	2	1.4	0.2	0	0.1	0.1	0	1	1	1	2	1
4x7	1	50%	21	3	3	0.973	Random	Natural	oddeven	leaddiagonal	9	10	3	1.8	0.3	0	0.1	0.2	0	1	2	1	3	2
4x7	1	50%	22	4	3	0.8882	Random	Natural	oddeven	leaddiagonal	9	10	1	1	0.1	0	0.1	0	0	1	0	1	2	1
4x7	1	50%	23	5	3	0.8835	Random	Natural	oddeven	leaddiagonal	9	10	1	1	0.1	0	0.1	0	0	1	0	1	2	1
4x7	1	50%	24	6	3	1.3311	Random	Natural	oddeven	leaddiagonal	9	10	1	1	0.1	0	0.1	0	0	1	0	1	2	1
4x7	1	50%	25	7	3	0.9788	Random	Natural	oddeven	leaddiagonal	9	10	3	1.8	0.3	0	0.1	0.2	0	1	2	1	3	2
4x7	1	50%	1	1	1	1.8581	Random	Natural	oddeven	greedymagic	9	10	1	1	0.1	0	0.1	0	0	1	0	1	2	1
4x7	1	50%	2	2	1	2.4095	Random	Natural	oddeven	greedymagic	9	10	1	1	0.1	0	0.1	0	0	1	0	1	2	1
4x7	1	50%	3	3	1	3.135	Random	Natural	oddeven	greedymagic	9	10	1	1	0.1	0	0.1	0	0	1	0	1	3	2
4x7	1	50%	4	4	1	1.2259	Random	Natural	oddeven	greedymagic	9	10	1	1	0.1	0	0.1	0	0	1	0	1	2	1
4x7	1	50%	5	5	1	1.3121	Random	Natural	oddeven	greedymagic	9	10	1	1	0.1	0	0.1	0	0	1	0	1	2	1
4x7	1	50%	6	6	1	1.5229	Random	Natural	oddeven	greedymagic	9	10	1	1	0.1	0	0.1	0	0	1	0	1	3	2
4x7	1	50%	7	7	1	1.1544	Random	Natural	oddeven	greedymagic	9	10	1	1	0.1	0	0.1	0	0	1	0	1	2	1
4x7	1	50%	8	8	1	1.6353	Random	Natural	oddeven	greedymagic	9	10	1	1	0.1	0	0.1	0	0	1	0	1	2	1
4x7	1	50%	9	9	1	1.6467	Random	Natural	oddeven	greedymagic	9	10	1	1	0.1	0	0.1	0	0	1	0	1	3	2
4x7	1	50%	10	1	2	1.5322	Random	Natural	oddeven	greedymagic	9	10	0	0	0	0	0	0	0	0	0	1	2	1
4x7	1	50%	11	2	2	1.249	Random	Natural	oddeven	greedymagic	9	10	0	0	0	0	0	0	0	0	0	1	2	1
4x7	1	50%	12	3	2	1.2097	Random	Natural	oddeven	greedymagic	9	10	0	0	0	0	0	0	0	0	0	1	3	2
4x7	1	50%	13	4	2	1.0785	Random	Natural	oddeven	greedymagic	9	10	0	0	0	0	0	0	0	0	0	1	2	1
4x7	1	50%	14	5	2	1.0262	Random	Natural	oddeven	greedymagic	9	10	0	0	0	0	0	0	0	0	0	1	2	1
4x7	1	50%	15	6	2	0.99	Random	Natural	oddeven	greedymagic	9	10	0	0	0	0	0	0	0	0	0	1	3	2
4x7	1	50%	16	7	2	0.9715	Random	Natural	oddeven	greedymagic	9	10	0	0	0	0	0	0	0	0	0	1	2	1
4x7	1	50%	17	8	2	1.1307	Random	Natural	oddeven	greedymagic	9	10	0	0	0	0	0	0	0	0	0	1	2	1
4x7	1	50%	18	9	2	1.1475	Random	Natural	oddeven	greedymagic	9	10	0	0	0	0	0	0	0	0	0	1	3	2
4x7	1	50%	19	1	3	1.1588	Random	Natural	oddeven	greedymagic	9	10	1	1	0.1	0	0.1	0	0	1	0	1	2	1
4x7	1	50%	20	2	3	0.9664	Random	Natural	oddeven	greedymagic	9	10	1	1	0.1	0	0.1	0	0	1	0	1	2	1
4x7	1	50%	21	3	3	0.952	Random	Natural	oddeven	greedymagic	9	10	1	1	0.1	0	0.1	0	0	1	0	1	3	2
4x7	1	50%	22	4	3	0.9261	Random	Natural	oddeven	greedymagic	9	10	1	1	0.1	0	0.1	0	0	1	0	1	2	1
4x7	1	50%	23	5	3	0.954	Random	Natural	oddeven	greedymagic	9	10	1	1	0.1	0	0.1	0	0	1	0	1	2	1
4x7	1	50%	24	6	3	0.8775	Random	Natural	oddeven	greedymagic	9	10	1	1	0.1	0	0.1	0	0	1	0	1	3	2
4x7	1	50%	25	7	3	1.0668	Random	Natural	oddeven	greedymagic	9	10	1	1	0.1	0	0.1	0	0	1	0	1	2	1
4x7	1	50%	1	1	1	2.8737	Random	Natural	oddeven	greedyknight	9	13	0	0	0	0	0	0	0	0	0	1	2	1
4x7	1	50%	2	2	1	2.1	Random	Natural	oddeven	greedyknight	9	13	0	0	0	0	0	0	0	0	0	1	2	1
4x7	1	50%	3	3	1	2.2345	Random	Natural	oddeven	greedyknight	9	12	0	0	0	0	0	0	0	0	0	1	3	2
4x7	1	50%	4	4	1	1.7371	Random	Natural	oddeven	greedyknight	9	12	0	0	0	0	0	0	0	0	0	1	2	1
4x7	1	50%	5	5	1	2.4021	Random	Natural	oddeven	greedyknight	9	12	0	0	0	0	0	0	0	0	0	1	3	2
4x7	1	50%	6	6	1	2.2788	Random	Natural	oddeven	greedyknight	9	12	0	0	0	0	0	0	0	0	0	1	2	1
4x7	1	50%	7	7	1	1.8832	Random	Natural	oddeven	greedyknight	9	13	0	0	0	0	0	0	0	0	0	1	2	1
4x7	1	50%	8	8	1	1.8525	Random	Natural	oddeven	greedyknight	9	13	0	0	0	0	0	0	0	0	0	1	2	1
4x7	1	50%	9	9	1	5.4145	Random	Natural	oddeven	greedyknight	9	13	0	0	0	0	0	0	0	0	0	1	2	1
4x7	1	50%	10	10	1	2.3873	Random	Natural	oddeven	greedyknight	9	12	0	0	0	0	0	0	0	0	0	1	2	1
4x7	1	50%	11	11	1	5.1254	Random	Natural	oddeven	greedyknight	9	12	0	0	0	0	0	0	0	0	0	1	2	1
4x7	1	50%	12	12	1	5.0774	Random	Natural	oddeven	greedyknight	9	12	0	0	0	0	0	0	0	0	0	1	3	2
4x7	1	50%	13	1	2	2.1225	Random	Natural	oddeven	greedyknight	9	14	0	0	0	0	0	0	0	0	0	1	2	1
4x7	1	50%	14	2	2	1.5348	Random	Natural	oddeven	greedyknight	9	14	0	0	0	0	0	0	0	0	0	1	2	1
4x7	1	50%	15	3	2	1.7984	Random	Natural	oddeven	greedyknight	9	13	0	0	0	0	0	0	0	0	0	1	3	2
4x7	1	50%	16	4	2	1.6093	Random	Natural	oddeven	greedyknight	9	13	0	0	0	0	0	0	0	0	0	1	2	1
4x7	1	50%	17	5	2	2.4132	Random	Natural	oddeven	greedyknight	9	13	0	0	0	0	0	0	0	0	0	1	3	2
4x7	1	50%	18	6	2	2.3604	Random	Natural	oddeven	greedyknight	9	13	0	0	0	0	0	0	0	0	0	1	2	1
4x7	1	50%	19	7	2	8.6324	Random	Natural	oddeven	greedyknight	9	14	0	0	0	0	0	0	0	0	0	1	2	1
4x7	1	50%	20	8	2	2.1375	Random	Natural	oddeven	greedyknight	9	14	0	0	0	0	0	0	0	0	0	1	2	1
4x7	1	50%	21	9	2	1.7147	Random	Natural	oddeven	greedyknight	9	14	0	0	0	0	0	0	0	0	0	1	2	1
4x7	1	50%	22	10	2	1.666	Random	Natural	oddeven	greedyknight	9	13	0	0	0	0	0	0	0	0	0	1	2	1
4x7	1	50%	23	11	2	2.202	Random	Natural	oddeven	greedyknight	9	13	0	0	0	0	0	0	0	0	0	1	2	1
4x7	1	50%	24	12	2	1.842	Random	Natural	oddeven	greedyknight	9	13	0	0	0	0	0	0	0	0	0	1	3	2
4x7	1	50%	25	1	3	1.9493	Random	Natural	oddeven	greedyknight	9	13	0	0	0	0	0	0	0	0	0	1	2	1
4x7	1	50%	1	1	1	1.501	Random	Natural	oddeven	greedyleaddiagonal	9	10	1	1	0.1	0	0.1	0	0	1	0	1	2	1
4x7	1	50%	2	2	1	1.5727	Random	Natural	oddeven	greedyleaddiagonal	9	10	1	1	0.1	0	0.1	0	0	1	0	1	2	1
4x7	1	50%	3	3	1	2.5102	Random	Natural	oddeven	greedyleaddiagonal	9	10	1	1	0.1	0	0.1	0	0	1	0	1	3	2
4x7	1	50%	4	4	1	1.4423	Random	Natural	oddeven	greedyleaddiagonal	9	10	1	1	0.1	0	0.1	0	0	1	0	1	2	1
4x7	1	50%	5	5	1	1.4563	Random	Natural	oddeven	greedyleaddiagonal	9	10	1	1	0.1	0	0.1	0	0	1	0	1	2	1
4x7	1	50%	6	6	1	1.3926	Random	Natural	oddeven	greedyleaddiagonal	9	10	1	1	0.1	0	0.1	0	0	1	0	1	2	1
4x7	1	50%	7	7	1	2.5475	Random	Natural	oddeven	greedyleaddiagonal	9	10	1	1	0.1	0	0.1	0	0	1	0	1	3	2
4x7	1	50%	8	8	1	1.8647	Random	Natural	oddeven	greedyleaddiagonal	9	10	1	1	0.1	0	0.1	0	0	1	0	1	2	1
4x7	1	50%	9	9	1	1.5078	Random	Natural	oddeven	greedyleaddiagonal	9	10	1	1	0.1	0	0.1	0	0	1	0	1	2	1
4x7	1	50%	10	1	2	1.497	Random	Natural	oddeven	greedyleaddiagonal	9	10	0	0	0	0	0	0	0	0	0	1	2	1
4x7	1	50%	11	2	2	1.434	Random	Natural	oddeven	greedyleaddiagonal	9	10	0	0	0	0	0	0	0	0	0	1	2	1
4x7	1	50%	12	3	2	1.7147	Random	Natural	oddeven	greedyleaddiagonal	9	10	0	0	0	0	0	0	0	0	0	1	3	2
4x7	1	50%	13	4	2	1.4368	Random	Natural	oddeven	greedyleaddiagonal	9	10	0	0	0	0	0	0	0	0	0	1	2	1
4x7	1	50%	14	5	2	1.6459	Random	Natural	oddeven	greedyleaddiagonal	9	10	0	0	0	0	0	0	0	0	0	1	2	1
4x7	1	50%	15	6	2	1.6449	Random	Natural	oddeven	greedyleaddiagonal	9	10	0	0	0	0	0	0	0	0	0	1	2	1
4x7	1	50%	16	7	2	1.5783	Random	Natural	oddeven	greedyleaddiagonal	9	10	0	0	0	0	0	0	0	0	0	1	3	2
4x7	1	50%	17	8	2	1.3328	Random	Natural	oddeven	greedyleaddiagonal	9	10	0	0	0	0	0	0	0	0	0	1	2	1
4x7	1	50%	18	9	2	1.3029	Random	Natural	oddeven	greedyleaddiagonal	9	10	0	0	0	0	0	0	0	0	0	1	2	1
4x7	1	50%	19	1	3	1.431	Random	Natural	oddeven	greedyleaddiagonal	9	10	1	1	0.1	0	0.1	0	0	1	0	1	2	1
4x7	1	50%	20	2	3	1.4261	Random	Natural	oddeven	greedyleaddiagonal	9	10	1	1	0.1	0	0.1	0	0	1	0	1	2	1
4x7	1	50%	21	3	3	1.5918	Random	Natural	oddeven	greedyleaddiagonal	9	10	1	1	0.1	0	0.1	0	0	1	0	1	3	2
4x7	1	50%	22	4	3	1.2899	Random	Natural	oddeven	greedyleaddiagonal	9	10	1	1	0.1	0	0.1	0	0	1	0	1	2	1
4x7	1	50%	23	5	3	1.3944	Random	Natural	oddeven	greedyleaddiagonal	9	10	1	1	0.1	0	0.1	0	0	1	0	1	2	1
4x7	1	50%	24	6	3	1.3481	Random	Natural	oddeven	greedyleaddiagonal	9	10	1	1	0.1	0	0.1	0	0	1	0	1	2	1
4x7	1	50%	25	7	3	1.4434	Random	Natural	oddeven	greedyleaddiagonal	9	10	1	1	0.1	0	0.1	0	0	1	0	1	3	2
4x7	1	50%	1	1	1	1.9056	Random	Switchback	oddeven	magic	9	10	2	1.4	0.2	0	0.1	0.1	0	1	1	1	2	1
4x7	1	50%	2	2	1	1.4915	Random	Switchback	oddeven	magic	9	10	2	1.4	0.2	0	0.1	0.1	0	1	1	1	2	1
4x7	1	50%	3	3	1	1.6445	Random	Switchback	oddeven	magic	9	10	2	1.4	0.2	0	0.1	0.1	0	1	1	1	3	2
4x7	1	50%	4	4	1	1.0245	Random	Switchback	oddeven	magic	9	10	2	1.4	0.2	0	0.1	0.1	0	1	1	1	2	1
4x7	1	50%	5	5	1	1.069	Random	Switchback	oddeven	magic	9	10	2	1.4	0.2	0	0.1	0.1	0	1	1	1	2	1
4x7	1	50%	6	6	1	1.3915	Random	Switchback	oddeven	magic	9	10	2	1.4	0.2	0	0.1	0.1	0	1	1	1	3	2
4x7	1	50%	7	7	1	1.2586	Random	Switchback	oddeven	magic	9	10	2	1.4	0.2	0	0.1	0.1	0	1	1	1	2	1
4x7	1	50%	8	8	1	0.9568	Random	Switchback	oddeven	magic	9	10	2	1.4	0.2	0	0.1	0.1	0	1	1	1	2	1
4x7	1	50%	9	9	1	0.9285	Random	Switchback	oddeven	magic	9	10	2	1.4	0.2	0	0.1	0.1	0	1	1	1	3	2
4x7	1	50%	10	1	2	0.9247	Random	Switchback	oddeven	magic	9	10	1	0.4	0.1	0	0	0.1	0	0	1	1	2	1
4x7	1	50%	11	2	2	1.0326	Random	Switchback	oddeven	magic	9	10	1	0.4	0.1	0	0	0.1	0	0	1	1	2	1
4x7	1	50%	12	3	2	1.3702	Random	Switchback	oddeven	magic	9	10	1	0.4	0.1	0	0	0.1	0	0	1	1	3	2
4x7	1	50%	13	4	2	1.0445	Random	Switchback	oddeven	magic	9	10	1	0.4	0.1	0	0	0.1	0	0	1	1	2	1
4x7	1	50%	14	5	2	1.1683	Random	Switchback	oddeven	magic	9	10	1	0.4	0.1	0	0	0.1	0	0	1	1	2	1
4x7	1	50%	15	6	2	1.6193	Random	Switchback	oddeven	magic	9	10	1	0.4	0.1	0	0	0.1	0	0	1	1	3	2
4x7	1	50%	16	7	2	1.5382	Random	Switchback	oddeven	magic	9	10	1	0.4	0.1	0	0	0.1	0	0	1	1	2	1
4x7	1	50%	17	8	2	1.2255	Random	Switchback	oddeven	magic	9	10	1	0.4	0.1	0	0	0.1	0	0	1	1	2	1
4x7	1	50%	18	9	2	1.1019	Random	Switchback	oddeven	magic	9	10	1	0.4	0.1	0	0	0.1	0	0	1	1	3	2
4x7	1	50%	19	1	3	1.2357	Random	Switchback	oddeven	magic	9	10	2	1.4	0.2	0	0.1	0.1	0	1	1	1	2	1
4x7	1	50%	20	2	3	1.2028	Random	Switchback	oddeven	magic	9	10	2	1.4	0.2	0	0.1	0.1	0	1	1	1	2	1
4x7	1	50%	21	3	3	1.2308	Random	Switchback	oddeven	magic	9	10	2	1.4	0.2	0	0.1	0.1	0	1	1	1	3	2
4x7	1	50%	22	4	3	1.1281	Random	Switchback	oddeven	magic	9	10	2	1.4	0.2	0	0.1	0.1	0	1	1	1	2	1
4x7	1	50%	23	5	3	1.2627	Random	Switchback	oddeven	magic	9	10	2	1.4	0.2	0	0.1	0.1	0	1	1	1	2	1
4x7	1	50%	24	6	3	1.403	Random	Switchback	oddeven	magic	9	10	2	1.4	0.2	0	0.1	0.1	0	1	1	1	3	2
4x7	1	50%	25	7	3	1.4897	Random	Switchback	oddeven	magic	9	10	2	1.4	0.2	0	0.1	0.1	0	1	1	1	2	1
4x7	1	50%	1	1	1	2.3787	Random	Switchback	oddeven	knight	9	13	0	0	0	0	0	0	0	0	0	1	2	1
4x7	1	50%	2	2	1	1.9161	Random	Switchback	oddeven	knight	9	13	0	0	0	0	0	0	0	0	0	1	2	1
4x7	1	50%	3	3	1	1.7793	Random	Switchback	oddeven	knight	9	13	1	0.4	0.08	0	0	0.08	0	0	1	1	2	1
4x7	1	50%	4	4	1	1.711	Random	Switchback	oddeven	knight	9	12	0	0	0	0	0	0	0	0	0	1	2	1
4x7	1	50%	5	5	1	1.7786	Random	Switchback	oddeven	knight	9	12	1	0.4	0.08	0	0	0.08	0	0	1	1	2	1
4x7	1	50%	6	6	1	1.9022	Random	Switchback	oddeven	knight	9	12	0	0	0	0	0	0	0	0	0	1	2	1
4x7	1	50%	7	7	1	1.4741	Random	Switchback	oddeven	knight	9	12	1	0.4	0.08	0	0	0.08	0	0	1	1	2	1
4x7	1	50%	8	8	1	1.3514	Random	Switchback	oddeven	knight	9	13	0	0	0	0	0	0	0	0	0	1	2	1
4x7	1	50%	9	9	1	1.4309	Random	Switchback	oddeven	knight	9	13	0	0	0	0	0	0	0	0	0	1	2	1
4x7	1	50%	10	10	1	1.3651	Random	Switchback	oddeven	knight	9	12	0	0	0	0	0	0	0	0	0	1	2	1
4x7	1	50%	11	11	1	1.2053	Random	Switchback	oddeven	knight	9	11	1	0.4	0.09	0	0	0.09	0	0	1	1	3	2
4x7	1	50%	12	12	1	1.4143	Random	Switchback	oddeven	knight	9	12	1	0.8	0.08	0	0	0.08	0	0	1	1	3	2
4x7	1	50%	13	1	2	1.4112	Random	Switchback	oddeven	knight	9	14	0	0	0	0	0	0	0	0	0	1	2	1
4x7	1	50%	14	2	2	1.9175	Random	Switchback	oddeven	knight	9	14	0	0	0	0	0	0	0	0	0	1	2	1
4x7	1	50%	15	3	2	1.2149	Random	Switchback	oddeven	knight	9	14	1	0.4	0.07	0	0	0.07	0	0	1	1	2	1
4x7	1	50%	16	4	2	1.3302	Random	Switchback	oddeven	knight	9	13	0	0	0	0	0	0	0	0	0	1	2	1
4x7	1	50%	17	5	2	1.197	Random	Switchback	oddeven	knight	9	13	1	0.4	0.08	0	0	0.08	0	0	1	1	2	1
4x7	1	50%	18	6	2	1.6322	Random	Switchback	oddeven	knight	9	13	0	0	0	0	0	0	0	0	0	1	2	1
4x7	1	50%	19	7	2	1.3246	Random	Switchback	oddeven	knight	9	13	1	0.4	0.08	0	0	0.08	0	0	1	1	2	1
4x7	1	50%	20	8	2	1.2543	Random	Switchback	oddeven	knight	9	14	0	0	0	0	0	0	0	0	0	1	2	1
4x7	1	50%	21	9	2	1.1623	Random	Switchback	oddeven	knight	9	14	0	0	0	0	0	0	0	0	0	1	2	1
4x7	1	50%	22	10	2	1.2445	Random	Switchback	oddeven	knight	9	13	0	0	0	0	0	0	0	0	0	1	2	1
4x7	1	50%	23	11	2	1.5943	Random	Switchback	oddeven	knight	9	12	1	0.4	0.08	0	0	0.08	0	0	1	1	3	2
4x7	1	50%	24	12	2	1.4276	Random	Switchback	oddeven	knight	9	13	1	0.8	0.08	0	0	0.08	0	0	1	1	3	2
4x7	1	50%	25	1	3	1.2221	Random	Switchback	oddeven	knight	9	13	0	0	0	0	0	0	0	0	0	1	2	1
4x7	1	50%	1	1	1	0.8929	Random	Switchback	oddeven	leaddiagonal	9	10	1	1	0.1	0	0.1	0	0	1	0	1	2	1
4x7	1	50%	2	2	1	0.9217	Random	Switchback	oddeven	leaddiagonal	9	10	2	1.4	0.2	0	0.1	0.1	0	1	1	1	2	1
4x7	1	50%	3	3	1	1.3729	Random	Switchback	oddeven	leaddiagonal	9	10	3	1.8	0.3	0	0.1	0.2	0	1	2	1	3	2
4x7	1	50%	4	4	1	0.9231	Random	Switchback	oddeven	leaddiagonal	9	10	1	1	0.1	0	0.1	0	0	1	0	1	2	1
4x7	1	50%	5	5	1	0.8786	Random	Switchback	oddeven	leaddiagonal	9	10	1	1	0.1	0	0.1	0	0	1	0	1	2	1
4x7	1	50%	6	6	1	0.8396	Random	Switchback	oddeven	leaddiagonal	9	10	1	1	0.1	0	0.1	0	0	1	0	1	2	1
4x7	1	50%	7	7	1	1.1351	Random	Switchback	oddeven	leaddiagonal	9	10	3	1.8	0.3	0	0.1	0.2	0	1	2	1	3	2
4x7	1	50%	8	8	1	1.1868	Random	Switchback	oddeven	leaddiagonal	9	10	2	1.4	0.2	0	0.1	0.1	0	1	1	1	2	1
4x7	1	50%	9	9	1	1.0303	Random	Switchback	oddeven	leaddiagonal	9	10	1	1	0.1	0	0.1	0	0	1	0	1	2	1
4x7	1	50%	10	1	2	0.8635	Random	Switchback	oddeven	leaddiagonal	9	10	0	0	0	0	0	0	0	0	0	1	2	1
4x7	1	50%	11	2	2	0.9258	Random	Switchback	oddeven	leaddiagonal	9	10	1	0.4	0.1	0	0	0.1	0	0	1	1	2	1
4x7	1	50%	12	3	2	1.2043	Random	Switchback	oddeven	leaddiagonal	9	10	2	0.8	0.2	0	0	0.2	0	0	2	1	3	2
4x7	1	50%	13	4	2	1.1039	Random	Switchback	oddeven	leaddiagonal	9	10	0	0	0	0	0	0	0	0	0	1	2	1
4x7	1	50%	14	5	2	1.0019	Random	Switchback	oddeven	leaddiagonal	9	10	0	0	0	0	0	0	0	0	0	1	2	1
4x7	1	50%	15	6	2	0.9429	Random	Switchback	oddeven	leaddiagonal	9	10	0	0	0	0	0	0	0	0	0	1	2	1
4x7	1	50%	16	7	2	1.0952	Random	Switchback	oddeven	leaddiagonal	9	10	2	0.8	0.2	0	0	0.2	0	0	2	1	3	2
4x7	1	50%	17	8	2	1.1051	Random	Switchback	oddeven	leaddiagonal	9	10	1	0.4	0.1	0	0	0.1	0	0	1	1	2	1
4x7	1	50%	18	9	2	1.0654	Random	Switchback	oddeven	leaddiagonal	9	10	0	0	0	0	0	0	0	0	0	1	2	1
4x7	1	50%	19	1	3	0.8784	Random	Switchback	oddeven	leaddiagonal	9	10	1	1	0.1	0	0.1	0	0	1	0	1	2	1
4x7	1	50%	20	2	3	0.8924	Random	Switchback	oddeven	leaddiagonal	9	10	2	1.4	0.2	0	0.1	0.1	0	1	1	1	2	1
4x7	1	50%	21	3	3	1.1072	Random	Switchback	oddeven	leaddiagonal	9	10	3	1.8	0.3	0	0.1	0.2	0	1	2	1	3	2
4x7	1	50%	22	4	3	1.2773	Random	Switchback	oddeven	leaddiagonal	9	10	1	1	0.1	0	0.1	0	0	1	0	1	2	1
4x7	1	50%	23	5	3	0.9872	Random	Switchback	oddeven	leaddiagonal	9	10	1	1	0.1	0	0.1	0	0	1	0	1	2	1
4x7	1	50%	24	6	3	0.8976	Random	Switchback	oddeven	leaddiagonal	9	10	1	1	0.1	0	0.1	0	0	1	0	1	2	1
4x7	1	50%	25	7	3	0.964	Random	Switchback	oddeven	leaddiagonal	9	10	3	1.8	0.3	0	0.1	0.2	0	1	2	1	3	2
4x7	1	50%	1	1	1	1.8828	Random	Switchback	oddeven	greedymagic	9	10	1	1	0.1	0	0.1	0	0	1	0	1	2	1
4x7	1	50%	2	2	1	1.3969	Random	Switchback	oddeven	greedymagic	9	10	1	1	0.1	0	0.1	0	0	1	0	1	2	1
4x7	1	50%	3	3	1	1.1522	Random	Switchback	oddeven	greedymagic	9	10	1	1	0.1	0	0.1	0	0	1	0	1	3	2
4x7	1	50%	4	4	1	0.9842	Random	Switchback	oddeven	greedymagic	9	10	1	1	0.1	0	0.1	0	0	1	0	1	2	1
4x7	1	50%	5	5	1	0.9824	Random	Switchback	oddeven	greedymagic	9	10	1	1	0.1	0	0.1	0	0	1	0	1	2	1
4x7	1	50%	6	6	1	1.1517	Random	Switchback	oddeven	greedymagic	9	10	1	1	0.1	0	0.1	0	0	1	0	1	3	2
4x7	1	50%	7	7	1	1.0624	Random	Switchback	oddeven	greedymagic	9	10	1	1	0.1	0	0.1	0	0	1	0	1	2	1
4x7	1	50%	8	8	1	0.9604	Random	Switchback	oddeven	greedymagic	9	10	1	1	0.1	0	0.1	0	0	1	0	1	2	1
4x7	1	50%	9	9	1	1.0714	Random	Switchback	oddeven	greedymagic	9	10	1	1	0.1	0	0.1	0	0	1	0	1	3	2
4x7	1	50%	10	1	2	1.0034	Random	Switchback	oddeven	greedymagic	9	10	0	0	0	0	0	0	0	0	0	1	2	1
4x7	1	50%	11	2	2	1.032	Random	Switchback	oddeven	greedymagic	9	10	0	0	0	0	0	0	0	0	0	1	2	1
4x7	1	50%	12	3	2	0.8978	Random	Switchback	oddeven	greedymagic	9	10	0	0	0	0	0	0	0	0	0	1	3	2
4x7	1	50%	13	4	2	0.8101	Random	Switchback	oddeven	greedymagic	9	10	0	0	0	0	0	0	0	0	0	1	2	1
4x7	1	50%	14	5	2	1.0754	Random	Switchback	oddeven	greedymagic	9	10	0	0	0	0	0	0	0	0	0	1	2	1
4x7	1	50%	15	6	2	0.9539	Random	Switchback	oddeven	greedymagic	9	10	0	0	0	0	0	0	0	0	0	1	3	2
4x7	1	50%	16	7	2	0.9798	Random	Switchback	oddeven	greedymagic	9	10	0	0	0	0	0	0	0	0	0	1	2	1
4x7	1	50%	17	8	2	0.9518	Random	Switchback	oddeven	greedymagic	9	10	0	0	0	0	0	0	0	0	0	1	2	1
4x7	1	50%	18	9	2	0.8461	Random	Switchback	oddeven	greedymagic	9	10	0	0	0	0	0	0	0	0	0	1	3	2
4x7	1	50%	19	1	3	0.885	Random	Switchback	oddeven	greedymagic	9	10	1	1	0.1	0	0.1	0	0	1	0	1	2	1
4x7	1	50%	20	2	3	0.9111	Random	Switchback	oddeven	greedymagic	9	10	1	1	0.1	0	0.1	0	0	1	0	1	2	1
4x7	1	50%	21	3	3	1.0847	Random	Switchback	oddeven	greedymagic	9	10	1	1	0.1	0	0.1	0	0	1	0	1	3	2
4x7	1	50%	22	4	3	1.1605	Random	Switchback	oddeven	greedymagic	9	10	1	1	0.1	0	0.1	0	0	1	0	1	2	1
4x7	1	50%	23	5	3	1.2118	Random	Switchback	oddeven	greedymagic	9	10	1	1	0.1	0	0.1	0	0	1	0	1	2	1
4x7	1	50%	24	6	3	1.0401	Random	Switchback	oddeven	greedymagic	9	10	1	1	0.1	0	0.1	0	0	1	0	1	3	2
4x7	1	50%	25	7	3	1.0973	Random	Switchback	oddeven	greedymagic	9	10	1	1	0.1	0	0.1	0	0	1	0	1	2	1
4x7	1	50%	1	1	1	1.4311	Random	Switchback	oddeven	greedyknight	9	13	0	0	0	0	0	0	0	0	0	1	2	1
4x7	1	50%	2	2	1	1.2226	Random	Switchback	oddeven	greedyknight	9	13	0	0	0	0	0	0	0	0	0	1	2	1
4x7	1	50%	3	3	1	1.4426	Random	Switchback	oddeven	greedyknight	9	12	0	0	0	0	0	0	0	0	0	1	3	2
4x7	1	50%	4	4	1	1.4119	Random	Switchback	oddeven	greedyknight	9	12	0	0	0	0	0	0	0	0	0	1	2	1
4x7	1	50%	5	5	1	1.4042	Random	Switchback	oddeven	greedyknight	9	12	0	0	0	0	0	0	0	0	0	1	3	2
4x7	1	50%	6	6	1	1.4655	Random	Switchback	oddeven	greedyknight	9	12	0	0	0	0	0	0	0	0	0	1	2	1
4x7	1	50%	7	7	1	1.6188	Random	Switchback	oddeven	greedyknight	9	13	0	0	0	0	0	0	0	0	0	1	2	1
4x7	1	50%	8	8	1	1.6207	Random	Switchback	oddeven	greedyknight	9	13	0	0	0	0	0	0	0	0	0	1	2	1
4x7	1	50%	9	9	1	1.5816	Random	Switchback	oddeven	greedyknight	9	13	0	0	0	0	0	0	0	0	0	1	2	1
4x7	1	50%	10	10	1	1.6145	Random	Switchback	oddeven	greedyknight	9	12	0	0	0	0	0	0	0	0	0	1	2	1
4x7	1	50%	11	11	1	1.9595	Random	Switchback	oddeven	greedyknight	9	12	0	0	0	0	0	0	0	0	0	1	2	1
4x7	1	50%	12	12	1	1.8325	Random	Switchback	oddeven	greedyknight	9	12	0	0	0	0	0	0	0	0	0	1	3	2
4x7	1	50%	13	1	2	1.6201	Random	Switchback	oddeven	greedyknight	9	14	0	0	0	0	0	0	0	0	0	1	2	1
4x7	1	50%	14	2	2	1.6469	Random	Switchback	oddeven	greedyknight	9	14	0	0	0	0	0	0	0	0	0	1	2	1
4x7	1	50%	15	3	2	1.7571	Random	Switchback	oddeven	greedyknight	9	13	0	0	0	0	0	0	0	0	0	1	3	2
4x7	1	50%	16	4	2	1.5474	Random	Switchback	oddeven	greedyknight	9	13	0	0	0	0	0	0	0	0	0	1	2	1
4x7	1	50%	17	5	2	1.8102	Random	Switchback	oddeven	greedyknight	9	13	0	0	0	0	0	0	0	0	0	1	3	2
4x7	1	50%	18	6	2	1.7308	Random	Switchback	oddeven	greedyknight	9	13	0	0	0	0	0	0	0	0	0	1	2	1
4x7	1	50%	19	7	2	1.6471	Random	Switchback	oddeven	greedyknight	9	14	0	0	0	0	0	0	0	0	0	1	2	1
4x7	1	50%	20	8	2	1.5942	Random	Switchback	oddeven	greedyknight	9	14	0	0	0	0	0	0	0	0	0	1	2	1
4x7	1	50%	21	9	2	1.4717	Random	Switchback	oddeven	greedyknight	9	14	0	0	0	0	0	0	0	0	0	1	2	1
4x7	1	50%	22	10	2	1.4869	Random	Switchback	oddeven	greedyknight	9	13	0	0	0	0	0	0	0	0	0	1	2	1
4x7	1	50%	23	11	2	2.2235	Random	Switchback	oddeven	greedyknight	9	13	0	0	0	0	0	0	0	0	0	1	2	1
4x7	1	50%	24	12	2	1.5895	Random	Switchback	oddeven	greedyknight	9	13	0	0	0	0	0	0	0	0	0	1	3	2
4x7	1	50%	25	1	3	1.5121	Random	Switchback	oddeven	greedyknight	9	13	0	0	0	0	0	0	0	0	0	1	2	1
4x7	1	50%	1	1	1	1.2351	Random	Switchback	oddeven	greedyleaddiagonal	9	10	1	1	0.1	0	0.1	0	0	1	0	1	2	1
4x7	1	50%	2	2	1	1.182	Random	Switchback	oddeven	greedyleaddiagonal	9	10	1	1	0.1	0	0.1	0	0	1	0	1	2	1
4x7	1	50%	3	3	1	1.1462	Random	Switchback	oddeven	greedyleaddiagonal	9	10	1	1	0.1	0	0.1	0	0	1	0	1	3	2
4x7	1	50%	4	4	1	1.0035	Random	Switchback	oddeven	greedyleaddiagonal	9	10	1	1	0.1	0	0.1	0	0	1	0	1	2	1
4x7	1	50%	5	5	1	1.0805	Random	Switchback	oddeven	greedyleaddiagonal	9	10	1	1	0.1	0	0.1	0	0	1	0	1	2	1
4x7	1	50%	6	6	1	1.285	Random	Switchback	oddeven	greedyleaddiagonal	9	10	1	1	0.1	0	0.1	0	0	1	0	1	2	1
4x7	1	50%	7	7	1	1.3545	Random	Switchback	oddeven	greedyleaddiagonal	9	10	1	1	0.1	0	0.1	0	0	1	0	1	3	2
4x7	1	50%	8	8	1	1.3316	Random	Switchback	oddeven	greedyleaddiagonal	9	10	1	1	0.1	0	0.1	0	0	1	0	1	2	1
4x7	1	50%	9	9	1	1.3135	Random	Switchback	oddeven	greedyleaddiagonal	9	10	1	1	0.1	0	0.1	0	0	1	0	1	2	1
4x7	1	50%	10	1	2	1.3527	Random	Switchback	oddeven	greedyleaddiagonal	9	10	0	0	0	0	0	0	0	0	0	1	2	1
4x7	1	50%	11	2	2	1.2541	Random	Switchback	oddeven	greedyleaddiagonal	9	10	0	0	0	0	0	0	0	0	0	1	2	1
4x7	1	50%	12	3	2	1.217	Random	Switchback	oddeven	greedyleaddiagonal	9	10	0	0	0	0	0	0	0	0	0	1	3	2
4x7	1	50%	13	4	2	1.2136	Random	Switchback	oddeven	greedyleaddiagonal	9	10	0	0	0	0	0	0	0	0	0	1	2	1
4x7	1	50%	14	5	2	1.2712	Random	Switchback	oddeven	greedyleaddiagonal	9	10	0	0	0	0	0	0	0	0	0	1	2	1
4x7	1	50%	15	6	2	1.3346	Random	Switchback	oddeven	greedyleaddiagonal	9	10	0	0	0	0	0	0	0	0	0	1	2	1
4x7	1	50%	16	7	2	1.2902	Random	Switchback	oddeven	greedyleaddiagonal	9	10	0	0	0	0	0	0	0	0	0	1	3	2
4x7	1	50%	17	8	2	1.4426	Random	Switchback	oddeven	greedyleaddiagonal	9	10	0	0	0	0	0	0	0	0	0	1	2	1
4x7	1	50%	18	9	2	2.1487	Random	Switchback	oddeven	greedyleaddiagonal	9	10	0	0	0	0	0	0	0	0	0	1	2	1
4x7	1	50%	19	1	3	2.2219	Random	Switchback	oddeven	greedyleaddiagonal	9	10	1	1	0.1	0	0.1	0	0	1	0	1	2	1
4x7	1	50%	20	2	3	2.4653	Random	Switchback	oddeven	greedyleaddiagonal	9	10	1	1	0.1	0	0.1	0	0	1	0	1	2	1
4x7	1	50%	21	3	3	2.476	Random	Switchback	oddeven	greedyleaddiagonal	9	10	1	1	0.1	0	0.1	0	0	1	0	1	3	2
4x7	1	50%	22	4	3	2.1999	Random	Switchback	oddeven	greedyleaddiagonal	9	10	1	1	0.1	0	0.1	0	0	1	0	1	2	1
4x7	1	50%	23	5	3	1.6051	Random	Switchback	oddeven	greedyleaddiagonal	9	10	1	1	0.1	0	0.1	0	0	1	0	1	2	1
4x7	1	50%	24	6	3	1.4182	Random	Switchback	oddeven	greedyleaddiagonal	9	10	1	1	0.1	0	0.1	0	0	1	0	1	2	1
4x7	1	50%	25	7	3	1.8009	Random	Switchback	oddeven	greedyleaddiagonal	9	10	1	1	0.1	0	0.1	0	0	1	0	1	3	2
4x7	1	50%	1	1	1	1.4106	Random	Diagonal	oddeven	magic	9	10	1	0.4	0.1	0	0	0.1	0	0	1	1	2	1
4x7	1	50%	2	2	1	1.262	Random	Diagonal	oddeven	magic	9	10	1	0.4	0.1	0	0	0.1	0	0	1	1	2	1
4x7	1	50%	3	3	1	1.5588	Random	Diagonal	oddeven	magic	9	10	0	0	0	0	0	0	0	0	0	1	3	2
4x7	1	50%	4	4	1	1.5217	Random	Diagonal	oddeven	magic	9	10	1	0.4	0.1	0	0	0.1	0	0	1	1	2	1
4x7	1	50%	5	5	1	1.3496	Random	Diagonal	oddeven	magic	9	10	1	0.4	0.1	0	0	0.1	0	0	1	1	2	1
4x7	1	50%	6	6	1	1.4313	Random	Diagonal	oddeven	magic	9	10	0	0	0	0	0	0	0	0	0	1	3	2
4x7	1	50%	7	7	1	1.5821	Random	Diagonal	oddeven	magic	9	10	1	0.4	0.1	0	0	0.1	0	0	1	1	2	1
4x7	1	50%	8	8	1	1.3239	Random	Diagonal	oddeven	magic	9	10	1	0.4	0.1	0	0	0.1	0	0	1	1	2	1
4x7	1	50%	9	9	1	1.2892	Random	Diagonal	oddeven	magic	9	10	0	0	0	0	0	0	0	0	0	1	3	2
4x7	1	50%	10	1	2	1.5976	Random	Diagonal	oddeven	magic	9	10	2	1.4	0.2	0	0.1	0.1	0	1	1	1	2	1
4x7	1	50%	11	2	2	1.1554	Random	Diagonal	oddeven	magic	9	10	2	1.4	0.2	0	0.1	0.1	0	1	1	1	2	1
4x7	1	50%	12	3	2	1.1746	Random	Diagonal	oddeven	magic	9	10	1	1	0.1	0	0.1	0	0	1	0	1	3	2
4x7	1	50%	13	4	2	1.0009	Random	Diagonal	oddeven	magic	9	10	2	1.4	0.2	0	0.1	0.1	0	1	1	1	2	1
4x7	1	50%	14	5	2	1.2783	Random	Diagonal	oddeven	magic	9	10	2	1.4	0.2	0	0.1	0.1	0	1	1	1	2	1
4x7	1	50%	15	6	2	0.9444	Random	Diagonal	oddeven	magic	9	10	1	1	0.1	0	0.1	0	0	1	0	1	3	2
4x7	1	50%	16	7	2	1.0168	Random	Diagonal	oddeven	magic	9	10	2	1.4	0.2	0	0.1	0.1	0	1	1	1	2	1
4x7	1	50%	17	8	2	0.878	Random	Diagonal	oddeven	magic	9	10	2	1.4	0.2	0	0.1	0.1	0	1	1	1	2	1
4x7	1	50%	18	9	2	0.8929	Random	Diagonal	oddeven	magic	9	10	1	1	0.1	0	0.1	0	0	1	0	1	3	2
4x7	1	50%	19	1	3	0.9342	Random	Diagonal	oddeven	magic	9	10	1	0.4	0.1	0	0	0.1	0	0	1	1	2	1
4x7	1	50%	20	2	3	0.8948	Random	Diagonal	oddeven	magic	9	10	1	0.4	0.1	0	0	0.1	0	0	1	1	2	1
4x7	1	50%	21	3	3	0.9744	Random	Diagonal	oddeven	magic	9	10	0	0	0	0	0	0	0	0	0	1	3	2
4x7	1	50%	22	4	3	0.9839	Random	Diagonal	oddeven	magic	9	10	1	0.4	0.1	0	0	0.1	0	0	1	1	2	1
4x7	1	50%	23	5	3	1.0217	Random	Diagonal	oddeven	magic	9	10	1	0.4	0.1	0	0	0.1	0	0	1	1	2	1
4x7	1	50%	24	6	3	1.2785	Random	Diagonal	oddeven	magic	9	10	0	0	0	0	0	0	0	0	0	1	3	2
4x7	1	50%	25	7	3	1.2711	Random	Diagonal	oddeven	magic	9	10	1	0.4	0.1	0	0	0.1	0	0	1	1	2	1
4x7	1	50%	1	1	1	1.7148	Random	Diagonal	oddeven	knight	9	13	0	0	0	0	0	0	0	0	0	1	2	1
4x7	1	50%	2	2	1	1.7716	Random	Diagonal	oddeven	knight	9	13	0	0	0	0	0	0	0	0	0	1	2	1
4x7	1	50%	3	3	1	1.6394	Random	Diagonal	oddeven	knight	9	13	0	0	0	0	0	0	0	0	0	1	2	1
4x7	1	50%	4	4	1	1.6177	Random	Diagonal	oddeven	knight	9	12	0	0	0	0	0	0	0	0	0	1	2	1
4x7	1	50%	5	5	1	1.5176	Random	Diagonal	oddeven	knight	9	12	0	0	0	0	0	0	0	0	0	1	2	1
4x7	1	50%	6	6	1	1.8428	Random	Diagonal	oddeven	knight	9	12	0	0	0	0	0	0	0	0	0	1	2	1
4x7	1	50%	7	7	1	1.6606	Random	Diagonal	oddeven	knight	9	12	0	0	0	0	0	0	0	0	0	1	2	1
4x7	1	50%	8	8	1	1.5662	Random	Diagonal	oddeven	knight	9	13	0	0	0	0	0	0	0	0	0	1	2	1
4x7	1	50%	9	9	1	1.6082	Random	Diagonal	oddeven	knight	9	13	0	0	0	0	0	0	0	0	0	1	2	1
4x7	1	50%	10	10	1	1.6501	Random	Diagonal	oddeven	knight	9	12	1	0.4	0.08	0	0	0.08	0	0	1	1	2	1
4x7	1	50%	11	11	1	1.5853	Random	Diagonal	oddeven	knight	9	11	1	0.4	0.09	0	0	0.09	0	0	1	1	3	2
4x7	1	50%	12	12	1	1.5357	Random	Diagonal	oddeven	knight	9	12	0	0	0	0	0	0	0	0	0	1	3	2
4x7	1	50%	13	1	2	1.554	Random	Diagonal	oddeven	knight	9	14	0	0	0	0	0	0	0	0	0	1	2	1
4x7	1	50%	14	2	2	1.5636	Random	Diagonal	oddeven	knight	9	14	0	0	0	0	0	0	0	0	0	1	2	1
4x7	1	50%	15	3	2	1.5081	Random	Diagonal	oddeven	knight	9	14	0	0	0	0	0	0	0	0	0	1	2	1
4x7	1	50%	16	4	2	1.5404	Random	Diagonal	oddeven	knight	9	13	0	0	0	0	0	0	0	0	0	1	2	1
4x7	1	50%	17	5	2	1.4326	Random	Diagonal	oddeven	knight	9	13	0	0	0	0	0	0	0	0	0	1	2	1
4x7	1	50%	18	6	2	1.4249	Random	Diagonal	oddeven	knight	9	13	0	0	0	0	0	0	0	0	0	1	2	1
4x7	1	50%	19	7	2	1.4008	Random	Diagonal	oddeven	knight	9	13	0	0	0	0	0	0	0	0	0	1	2	1
4x7	1	50%	20	8	2	1.3978	Random	Diagonal	oddeven	knight	9	14	0	0	0	0	0	0	0	0	0	1	2	1
4x7	1	50%	21	9	2	1.398	Random	Diagonal	oddeven	knight	9	14	0	0	0	0	0	0	0	0	0	1	2	1
4x7	1	50%	22	10	2	1.3736	Random	Diagonal	oddeven	knight	9	13	1	0.4	0.08	0	0	0.08	0	0	1	1	2	1
4x7	1	50%	23	11	2	1.4098	Random	Diagonal	oddeven	knight	9	12	1	0.4	0.08	0	0	0.08	0	0	1	1	3	2
4x7	1	50%	24	12	2	1.4297	Random	Diagonal	oddeven	knight	9	13	0	0	0	0	0	0	0	0	0	1	3	2
4x7	1	50%	25	1	3	1.5558	Random	Diagonal	oddeven	knight	9	13	0	0	0	0	0	0	0	0	0	1	2	1
4x7	1	50%	1	1	1	1.1873	Random	Diagonal	oddeven	leaddiagonal	9	10	1	0.4	0.1	0	0	0.1	0	0	1	1	2	1
4x7	1	50%	2	2	1	1.34	Random	Diagonal	oddeven	leaddiagonal	9	10	1	0.4	0.1	0	0	0.1	0	0	1	1	2	1
4x7	1	50%	3	3	1	1.1658	Random	Diagonal	oddeven	leaddiagonal	9	10	0	0	0	0	0	0	0	0	0	1	3	2
4x7	1	50%	4	4	1	1.1514	Random	Diagonal	oddeven	leaddiagonal	9	10	0	0	0	0	0	0	0	0	0	1	2	1
4x7	1	50%	5	5	1	1.5295	Random	Diagonal	oddeven	leaddiagonal	9	10	1	0.4	0.1	0	0	0.1	0	0	1	1	2	1
4x7	1	50%	6	6	1	1.2203	Random	Diagonal	oddeven	leaddiagonal	9	10	1	0.4	0.1	0	0	0.1	0	0	1	1	2	1
4x7	1	50%	7	7	1	1.0731	Random	Diagonal	oddeven	leaddiagonal	9	10	0	0	0	0	0	0	0	0	0	1	3	2
4x7	1	50%	8	8	1	0.9973	Random	Diagonal	oddeven	leaddiagonal	9	10	0	0	0	0	0	0	0	0	0	1	2	1
4x7	1	50%	9	9	1	1.0744	Random	Diagonal	oddeven	leaddiagonal	9	10	0	0	0	0	0	0	0	0	0	1	2	1
4x7	1	50%	10	1	2	1.0769	Random	Diagonal	oddeven	leaddiagonal	9	10	2	1.4	0.2	0	0.1	0.1	0	1	1	1	2	1
4x7	1	50%	11	2	2	1.063	Random	Diagonal	oddeven	leaddiagonal	9	10	2	1.4	0.2	0	0.1	0.1	0	1	1	1	2	1
4x7	1	50%	12	3	2	0.9912	Random	Diagonal	oddeven	leaddiagonal	9	10	1	1	0.1	0	0.1	0	0	1	0	1	3	2
4x7	1	50%	13	4	2	0.9958	Random	Diagonal	oddeven	leaddiagonal	9	10	1	1	0.1	0	0.1	0	0	1	0	1	2	1
4x7	1	50%	14	5	2	1.0443	Random	Diagonal	oddeven	leaddiagonal	9	10	2	1.4	0.2	0	0.1	0.1	0	1	1	1	2	1
4x7	1	50%	15	6	2	1.013	Random	Diagonal	oddeven	leaddiagonal	9	10	2	1.4	0.2	0	0.1	0.1	0	1	1	1	2	1
4x7	1	50%	16	7	2	1.0247	Random	Diagonal	oddeven	leaddiagonal	9	10	1	1	0.1	0	0.1	0	0	1	0	1	3	2
4x7	1	50%	17	8	2	0.9483	Random	Diagonal	oddeven	leaddiagonal	9	10	1	1	0.1	0	0.1	0	0	1	0	1	2	1
4x7	1	50%	18	9	2	0.9427	Random	Diagonal	oddeven	leaddiagonal	9	10	1	1	0.1	0	0.1	0	0	1	0	1	2	1
4x7	1	50%	19	1	3	1.1279	Random	Diagonal	oddeven	leaddiagonal	9	10	1	0.4	0.1	0	0	0.1	0	0	1	1	2	1
4x7	1	50%	20	2	3	1.0375	Random	Diagonal	oddeven	leaddiagonal	9	10	1	0.4	0.1	0	0	0.1	0	0	1	1	2	1
4x7	1	50%	21	3	3	1.0174	Random	Diagonal	oddeven	leaddiagonal	9	10	0	0	0	0	0	0	0	0	0	1	3	2
4x7	1	50%	22	4	3	1.0051	Random	Diagonal	oddeven	leaddiagonal	9	10	0	0	0	0	0	0	0	0	0	1	2	1
4x7	1	50%	23	5	3	1.026	Random	Diagonal	oddeven	leaddiagonal	9	10	1	0.4	0.1	0	0	0.1	0	0	1	1	2	1
4x7	1	50%	24	6	3	1.0793	Random	Diagonal	oddeven	leaddiagonal	9	10	1	0.4	0.1	0	0	0.1	0	0	1	1	2	1
4x7	1	50%	25	7	3	1.0553	Random	Diagonal	oddeven	leaddiagonal	9	10	0	0	0	0	0	0	0	0	0	1	3	2
4x7	1	50%	1	1	1	1.5363	Random	Diagonal	oddeven	greedymagic	9	10	0	0	0	0	0	0	0	0	0	1	2	1
4x7	1	50%	2	2	1	1.4552	Random	Diagonal	oddeven	greedymagic	9	10	0	0	0	0	0	0	0	0	0	1	2	1
4x7	1	50%	3	3	1	1.3284	Random	Diagonal	oddeven	greedymagic	9	10	0	0	0	0	0	0	0	0	0	1	3	2
4x7	1	50%	4	4	1	1.5032	Random	Diagonal	oddeven	greedymagic	9	10	0	0	0	0	0	0	0	0	0	1	2	1
4x7	1	50%	5	5	1	1.2075	Random	Diagonal	oddeven	greedymagic	9	10	0	0	0	0	0	0	0	0	0	1	2	1
4x7	1	50%	6	6	1	1.3601	Random	Diagonal	oddeven	greedymagic	9	10	0	0	0	0	0	0	0	0	0	1	3	2
4x7	1	50%	7	7	1	1.2426	Random	Diagonal	oddeven	greedymagic	9	10	0	0	0	0	0	0	0	0	0	1	2	1
4x7	1	50%	8	8	1	1.0911	Random	Diagonal	oddeven	greedymagic	9	10	0	0	0	0	0	0	0	0	0	1	2	1
4x7	1	50%	9	9	1	1.0649	Random	Diagonal	oddeven	greedymagic	9	10	0	0	0	0	0	0	0	0	0	1	3	2
4x7	1	50%	10	1	2	1.6072	Random	Diagonal	oddeven	greedymagic	9	10	0	0	0	0	0	0	0	0	0	1	2	1
4x7	1	50%	11	2	2	1.2949	Random	Diagonal	oddeven	greedymagic	9	10	0	0	0	0	0	0	0	0	0	1	2	1
4x7	1	50%	12	3	2	1.1286	Random	Diagonal	oddeven	greedymagic	9	10	0	0	0	0	0	0	0	0	0	1	3	2
4x7	1	50%	13	4	2	1.1461	Random	Diagonal	oddeven	greedymagic	9	10	0	0	0	0	0	0	0	0	0	1	2	1
4x7	1	50%	14	5	2	1.1108	Random	Diagonal	oddeven	greedymagic	9	10	0	0	0	0	0	0	0	0	0	1	2	1
4x7	1	50%	15	6	2	1.1375	Random	Diagonal	oddeven	greedymagic	9	10	0	0	0	0	0	0	0	0	0	1	3	2
4x7	1	50%	16	7	2	1.1534	Random	Diagonal	oddeven	greedymagic	9	10	0	0	0	0	0	0	0	0	0	1	2	1
4x7	1	50%	17	8	2	1.0813	Random	Diagonal	oddeven	greedymagic	9	10	0	0	0	0	0	0	0	0	0	1	2	1
4x7	1	50%	18	9	2	1.0572	Random	Diagonal	oddeven	greedymagic	9	10	0	0	0	0	0	0	0	0	0	1	3	2
4x7	1	50%	19	1	3	1.2125	Random	Diagonal	oddeven	greedymagic	9	10	0	0	0	0	0	0	0	0	0	1	2	1
4x7	1	50%	20	2	3	1.1399	Random	Diagonal	oddeven	greedymagic	9	10	0	0	0	0	0	0	0	0	0	1	2	1
4x7	1	50%	21	3	3	1.0198	Random	Diagonal	oddeven	greedymagic	9	10	0	0	0	0	0	0	0	0	0	1	3	2
4x7	1	50%	22	4	3	1.0088	Random	Diagonal	oddeven	greedymagic	9	10	0	0	0	0	0	0	0	0	0	1	2	1
4x7	1	50%	23	5	3	1.2188	Random	Diagonal	oddeven	greedymagic	9	10	0	0	0	0	0	0	0	0	0	1	2	1
4x7	1	50%	24	6	3	2.6195	Random	Diagonal	oddeven	greedymagic	9	10	0	0	0	0	0	0	0	0	0	1	3	2
4x7	1	50%	25	7	3	1.5147	Random	Diagonal	oddeven	greedymagic	9	10	0	0	0	0	0	0	0	0	0	1	2	1
4x7	1	50%	1	1	1	2.0985	Random	Diagonal	oddeven	greedyknight	9	13	0	0	0	0	0	0	0	0	0	1	2	1
4x7	1	50%	2	2	1	1.8969	Random	Diagonal	oddeven	greedyknight	9	13	0	0	0	0	0	0	0	0	0	1	2	1
4x7	1	50%	3	3	1	1.5585	Random	Diagonal	oddeven	greedyknight	9	13	0	0	0	0	0	0	0	0	0	1	2	1
4x7	1	50%	4	4	1	1.4598	Random	Diagonal	oddeven	greedyknight	9	12	0	0	0	0	0	0	0	0	0	1	2	1
4x7	1	50%	5	5	1	1.5125	Random	Diagonal	oddeven	greedyknight	9	12	0	0	0	0	0	0	0	0	0	1	2	1
4x7	1	50%	6	6	1	1.5289	Random	Diagonal	oddeven	greedyknight	9	12	0	0	0	0	0	0	0	0	0	1	2	1
4x7	1	50%	7	7	1	1.4952	Random	Diagonal	oddeven	greedyknight	9	12	0	0	0	0	0	0	0	0	0	1	2	1
4x7	1	50%	8	8	1	1.5778	Random	Diagonal	oddeven	greedyknight	9	13	0	0	0	0	0	0	0	0	0	1	2	1
4x7	1	50%	9	9	1	1.8161	Random	Diagonal	oddeven	greedyknight	9	13	0	0	0	0	0	0	0	0	0	1	2	1
4x7	1	50%	10	10	1	1.987	Random	Diagonal	oddeven	greedyknight	9	13	0	0	0	0	0	0	0	0	0	1	3	2
4x7	1	50%	11	11	1	1.9815	Random	Diagonal	oddeven	greedyknight	9	12	0	0	0	0	0	0	0	0	0	1	2	1
4x7	1	50%	12	12	1	2.1754	Random	Diagonal	oddeven	greedyknight	9	12	0	0	0	0	0	0	0	0	0	1	3	2
4x7	1	50%	13	1	2	1.9549	Random	Diagonal	oddeven	greedyknight	9	14	0	0	0	0	0	0	0	0	0	1	2	1
4x7	1	50%	14	2	2	1.7979	Random	Diagonal	oddeven	greedyknight	9	14	0	0	0	0	0	0	0	0	0	1	2	1
4x7	1	50%	15	3	2	3.2257	Random	Diagonal	oddeven	greedyknight	9	14	0	0	0	0	0	0	0	0	0	1	2	1
4x7	1	50%	16	4	2	3.062	Random	Diagonal	oddeven	greedyknight	9	13	0	0	0	0	0	0	0	0	0	1	2	1
4x7	1	50%	17	5	2	2.9066	Random	Diagonal	oddeven	greedyknight	9	13	0	0	0	0	0	0	0	0	0	1	2	1
4x7	1	50%	18	6	2	2.8427	Random	Diagonal	oddeven	greedyknight	9	13	0	0	0	0	0	0	0	0	0	1	2	1
4x7	1	50%	19	7	2	1.9525	Random	Diagonal	oddeven	greedyknight	9	13	0	0	0	0	0	0	0	0	0	1	2	1
4x7	1	50%	20	8	2	1.7837	Random	Diagonal	oddeven	greedyknight	9	14	0	0	0	0	0	0	0	0	0	1	2	1
4x7	1	50%	21	9	2	1.8524	Random	Diagonal	oddeven	greedyknight	9	14	0	0	0	0	0	0	0	0	0	1	2	1
4x7	1	50%	22	10	2	1.8	Random	Diagonal	oddeven	greedyknight	9	14	0	0	0	0	0	0	0	0	0	1	3	2
4x7	1	50%	23	11	2	1.7497	Random	Diagonal	oddeven	greedyknight	9	13	0	0	0	0	0	0	0	0	0	1	2	1
4x7	1	50%	24	12	2	2.5728	Random	Diagonal	oddeven	greedyknight	9	13	0	0	0	0	0	0	0	0	0	1	3	2
4x7	1	50%	25	1	3	2.6061	Random	Diagonal	oddeven	greedyknight	9	13	0	0	0	0	0	0	0	0	0	1	2	1
4x7	1	50%	1	1	1	2.0793	Random	Diagonal	oddeven	greedyleaddiagonal	9	10	0	0	0	0	0	0	0	0	0	1	3	2
4x7	1	50%	2	2	1	1.2769	Random	Diagonal	oddeven	greedyleaddiagonal	9	10	0	0	0	0	0	0	0	0	0	1	2	1
4x7	1	50%	3	3	1	1.1714	Random	Diagonal	oddeven	greedyleaddiagonal	9	10	0	0	0	0	0	0	0	0	0	1	3	2
4x7	1	50%	4	4	1	1.1428	Random	Diagonal	oddeven	greedyleaddiagonal	9	10	0	0	0	0	0	0	0	0	0	1	2	1
4x7	1	50%	5	5	1	1.5583	Random	Diagonal	oddeven	greedyleaddiagonal	9	10	0	0	0	0	0	0	0	0	0	1	2	1
4x7	1	50%	6	6	1	1.3456	Random	Diagonal	oddeven	greedyleaddiagonal	9	10	0	0	0	0	0	0	0	0	0	1	2	1
4x7	1	50%	7	7	1	1.2834	Random	Diagonal	oddeven	greedyleaddiagonal	9	10	0	0	0	0	0	0	0	0	0	1	3	2
4x7	1	50%	8	8	1	2.1915	Random	Diagonal	oddeven	greedyleaddiagonal	9	10	0	0	0	0	0	0	0	0	0	1	2	1
4x7	1	50%	9	9	1	1.4967	Random	Diagonal	oddeven	greedyleaddiagonal	9	10	0	0	0	0	0	0	0	0	0	1	2	1
4x7	1	50%	10	1	2	1.8138	Random	Diagonal	oddeven	greedyleaddiagonal	9	10	0	0	0	0	0	0	0	0	0	1	3	2
4x7	1	50%	11	2	2	1.377	Random	Diagonal	oddeven	greedyleaddiagonal	9	10	0	0	0	0	0	0	0	0	0	1	2	1
4x7	1	50%	12	3	2	1.298	Random	Diagonal	oddeven	greedyleaddiagonal	9	10	0	0	0	0	0	0	0	0	0	1	3	2
4x7	1	50%	13	4	2	1.5946	Random	Diagonal	oddeven	greedyleaddiagonal	9	10	0	0	0	0	0	0	0	0	0	1	2	1
4x7	1	50%	14	5	2	1.3938	Random	Diagonal	oddeven	greedyleaddiagonal	9	10	0	0	0	0	0	0	0	0	0	1	2	1
4x7	1	50%	15	6	2	1.5033	Random	Diagonal	oddeven	greedyleaddiagonal	9	10	0	0	0	0	0	0	0	0	0	1	2	1
4x7	1	50%	16	7	2	1.3403	Random	Diagonal	oddeven	greedyleaddiagonal	9	10	0	0	0	0	0	0	0	0	0	1	3	2
4x7	1	50%	17	8	2	1.4786	Random	Diagonal	oddeven	greedyleaddiagonal	9	10	0	0	0	0	0	0	0	0	0	1	2	1
4x7	1	50%	18	9	2	1.3972	Random	Diagonal	oddeven	greedyleaddiagonal	9	10	0	0	0	0	0	0	0	0	0	1	2	1
4x7	1	50%	19	1	3	1.451	Random	Diagonal	oddeven	greedyleaddiagonal	9	10	0	0	0	0	0	0	0	0	0	1	3	2
4x7	1	50%	20	2	3	1.5589	Random	Diagonal	oddeven	greedyleaddiagonal	9	10	0	0	0	0	0	0	0	0	0	1	2	1
4x7	1	50%	21	3	3	1.3793	Random	Diagonal	oddeven	greedyleaddiagonal	9	10	0	0	0	0	0	0	0	0	0	1	3	2
4x7	1	50%	22	4	3	1.3475	Random	Diagonal	oddeven	greedyleaddiagonal	9	10	0	0	0	0	0	0	0	0	0	1	2	1
4x7	1	50%	23	5	3	1.312	Random	Diagonal	oddeven	greedyleaddiagonal	9	10	0	0	0	0	0	0	0	0	0	1	2	1
4x7	1	50%	24	6	3	2.2058	Random	Diagonal	oddeven	greedyleaddiagonal	9	10	0	0	0	0	0	0	0	0	0	1	2	1
4x7	1	50%	25	7	3	2.1569	Random	Diagonal	oddeven	greedyleaddiagonal	9	10	0	0	0	0	0	0	0	0	0	1	3	2
4x7	1	50%	1	1	1	2.248	Random	DiagonalSwitchback	oddeven	magic	9	10	1	0.4	0.1	0	0	0.1	0	0	1	1	2	1
4x7	1	50%	2	2	1	2.1945	Random	DiagonalSwitchback	oddeven	magic	9	10	1	0.4	0.1	0	0	0.1	0	0	1	1	2	1
4x7	1	50%	3	3	1	1.4559	Random	DiagonalSwitchback	oddeven	magic	9	10	0	0	0	0	0	0	0	0	0	1	3	2
4x7	1	50%	4	4	1	1.4108	Random	DiagonalSwitchback	oddeven	magic	9	10	1	0.4	0.1	0	0	0.1	0	0	1	1	2	1
4x7	1	50%	5	5	1	1.2226	Random	DiagonalSwitchback	oddeven	magic	9	10	1	0.4	0.1	0	0	0.1	0	0	1	1	2	1
4x7	1	50%	6	6	1	1.3005	Random	DiagonalSwitchback	oddeven	magic	9	10	0	0	0	0	0	0	0	0	0	1	3	2
4x7	1	50%	7	7	1	1.2938	Random	DiagonalSwitchback	oddeven	magic	9	10	1	0.4	0.1	0	0	0.1	0	0	1	1	2	1
4x7	1	50%	8	8	1	1.2505	Random	DiagonalSwitchback	oddeven	magic	9	10	1	0.4	0.1	0	0	0.1	0	0	1	1	2	1
4x7	1	50%	9	9	1	1.0492	Random	DiagonalSwitchback	oddeven	magic	9	10	0	0	0	0	0	0	0	0	0	1	3	2
4x7	1	50%	10	1	2	1.072	Random	DiagonalSwitchback	oddeven	magic	9	10	2	1.4	0.2	0	0.1	0.1	0	1	1	1	2	1
4x7	1	50%	11	2	2	1.24	Random	DiagonalSwitchback	oddeven	magic	9	10	2	1.4	0.2	0	0.1	0.1	0	1	1	1	2	1
4x7	1	50%	12	3	2	1.2328	Random	DiagonalSwitchback	oddeven	magic	9	10	1	1	0.1	0	0.1	0	0	1	0	1	3	2
4x7	1	50%	13	4	2	1.1247	Random	DiagonalSwitchback	oddeven	magic	9	10	2	1.4	0.2	0	0.1	0.1	0	1	1	1	2	1
4x7	1	50%	14	5	2	1.1748	Random	DiagonalSwitchback	oddeven	magic	9	10	2	1.4	0.2	0	0.1	0.1	0	1	1	1	2	1
4x7	1	50%	15	6	2	1.2265	Random	DiagonalSwitchback	oddeven	magic	9	10	1	1	0.1	0	0.1	0	0	1	0	1	3	2
4x7	1	50%	16	7	2	1.1248	Random	DiagonalSwitchback	oddeven	magic	9	10	2	1.4	0.2	0	0.1	0.1	0	1	1	1	2	1
4x7	1	50%	17	8	2	1.1761	Random	DiagonalSwitchback	oddeven	magic	9	10	2	1.4	0.2	0	0.1	0.1	0	1	1	1	2	1
4x7	1	50%	18	9	2	1.0784	Random	DiagonalSwitchback	oddeven	magic	9	10	1	1	0.1	0	0.1	0	0	1	0	1	3	2
4x7	1	50%	19	1	3	1.1195	Random	DiagonalSwitchback	oddeven	magic	9	10	1	0.4	0.1	0	0	0.1	0	0	1	1	2	1
4x7	1	50%	20	2	3	1.04	Random	DiagonalSwitchback	oddeven	magic	9	10	1	0.4	0.1	0	0	0.1	0	0	1	1	2	1
4x7	1	50%	21	3	3	1.0611	Random	DiagonalSwitchback	oddeven	magic	9	10	0	0	0	0	0	0	0	0	0	1	3	2
4x7	1	50%	22	4	3	1.0422	Random	DiagonalSwitchback	oddeven	magic	9	10	1	0.4	0.1	0	0	0.1	0	0	1	1	2	1
4x7	1	50%	23	5	3	1.0368	Random	DiagonalSwitchback	oddeven	magic	9	10	1	0.4	0.1	0	0	0.1	0	0	1	1	2	1
4x7	1	50%	24	6	3	0.9431	Random	DiagonalSwitchback	oddeven	magic	9	10	0	0	0	0	0	0	0	0	0	1	3	2
4x7	1	50%	25	7	3	0.9468	Random	DiagonalSwitchback	oddeven	magic	9	10	1	0.4	0.1	0	0	0.1	0	0	1	1	2	1
4x7	1	50%	1	1	1	1.2613	Random	DiagonalSwitchback	oddeven	knight	9	13	0	0	0	0	0	0	0	0	0	1	2	1
4x7	1	50%	2	2	1	1.6001	Random	DiagonalSwitchback	oddeven	knight	9	13	0	0	0	0	0	0	0	0	0	1	2	1
4x7	1	50%	3	3	1	2.3544	Random	DiagonalSwitchback	oddeven	knight	9	13	0	0	0	0	0	0	0	0	0	1	2	1
4x7	1	50%	4	4	1	2.478	Random	DiagonalSwitchback	oddeven	knight	9	12	0	0	0	0	0	0	0	0	0	1	2	1
4x7	1	50%	5	5	1	1.5355	Random	DiagonalSwitchback	oddeven	knight	9	12	0	0	0	0	0	0	0	0	0	1	2	1
4x7	1	50%	6	6	1	1.4331	Random	DiagonalSwitchback	oddeven	knight	9	12	0	0	0	0	0	0	0	0	0	1	2	1
4x7	1	50%	7	7	1	1.5083	Random	DiagonalSwitchback	oddeven	knight	9	12	0	0	0	0	0	0	0	0	0	1	2	1
4x7	1	50%	8	8	1	1.7633	Random	DiagonalSwitchback	oddeven	knight	9	13	0	0	0	0	0	0	0	0	0	1	2	1
4x7	1	50%	9	9	1	1.6706	Random	DiagonalSwitchback	oddeven	knight	9	13	0	0	0	0	0	0	0	0	0	1	2	1
4x7	1	50%	10	10	1	1.778	Random	DiagonalSwitchback	oddeven	knight	9	12	1	0.4	0.08	0	0	0.08	0	0	1	1	2	1
4x7	1	50%	11	11	1	1.8427	Random	DiagonalSwitchback	oddeven	knight	9	11	1	0.4	0.09	0	0	0.09	0	0	1	1	3	2
4x7	1	50%	12	12	1	1.8623	Random	DiagonalSwitchback	oddeven	knight	9	12	0	0	0	0	0	0	0	0	0	1	3	2
4x7	1	50%	13	1	2	1.7941	Random	DiagonalSwitchback	oddeven	knight	9	14	0	0	0	0	0	0	0	0	0	1	2	1
4x7	1	50%	14	2	2	1.8763	Random	DiagonalSwitchback	oddeven	knight	9	14	0	0	0	0	0	0	0	0	0	1	2	1
4x7	1	50%	15	3	2	1.9203	Random	DiagonalSwitchback	oddeven	knight	9	14	0	0	0	0	0	0	0	0	0	1	2	1
4x7	1	50%	16	4	2	1.8044	Random	DiagonalSwitchback	oddeven	knight	9	13	0	0	0	0	0	0	0	0	0	1	2	1
4x7	1	50%	17	5	2	1.8176	Random	DiagonalSwitchback	oddeven	knight	9	13	0	0	0	0	0	0	0	0	0	1	2	1
4x7	1	50%	18	6	2	1.8077	Random	DiagonalSwitchback	oddeven	knight	9	13	0	0	0	0	0	0	0	0	0	1	2	1
4x7	1	50%	19	7	2	1.673	Random	DiagonalSwitchback	oddeven	knight	9	13	0	0	0	0	0	0	0	0	0	1	2	1
4x7	1	50%	20	8	2	1.7324	Random	DiagonalSwitchback	oddeven	knight	9	14	0	0	0	0	0	0	0	0	0	1	2	1
4x7	1	50%	21	9	2	1.7234	Random	DiagonalSwitchback	oddeven	knight	9	14	0	0	0	0	0	0	0	0	0	1	2	1
4x7	1	50%	22	10	2	1.5857	Random	DiagonalSwitchback	oddeven	knight	9	13	1	0.4	0.08	0	0	0.08	0	0	1	1	2	1
4x7	1	50%	23	11	2	1.6728	Random	DiagonalSwitchback	oddeven	knight	9	12	1	0.4	0.08	0	0	0.08	0	0	1	1	3	2
4x7	1	50%	24	12	2	2.786	Random	DiagonalSwitchback	oddeven	knight	9	13	0	0	0	0	0	0	0	0	0	1	3	2
4x7	1	50%	25	1	3	2.3278	Random	DiagonalSwitchback	oddeven	knight	9	13	0	0	0	0	0	0	0	0	0	1	2	1
4x7	1	50%	1	1	1	1.1677	Random	DiagonalSwitchback	oddeven	leaddiagonal	9	10	1	0.4	0.1	0	0	0.1	0	0	1	1	2	1
4x7	1	50%	2	2	1	1.0559	Random	DiagonalSwitchback	oddeven	leaddiagonal	9	10	1	0.4	0.1	0	0	0.1	0	0	1	1	2	1
4x7	1	50%	3	3	1	0.9917	Random	DiagonalSwitchback	oddeven	leaddiagonal	9	10	0	0	0	0	0	0	0	0	0	1	3	2
4x7	1	50%	4	4	1	0.9211	Random	DiagonalSwitchback	oddeven	leaddiagonal	9	10	0	0	0	0	0	0	0	0	0	1	2	1
4x7	1	50%	5	5	1	0.9096	Random	DiagonalSwitchback	oddeven	leaddiagonal	9	10	1	0.4	0.1	0	0	0.1	0	0	1	1	2	1
4x7	1	50%	6	6	1	0.9105	Random	DiagonalSwitchback	oddeven	leaddiagonal	9	10	1	0.4	0.1	0	0	0.1	0	0	1	1	2	1
4x7	1	50%	7	7	1	0.8923	Random	DiagonalSwitchback	oddeven	leaddiagonal	9	10	0	0	0	0	0	0	0	0	0	1	3	2
4x7	1	50%	8	8	1	1.0239	Random	DiagonalSwitchback	oddeven	leaddiagonal	9	10	0	0	0	0	0	0	0	0	0	1	2	1
4x7	1	50%	9	9	1	1.017	Random	DiagonalSwitchback	oddeven	leaddiagonal	9	10	0	0	0	0	0	0	0	0	0	1	2	1
4x7	1	50%	10	1	2	1.106	Random	DiagonalSwitchback	oddeven	leaddiagonal	9	10	2	1.4	0.2	0	0.1	0.1	0	1	1	1	2	1
4x7	1	50%	11	2	2	1.0899	Random	DiagonalSwitchback	oddeven	leaddiagonal	9	10	2	1.4	0.2	0	0.1	0.1	0	1	1	1	2	1
4x7	1	50%	12	3	2	0.9392	Random	DiagonalSwitchback	oddeven	leaddiagonal	9	10	1	1	0.1	0	0.1	0	0	1	0	1	3	2
4x7	1	50%	13	4	2	0.9079	Random	DiagonalSwitchback	oddeven	leaddiagonal	9	10	1	1	0.1	0	0.1	0	0	1	0	1	2	1
4x7	1	50%	14	5	2	0.8647	Random	DiagonalSwitchback	oddeven	leaddiagonal	9	10	2	1.4	0.2	0	0.1	0.1	0	1	1	1	2	1
4x7	1	50%	15	6	2	0.8813	Random	DiagonalSwitchback	oddeven	leaddiagonal	9	10	2	1.4	0.2	0	0.1	0.1	0	1	1	1	2	1
4x7	1	50%	16	7	2	0.9396	Random	DiagonalSwitchback	oddeven	leaddiagonal	9	10	1	1	0.1	0	0.1	0	0	1	0	1	3	2
4x7	1	50%	17	8	2	0.9467	Random	DiagonalSwitchback	oddeven	leaddiagonal	9	10	1	1	0.1	0	0.1	0	0	1	0	1	2	1
4x7	1	50%	18	9	2	0.969	Random	DiagonalSwitchback	oddeven	leaddiagonal	9	10	1	1	0.1	0	0.1	0	0	1	0	1	2	1
4x7	1	50%	19	1	3	1.0084	Random	DiagonalSwitchback	oddeven	leaddiagonal	9	10	1	0.4	0.1	0	0	0.1	0	0	1	1	2	1
4x7	1	50%	20	2	3	1.0854	Random	DiagonalSwitchback	oddeven	leaddiagonal	9	10	1	0.4	0.1	0	0	0.1	0	0	1	1	2	1
4x7	1	50%	21	3	3	1.1263	Random	DiagonalSwitchback	oddeven	leaddiagonal	9	10	0	0	0	0	0	0	0	0	0	1	3	2
4x7	1	50%	22	4	3	1.1386	Random	DiagonalSwitchback	oddeven	leaddiagonal	9	10	0	0	0	0	0	0	0	0	0	1	2	1
4x7	1	50%	23	5	3	1.0266	Random	DiagonalSwitchback	oddeven	leaddiagonal	9	10	1	0.4	0.1	0	0	0.1	0	0	1	1	2	1
4x7	1	50%	24	6	3	1.4537	Random	DiagonalSwitchback	oddeven	leaddiagonal	9	10	1	0.4	0.1	0	0	0.1	0	0	1	1	2	1
4x7	1	50%	25	7	3	1.4319	Random	DiagonalSwitchback	oddeven	leaddiagonal	9	10	0	0	0	0	0	0	0	0	0	1	3	2
4x7	1	50%	1	1	1	1.4583	Random	DiagonalSwitchback	oddeven	greedymagic	9	10	0	0	0	0	0	0	0	0	0	1	2	1
4x7	1	50%	2	2	1	1.5641	Random	DiagonalSwitchback	oddeven	greedymagic	9	10	0	0	0	0	0	0	0	0	0	1	2	1
4x7	1	50%	3	3	1	1.7321	Random	DiagonalSwitchback	oddeven	greedymagic	9	10	0	0	0	0	0	0	0	0	0	1	3	2
4x7	1	50%	4	4	1	1.4454	Random	DiagonalSwitchback	oddeven	greedymagic	9	10	0	0	0	0	0	0	0	0	0	1	2	1
4x7	1	50%	5	5	1	1.3766	Random	DiagonalSwitchback	oddeven	greedymagic	9	10	0	0	0	0	0	0	0	0	0	1	2	1
4x7	1	50%	6	6	1	1.4199	Random	DiagonalSwitchback	oddeven	greedymagic	9	10	0	0	0	0	0	0	0	0	0	1	3	2
4x7	1	50%	7	7	1	1.6536	Random	DiagonalSwitchback	oddeven	greedymagic	9	10	0	0	0	0	0	0	0	0	0	1	2	1
4x7	1	50%	8	8	1	1.5267	Random	DiagonalSwitchback	oddeven	greedymagic	9	10	0	0	0	0	0	0	0	0	0	1	2	1
4x7	1	50%	9	9	1	1.3338	Random	DiagonalSwitchback	oddeven	greedymagic	9	10	0	0	0	0	0	0	0	0	0	1	3	2
4x7	1	50%	10	1	2	1.4543	Random	DiagonalSwitchback	oddeven	greedymagic	9	10	0	0	0	0	0	0	0	0	0	1	2	1
4x7	1	50%	11	2	2	1.4494	Random	DiagonalSwitchback	oddeven	greedymagic	9	10	0	0	0	0	0	0	0	0	0	1	2	1
4x7	1	50%	12	3	2	1.3971	Random	DiagonalSwitchback	oddeven	greedymagic	9	10	0	0	0	0	0	0	0	0	0	1	3	2
4x7	1	50%	13	4	2	1.4003	Random	DiagonalSwitchback	oddeven	greedymagic	9	10	0	0	0	0	0	0	0	0	0	1	2	1
4x7	1	50%	14	5	2	1.2934	Random	DiagonalSwitchback	oddeven	greedymagic	9	10	0	0	0	0	0	0	0	0	0	1	2	1
4x7	1	50%	15	6	2	1.3332	Random	DiagonalSwitchback	oddeven	greedymagic	9	10	0	0	0	0	0	0	0	0	0	1	3	2
4x7	1	50%	16	7	2	1.2736	Random	DiagonalSwitchback	oddeven	greedymagic	9	10	0	0	0	0	0	0	0	0	0	1	2	1
4x7	1	50%	17	8	2	1.1701	Random	DiagonalSwitchback	oddeven	greedymagic	9	10	0	0	0	0	0	0	0	0	0	1	2	1
4x7	1	50%	18	9	2	1.0985	Random	DiagonalSwitchback	oddeven	greedymagic	9	10	0	0	0	0	0	0	0	0	0	1	3	2
4x7	1	50%	19	1	3	1.5391	Random	DiagonalSwitchback	oddeven	greedymagic	9	10	0	0	0	0	0	0	0	0	0	1	2	1
4x7	1	50%	20	2	3	1.2455	Random	DiagonalSwitchback	oddeven	greedymagic	9	10	0	0	0	0	0	0	0	0	0	1	2	1
4x7	1	50%	21	3	3	1.0605	Random	DiagonalSwitchback	oddeven	greedymagic	9	10	0	0	0	0	0	0	0	0	0	1	3	2
4x7	1	50%	22	4	3	1.1471	Random	DiagonalSwitchback	oddeven	greedymagic	9	10	0	0	0	0	0	0	0	0	0	1	2	1
4x7	1	50%	23	5	3	1.4436	Random	DiagonalSwitchback	oddeven	greedymagic	9	10	0	0	0	0	0	0	0	0	0	1	2	1
4x7	1	50%	24	6	3	1.2024	Random	DiagonalSwitchback	oddeven	greedymagic	9	10	0	0	0	0	0	0	0	0	0	1	3	2
4x7	1	50%	25	7	3	1.1202	Random	DiagonalSwitchback	oddeven	greedymagic	9	10	0	0	0	0	0	0	0	0	0	1	2	1
4x7	1	50%	1	1	1	1.6243	Random	DiagonalSwitchback	oddeven	greedyknight	9	13	0	0	0	0	0	0	0	0	0	1	2	1
4x7	1	50%	2	2	1	2.8096	Random	DiagonalSwitchback	oddeven	greedyknight	9	13	0	0	0	0	0	0	0	0	0	1	2	1
4x7	1	50%	3	3	1	3.0209	Random	DiagonalSwitchback	oddeven	greedyknight	9	13	0	0	0	0	0	0	0	0	0	1	2	1
4x7	1	50%	4	4	1	3.095	Random	DiagonalSwitchback	oddeven	greedyknight	9	12	0	0	0	0	0	0	0	0	0	1	2	1
4x7	1	50%	5	5	1	3.225	Random	DiagonalSwitchback	oddeven	greedyknight	9	12	0	0	0	0	0	0	0	0	0	1	2	1
4x7	1	50%	6	6	1	3.7259	Random	DiagonalSwitchback	oddeven	greedyknight	9	12	0	0	0	0	0	0	0	0	0	1	2	1
4x7	1	50%	7	7	1	1.9138	Random	DiagonalSwitchback	oddeven	greedyknight	9	12	0	0	0	0	0	0	0	0	0	1	2	1
4x7	1	50%	8	8	1	1.8706	Random	DiagonalSwitchback	oddeven	greedyknight	9	13	0	0	0	0	0	0	0	0	0	1	2	1
4x7	1	50%	9	9	1	1.988	Random	DiagonalSwitchback	oddeven	greedyknight	9	13	0	0	0	0	0	0	0	0	0	1	2	1
4x7	1	50%	10	10	1	2.123	Random	DiagonalSwitchback	oddeven	greedyknight	9	13	0	0	0	0	0	0	0	0	0	1	3	2
4x7	1	50%	11	11	1	1.9783	Random	DiagonalSwitchback	oddeven	greedyknight	9	12	0	0	0	0	0	0	0	0	0	1	2	1
4x7	1	50%	12	12	1	1.8168	Random	DiagonalSwitchback	oddeven	greedyknight	9	12	0	0	0	0	0	0	0	0	0	1	3	2
4x7	1	50%	13	1	2	1.6769	Random	DiagonalSwitchback	oddeven	greedyknight	9	14	0	0	0	0	0	0	0	0	0	1	2	1
4x7	1	50%	14	2	2	1.6906	Random	DiagonalSwitchback	oddeven	greedyknight	9	14	0	0	0	0	0	0	0	0	0	1	2	1
4x7	1	50%	15	3	2	1.6069	Random	DiagonalSwitchback	oddeven	greedyknight	9	14	0	0	0	0	0	0	0	0	0	1	2	1
4x7	1	50%	16	4	2	1.6512	Random	DiagonalSwitchback	oddeven	greedyknight	9	13	0	0	0	0	0	0	0	0	0	1	2	1
4x7	1	50%	17	5	2	1.7026	Random	DiagonalSwitchback	oddeven	greedyknight	9	13	0	0	0	0	0	0	0	0	0	1	2	1
4x7	1	50%	18	6	2	1.5987	Random	DiagonalSwitchback	oddeven	greedyknight	9	13	0	0	0	0	0	0	0	0	0	1	2	1
4x7	1	50%	19	7	2	1.616	Random	DiagonalSwitchback	oddeven	greedyknight	9	13	0	0	0	0	0	0	0	0	0	1	2	1
4x7	1	50%	20	8	2	1.6354	Random	DiagonalSwitchback	oddeven	greedyknight	9	14	0	0	0	0	0	0	0	0	0	1	2	1
4x7	1	50%	21	9	2	1.543	Random	DiagonalSwitchback	oddeven	greedyknight	9	14	0	0	0	0	0	0	0	0	0	1	2	1
4x7	1	50%	22	10	2	1.7024	Random	DiagonalSwitchback	oddeven	greedyknight	9	14	0	0	0	0	0	0	0	0	0	1	3	2
4x7	1	50%	23	11	2	1.7401	Random	DiagonalSwitchback	oddeven	greedyknight	9	13	0	0	0	0	0	0	0	0	0	1	2	1
4x7	1	50%	24	12	2	1.5864	Random	DiagonalSwitchback	oddeven	greedyknight	9	13	0	0	0	0	0	0	0	0	0	1	3	2
4x7	1	50%	25	1	3	1.6434	Random	DiagonalSwitchback	oddeven	greedyknight	9	13	0	0	0	0	0	0	0	0	0	1	2	1
4x7	1	50%	1	1	1	1.3202	Random	DiagonalSwitchback	oddeven	greedyleaddiagonal	9	10	0	0	0	0	0	0	0	0	0	1	3	2
4x7	1	50%	2	2	1	1.2493	Random	DiagonalSwitchback	oddeven	greedyleaddiagonal	9	10	0	0	0	0	0	0	0	0	0	1	2	1
4x7	1	50%	3	3	1	1.1482	Random	DiagonalSwitchback	oddeven	greedyleaddiagonal	9	10	0	0	0	0	0	0	0	0	0	1	3	2
4x7	1	50%	4	4	1	1.1087	Random	DiagonalSwitchback	oddeven	greedyleaddiagonal	9	10	0	0	0	0	0	0	0	0	0	1	2	1
4x7	1	50%	5	5	1	1.0344	Random	DiagonalSwitchback	oddeven	greedyleaddiagonal	9	10	0	0	0	0	0	0	0	0	0	1	2	1
4x7	1	50%	6	6	1	1.0956	Random	DiagonalSwitchback	oddeven	greedyleaddiagonal	9	10	0	0	0	0	0	0	0	0	0	1	2	1
4x7	1	50%	7	7	1	1.2265	Random	DiagonalSwitchback	oddeven	greedyleaddiagonal	9	10	0	0	0	0	0	0	0	0	0	1	3	2
4x7	1	50%	8	8	1	1.1898	Random	DiagonalSwitchback	oddeven	greedyleaddiagonal	9	10	0	0	0	0	0	0	0	0	0	1	2	1
4x7	1	50%	9	9	1	1.2541	Random	DiagonalSwitchback	oddeven	greedyleaddiagonal	9	10	0	0	0	0	0	0	0	0	0	1	2	1
4x7	1	50%	10	1	2	1.3241	Random	DiagonalSwitchback	oddeven	greedyleaddiagonal	9	10	0	0	0	0	0	0	0	0	0	1	3	2
4x7	1	50%	11	2	2	1.3057	Random	DiagonalSwitchback	oddeven	greedyleaddiagonal	9	10	0	0	0	0	0	0	0	0	0	1	2	1
4x7	1	50%	12	3	2	1.2237	Random	DiagonalSwitchback	oddeven	greedyleaddiagonal	9	10	0	0	0	0	0	0	0	0	0	1	3	2
4x7	1	50%	13	4	2	1.2934	Random	DiagonalSwitchback	oddeven	greedyleaddiagonal	9	10	0	0	0	0	0	0	0	0	0	1	2	1
4x7	1	50%	14	5	2	1.2741	Random	DiagonalSwitchback	oddeven	greedyleaddiagonal	9	10	0	0	0	0	0	0	0	0	0	1	2	1
4x7	1	50%	15	6	2	1.3337	Random	DiagonalSwitchback	oddeven	greedyleaddiagonal	9	10	0	0	0	0	0	0	0	0	0	1	2	1
4x7	1	50%	16	7	2	1.2358	Random	DiagonalSwitchback	oddeven	greedyleaddiagonal	9	10	0	0	0	0	0	0	0	0	0	1	3	2
4x7	1	50%	17	8	2	1.2612	Random	DiagonalSwitchback	oddeven	greedyleaddiagonal	9	10	0	0	0	0	0	0	0	0	0	1	2	1
4x7	1	50%	18	9	2	1.2669	Random	DiagonalSwitchback	oddeven	greedyleaddiagonal	9	10	0	0	0	0	0	0	0	0	0	1	2	1
4x7	1	50%	19	1	3	1.4215	Random	DiagonalSwitchback	oddeven	greedyleaddiagonal	9	10	0	0	0	0	0	0	0	0	0	1	3	2
4x7	1	50%	20	2	3	1.3981	Random	DiagonalSwitchback	oddeven	greedyleaddiagonal	9	10	0	0	0	0	0	0	0	0	0	1	2	1
4x7	1	50%	21	3	3	1.2738	Random	DiagonalSwitchback	oddeven	greedyleaddiagonal	9	10	0	0	0	0	0	0	0	0	0	1	3	2
4x7	1	50%	22	4	3	1.4798	Random	DiagonalSwitchback	oddeven	greedyleaddiagonal	9	10	0	0	0	0	0	0	0	0	0	1	2	1
4x7	1	50%	23	5	3	1.4721	Random	DiagonalSwitchback	oddeven	greedyleaddiagonal	9	10	0	0	0	0	0	0	0	0	0	1	2	1
4x7	1	50%	24	6	3	1.2461	Random	DiagonalSwitchback	oddeven	greedyleaddiagonal	9	10	0	0	0	0	0	0	0	0	0	1	2	1
4x7	1	50%	25	7	3	1.2245	Random	DiagonalSwitchback	oddeven	greedyleaddiagonal	9	10	0	0	0	0	0	0	0	0	0	1	3	2
4x7	1	50%	1	1	1	4.7847	Random	Natural	checkerboard	magic	9	10	1	0.8	0.1	0	0	0.1	0	0	1	1	3	2
4x7	1	50%	2	2	1	2.392	Random	Natural	checkerboard	magic	9	10	2	0.8	0.2	0	0	0.2	0	0	2	1	3	2
4x7	1	50%	3	3	1	2.0129	Random	Natural	checkerboard	magic	9	10	2	0.8	0.2	0	0	0.2	0	0	2	1	3	2
4x7	1	50%	4	4	1	1.9962	Random	Natural	checkerboard	magic	9	10	1	0.8	0.1	0	0	0.1	0	0	1	1	3	2
4x7	1	50%	5	5	1	2.1065	Random	Natural	checkerboard	magic	9	10	2	0.8	0.2	0	0	0.2	0	0	2	1	3	2
4x7	1	50%	6	6	1	1.4026	Random	Natural	checkerboard	magic	9	10	2	0.8	0.2	0	0	0.2	0	0	2	1	3	2
4x7	1	50%	7	7	1	1.2241	Random	Natural	checkerboard	magic	9	10	1	0.8	0.1	0	0	0.1	0	0	1	1	3	2
4x7	1	50%	8	8	1	1.0213	Random	Natural	checkerboard	magic	9	10	2	0.8	0.2	0	0	0.2	0	0	2	1	3	2
4x7	1	50%	9	9	1	1.1046	Random	Natural	checkerboard	magic	9	10	2	0.8	0.2	0	0	0.2	0	0	2	1	3	2
4x7	1	50%	10	1	2	1.1168	Random	Natural	checkerboard	magic	9	9	1	0.8	0.11	0	0	0.11	0	0	1	1	3	2
4x7	1	50%	11	2	2	1.0322	Random	Natural	checkerboard	magic	9	9	2	0.8	0.22	0	0	0.22	0	0	2	1	3	2
4x7	1	50%	12	3	2	1.0273	Random	Natural	checkerboard	magic	9	9	2	0.8	0.22	0	0	0.22	0	0	2	1	3	2
4x7	1	50%	13	4	2	1.1755	Random	Natural	checkerboard	magic	9	9	1	0.8	0.11	0	0	0.11	0	0	1	1	3	2
4x7	1	50%	14	5	2	0.9835	Random	Natural	checkerboard	magic	9	9	2	0.8	0.22	0	0	0.22	0	0	2	1	3	2
4x7	1	50%	15	6	2	1.0998	Random	Natural	checkerboard	magic	9	9	2	0.8	0.22	0	0	0.22	0	0	2	1	3	2
4x7	1	50%	16	7	2	1.0012	Random	Natural	checkerboard	magic	9	9	1	0.8	0.11	0	0	0.11	0	0	1	1	3	2
4x7	1	50%	17	8	2	1.0091	Random	Natural	checkerboard	magic	9	9	2	0.8	0.22	0	0	0.22	0	0	2	1	3	2
4x7	1	50%	18	9	2	1.0773	Random	Natural	checkerboard	magic	9	9	2	0.8	0.22	0	0	0.22	0	0	2	1	3	2
4x7	1	50%	19	1	3	1.0389	Random	Natural	checkerboard	magic	9	10	1	0.8	0.1	0	0	0.1	0	0	1	1	3	2
4x7	1	50%	20	2	3	1.0761	Random	Natural	checkerboard	magic	9	10	2	0.8	0.2	0	0	0.2	0	0	2	1	3	2
4x7	1	50%	21	3	3	1.0252	Random	Natural	checkerboard	magic	9	10	2	0.8	0.2	0	0	0.2	0	0	2	1	3	2
4x7	1	50%	22	4	3	1.1315	Random	Natural	checkerboard	magic	9	10	1	0.8	0.1	0	0	0.1	0	0	1	1	3	2
4x7	1	50%	23	5	3	1.1883	Random	Natural	checkerboard	magic	9	10	2	0.8	0.2	0	0	0.2	0	0	2	1	3	2
4x7	1	50%	24	6	3	1.104	Random	Natural	checkerboard	magic	9	10	2	0.8	0.2	0	0	0.2	0	0	2	1	3	2
4x7	1	50%	25	7	3	1.0601	Random	Natural	checkerboard	magic	9	10	1	0.8	0.1	0	0	0.1	0	0	1	1	3	2
4x7	1	50%	1	1	1	1.5938	Random	Natural	checkerboard	knight	9	11	4	1.6	0.36	0	0	0.36	0	0	4	1	3	2
4x7	1	50%	2	2	1	1.5538	Random	Natural	checkerboard	knight	9	11	3	1.2	0.27	0	0	0.27	0	0	3	1	3	2
4x7	1	50%	3	3	1	1.8781	Random	Natural	checkerboard	knight	9	11	3	1.2	0.27	0	0	0.27	0	0	3	1	3	2
4x7	1	50%	4	4	1	1.8447	Random	Natural	checkerboard	knight	9	10	4	2	0.4	0	0	0.4	0	0	4	1	3	2
4x7	1	50%	5	5	1	1.6877	Random	Natural	checkerboard	knight	9	10	3	1.2	0.3	0	0	0.3	0	0	3	1	3	2
4x7	1	50%	6	6	1	1.6956	Random	Natural	checkerboard	knight	9	11	4	2	0.36	0	0	0.36	0	0	4	1	3	2
4x7	1	50%	7	7	1	1.7687	Random	Natural	checkerboard	knight	9	11	4	1.6	0.36	0	0	0.36	0	0	4	1	3	2
4x7	1	50%	8	8	1	1.6737	Random	Natural	checkerboard	knight	9	11	4	1.6	0.36	0	0	0.36	0	0	4	1	3	2
4x7	1	50%	9	9	1	1.6402	Random	Natural	checkerboard	knight	9	11	3	1.2	0.27	0	0	0.27	0	0	3	1	3	2
4x7	1	50%	10	10	1	1.7134	Random	Natural	checkerboard	knight	9	11	4	1.6	0.36	0	0	0.36	0	0	4	1	3	2
4x7	1	50%	11	11	1	2.0318	Random	Natural	checkerboard	knight	9	11	3	1.2	0.27	0	0	0.27	0	0	3	1	3	2
4x7	1	50%	12	12	1	2.2531	Random	Natural	checkerboard	knight	9	11	3	1.6	0.27	0	0	0.27	0	0	3	1	3	2
4x7	1	50%	13	1	2	1.7338	Random	Natural	checkerboard	knight	9	11	4	1.6	0.36	0	0	0.36	0	0	4	1	3	2
4x7	1	50%	14	2	2	1.6914	Random	Natural	checkerboard	knight	9	11	3	1.2	0.27	0	0	0.27	0	0	3	1	3	2
4x7	1	50%	15	3	2	1.4904	Random	Natural	checkerboard	knight	9	11	3	1.2	0.27	0	0	0.27	0	0	3	1	3	2
4x7	1	50%	16	4	2	1.3618	Random	Natural	checkerboard	knight	9	10	4	2	0.4	0	0	0.4	0	0	4	1	3	2
4x7	1	50%	17	5	2	1.433	Random	Natural	checkerboard	knight	9	10	3	1.2	0.3	0	0	0.3	0	0	3	1	3	2
4x7	1	50%	18	6	2	1.5039	Random	Natural	checkerboard	knight	9	11	4	2	0.36	0	0	0.36	0	0	4	1	3	2
4x7	1	50%	19	7	2	1.43	Random	Natural	checkerboard	knight	9	11	4	1.6	0.36	0	0	0.36	0	0	4	1	3	2
4x7	1	50%	20	8	2	1.4461	Random	Natural	checkerboard	knight	9	11	4	1.6	0.36	0	0	0.36	0	0	4	1	3	2
4x7	1	50%	21	9	2	1.411	Random	Natural	checkerboard	knight	9	11	3	1.2	0.27	0	0	0.27	0	0	3	1	3	2
4x7	1	50%	22	10	2	1.485	Random	Natural	checkerboard	knight	9	11	4	1.6	0.36	0	0	0.36	0	0	4	1	3	2
4x7	1	50%	23	11	2	1.6118	Random	Natural	checkerboard	knight	9	11	3	1.2	0.27	0	0	0.27	0	0	3	1	3	2
4x7	1	50%	24	12	2	1.5241	Random	Natural	checkerboard	knight	9	11	3	1.6	0.27	0	0	0.27	0	0	3	1	3	2
4x7	1	50%	25	1	3	1.6434	Random	Natural	checkerboard	knight	9	11	4	1.6	0.36	0	0	0.36	0	0	4	1	3	2
4x7	1	50%	1	1	1	1.1306	Random	Natural	checkerboard	leaddiagonal	9	10	2	0.8	0.2	0	0	0.2	0	0	2	1	3	2
4x7	1	50%	2	2	1	1.1264	Random	Natural	checkerboard	leaddiagonal	9	10	2	1.2	0.2	0	0	0.2	0	0	2	1	3	2
4x7	1	50%	3	3	1	1.3772	Random	Natural	checkerboard	leaddiagonal	9	10	3	1.2	0.3	0	0	0.3	0	0	3	1	3	2
4x7	1	50%	4	4	1	1.1798	Random	Natural	checkerboard	leaddiagonal	9	10	5	2	0.5	0	0	0.5	0	0	5	1	3	2
4x7	1	50%	5	5	1	1.1139	Random	Natural	checkerboard	leaddiagonal	9	10	3	1.2	0.3	0	0	0.3	0	0	3	1	3	2
4x7	1	50%	6	6	1	1.0671	Random	Natural	checkerboard	leaddiagonal	9	10	2	1.2	0.2	0	0	0.2	0	0	2	1	3	2
4x7	1	50%	7	7	1	1.161	Random	Natural	checkerboard	leaddiagonal	9	10	3	1.2	0.3	0	0	0.3	0	0	3	1	3	2
4x7	1	50%	8	8	1	1.3137	Random	Natural	checkerboard	leaddiagonal	9	10	4	1.6	0.4	0	0	0.4	0	0	4	1	3	2
4x7	1	50%	9	9	1	1.1969	Random	Natural	checkerboard	leaddiagonal	9	10	4	1.6	0.4	0	0	0.4	0	0	4	1	3	2
4x7	1	50%	10	1	2	1.1897	Random	Natural	checkerboard	leaddiagonal	9	9	2	0.8	0.22	0	0	0.22	0	0	2	1	3	2
4x7	1	50%	11	2	2	1.1223	Random	Natural	checkerboard	leaddiagonal	9	9	2	1.2	0.22	0	0	0.22	0	0	2	1	3	2
4x7	1	50%	12	3	2	1.1659	Random	Natural	checkerboard	leaddiagonal	9	9	3	1.2	0.33	0	0	0.33	0	0	3	1	3	2
4x7	1	50%	13	4	2	1.1582	Random	Natural	checkerboard	leaddiagonal	9	9	5	2	0.56	0	0	0.56	0	0	5	1	3	2
4x7	1	50%	14	5	2	1.1978	Random	Natural	checkerboard	leaddiagonal	9	9	3	1.2	0.33	0	0	0.33	0	0	3	1	3	2
4x7	1	50%	15	6	2	1.0291	Random	Natural	checkerboard	leaddiagonal	9	9	2	1.2	0.22	0	0	0.22	0	0	2	1	3	2
4x7	1	50%	16	7	2	1.0748	Random	Natural	checkerboard	leaddiagonal	9	9	3	1.2	0.33	0	0	0.33	0	0	3	1	3	2
4x7	1	50%	17	8	2	1.044	Random	Natural	checkerboard	leaddiagonal	9	9	4	1.6	0.44	0	0	0.44	0	0	4	1	3	2
4x7	1	50%	18	9	2	1.0733	Random	Natural	checkerboard	leaddiagonal	9	9	4	1.6	0.44	0	0	0.44	0	0	4	1	3	2
4x7	1	50%	19	1	3	0.9613	Random	Natural	checkerboard	leaddiagonal	9	10	2	0.8	0.2	0	0	0.2	0	0	2	1	3	2
4x7	1	50%	20	2	3	1.0759	Random	Natural	checkerboard	leaddiagonal	9	10	2	1.2	0.2	0	0	0.2	0	0	2	1	3	2
4x7	1	50%	21	3	3	1.0416	Random	Natural	checkerboard	leaddiagonal	9	10	3	1.2	0.3	0	0	0.3	0	0	3	1	3	2
4x7	1	50%	22	4	3	1.0959	Random	Natural	checkerboard	leaddiagonal	9	10	5	2	0.5	0	0	0.5	0	0	5	1	3	2
4x7	1	50%	23	5	3	1.0139	Random	Natural	checkerboard	leaddiagonal	9	10	3	1.2	0.3	0	0	0.3	0	0	3	1	3	2
4x7	1	50%	24	6	3	1.054	Random	Natural	checkerboard	leaddiagonal	9	10	2	1.2	0.2	0	0	0.2	0	0	2	1	3	2
4x7	1	50%	25	7	3	1.0571	Random	Natural	checkerboard	leaddiagonal	9	10	3	1.2	0.3	0	0	0.3	0	0	3	1	3	2
4x7	1	50%	1	1	1	7.4525	Random	Natural	checkerboard	greedymagic	9	10	1	0.4	0.1	0	0	0.1	0	0	1	1	3	2
4x7	1	50%	2	2	1	5.8466	Random	Natural	checkerboard	greedymagic	9	10	1	0.4	0.1	0	0	0.1	0	0	1	1	3	2
4x7	1	50%	3	3	1	5.6661	Random	Natural	checkerboard	greedymagic	9	10	1	0.4	0.1	0	0	0.1	0	0	1	1	3	2
4x7	1	50%	4	4	1	3.2047	Random	Natural	checkerboard	greedymagic	9	10	1	0.4	0.1	0	0	0.1	0	0	1	1	3	2
4x7	1	50%	5	5	1	2.2887	Random	Natural	checkerboard	greedymagic	9	10	1	0.4	0.1	0	0	0.1	0	0	1	1	3	2
4x7	1	50%	6	6	1	1.9245	Random	Natural	checkerboard	greedymagic	9	10	1	0.4	0.1	0	0	0.1	0	0	1	1	3	2
4x7	1	50%	7	7	1	1.4641	Random	Natural	checkerboard	greedymagic	9	10	1	0.4	0.1	0	0	0.1	0	0	1	1	3	2
4x7	1	50%	8	8	1	1.428	Random	Natural	checkerboard	greedymagic	9	10	1	0.4	0.1	0	0	0.1	0	0	1	1	3	2
4x7	1	50%	9	9	1	1.5563	Random	Natural	checkerboard	greedymagic	9	10	1	0.4	0.1	0	0	0.1	0	0	1	1	3	2
4x7	1	50%	10	1	2	1.5554	Random	Natural	checkerboard	greedymagic	9	9	1	0.4	0.11	0	0	0.11	0	0	1	1	3	2
4x7	1	50%	11	2	2	1.4453	Random	Natural	checkerboard	greedymagic	9	9	1	0.4	0.11	0	0	0.11	0	0	1	1	3	2
4x7	1	50%	12	3	2	1.4731	Random	Natural	checkerboard	greedymagic	9	9	1	0.4	0.11	0	0	0.11	0	0	1	1	3	2
4x7	1	50%	13	4	2	1.2305	Random	Natural	checkerboard	greedymagic	9	9	1	0.4	0.11	0	0	0.11	0	0	1	1	3	2
4x7	1	50%	14	5	2	1.4556	Random	Natural	checkerboard	greedymagic	9	9	1	0.4	0.11	0	0	0.11	0	0	1	1	3	2
4x7	1	50%	15	6	2	1.3881	Random	Natural	checkerboard	greedymagic	9	9	1	0.4	0.11	0	0	0.11	0	0	1	1	3	2
4x7	1	50%	16	7	2	1.3493	Random	Natural	checkerboard	greedymagic	9	9	1	0.4	0.11	0	0	0.11	0	0	1	1	3	2
4x7	1	50%	17	8	2	1.2573	Random	Natural	checkerboard	greedymagic	9	9	1	0.4	0.11	0	0	0.11	0	0	1	1	3	2
4x7	1	50%	18	9	2	1.2807	Random	Natural	checkerboard	greedymagic	9	9	1	0.4	0.11	0	0	0.11	0	0	1	1	3	2
4x7	1	50%	19	1	3	1.014	Random	Natural	checkerboard	greedymagic	9	10	1	0.4	0.1	0	0	0.1	0	0	1	1	3	2
4x7	1	50%	20	2	3	1.4055	Random	Natural	checkerboard	greedymagic	9	10	1	0.4	0.1	0	0	0.1	0	0	1	1	3	2
4x7	1	50%	21	3	3	1.1882	Random	Natural	checkerboard	greedymagic	9	10	1	0.4	0.1	0	0	0.1	0	0	1	1	3	2
4x7	1	50%	22	4	3	1.0237	Random	Natural	checkerboard	greedymagic	9	10	1	0.4	0.1	0	0	0.1	0	0	1	1	3	2
4x7	1	50%	23	5	3	1.1165	Random	Natural	checkerboard	greedymagic	9	10	1	0.4	0.1	0	0	0.1	0	0	1	1	3	2
4x7	1	50%	24	6	3	1.0046	Random	Natural	checkerboard	greedymagic	9	10	1	0.4	0.1	0	0	0.1	0	0	1	1	3	2
4x7	1	50%	25	7	3	0.9195	Random	Natural	checkerboard	greedymagic	9	10	1	0.4	0.1	0	0	0.1	0	0	1	1	3	2
4x7	1	50%	1	1	1	3.2319	Random	Natural	checkerboard	greedyknight	9	11	0	0	0	0	0	0	0	0	0	1	3	2
4x7	1	50%	2	2	1	2.4754	Random	Natural	checkerboard	greedyknight	9	11	1	0.4	0.09	0	0	0.09	0	0	1	1	3	2
4x7	1	50%	3	3	1	2.9127	Random	Natural	checkerboard	greedyknight	9	11	1	0.4	0.09	0	0	0.09	0	0	1	1	4	3
4x7	1	50%	4	4	1	2.9124	Random	Natural	checkerboard	greedyknight	9	10	0	0	0	0	0	0	0	0	0	1	3	2
4x7	1	50%	5	5	1	4.0842	Random	Natural	checkerboard	greedyknight	9	11	0	0	0	0	0	0	0	0	0	1	3	2
4x7	1	50%	6	6	1	2.6479	Random	Natural	checkerboard	greedyknight	9	11	0	0	0	0	0	0	0	0	0	1	3	2
4x7	1	50%	7	7	1	2.0471	Random	Natural	checkerboard	greedyknight	9	11	1	0.4	0.09	0	0	0.09	0	0	1	1	3	2
4x7	1	50%	8	8	1	1.69	Random	Natural	checkerboard	greedyknight	9	11	0	0	0	0	0	0	0	0	0	1	3	2
4x7	1	50%	9	9	1	2.5184	Random	Natural	checkerboard	greedyknight	9	11	1	0.4	0.09	0	0	0.09	0	0	1	1	3	2
4x7	1	50%	10	10	1	3.0235	Random	Natural	checkerboard	greedyknight	9	11	0	0	0	0	0	0	0	0	0	1	3	2
4x7	1	50%	11	11	1	3.2999	Random	Natural	checkerboard	greedyknight	9	11	0	0	0	0	0	0	0	0	0	1	3	2
4x7	1	50%	12	12	1	5.3226	Random	Natural	checkerboard	greedyknight	9	11	0	0	0	0	0	0	0	0	0	1	3	2
4x7	1	50%	13	1	2	2.4789	Random	Natural	checkerboard	greedyknight	9	11	0	0	0	0	0	0	0	0	0	1	3	2
4x7	1	50%	14	2	2	2.3268	Random	Natural	checkerboard	greedyknight	9	11	1	0.4	0.09	0	0	0.09	0	0	1	1	3	2
4x7	1	50%	15	3	2	2.2166	Random	Natural	checkerboard	greedyknight	9	11	1	0.4	0.09	0	0	0.09	0	0	1	1	4	3
4x7	1	50%	16	4	2	2.0624	Random	Natural	checkerboard	greedyknight	9	10	0	0	0	0	0	0	0	0	0	1	3	2
4x7	1	50%	17	5	2	1.6889	Random	Natural	checkerboard	greedyknight	9	11	0	0	0	0	0	0	0	0	0	1	3	2
4x7	1	50%	18	6	2	1.833	Random	Natural	checkerboard	greedyknight	9	11	0	0	0	0	0	0	0	0	0	1	3	2
4x7	1	50%	19	7	2	1.6741	Random	Natural	checkerboard	greedyknight	9	11	1	0.4	0.09	0	0	0.09	0	0	1	1	3	2
4x7	1	50%	20	8	2	1.5479	Random	Natural	checkerboard	greedyknight	9	11	0	0	0	0	0	0	0	0	0	1	3	2
4x7	1	50%	21	9	2	2.008	Random	Natural	checkerboard	greedyknight	9	11	1	0.4	0.09	0	0	0.09	0	0	1	1	3	2
4x7	1	50%	22	10	2	1.9839	Random	Natural	checkerboard	greedyknight	9	11	0	0	0	0	0	0	0	0	0	1	3	2
4x7	1	50%	23	11	2	2.2289	Random	Natural	checkerboard	greedyknight	9	11	0	0	0	0	0	0	0	0	0	1	3	2
4x7	1	50%	24	12	2	2.4205	Random	Natural	checkerboard	greedyknight	9	11	0	0	0	0	0	0	0	0	0	1	3	2
4x7	1	50%	25	1	3	2.476	Random	Natural	checkerboard	greedyknight	9	11	0	0	0	0	0	0	0	0	0	1	3	2
4x7	1	50%	1	1	1	1.6019	Random	Natural	checkerboard	greedyleaddiagonal	9	10	1	0.4	0.1	0	0	0.1	0	0	1	1	3	2
4x7	1	50%	2	2	1	1.8973	Random	Natural	checkerboard	greedyleaddiagonal	9	10	1	0.4	0.1	0	0	0.1	0	0	1	1	3	2
4x7	1	50%	3	3	1	3.9897	Random	Natural	checkerboard	greedyleaddiagonal	9	10	1	0.4	0.1	0	0	0.1	0	0	1	1	3	2
4x7	1	50%	4	4	1	2.6397	Random	Natural	checkerboard	greedyleaddiagonal	9	10	0	0	0	0	0	0	0	0	0	1	3	2
4x7	1	50%	5	5	1	2.7172	Random	Natural	checkerboard	greedyleaddiagonal	9	10	1	0.4	0.1	0	0	0.1	0	0	1	1	3	2
4x7	1	50%	6	6	1	2.2576	Random	Natural	checkerboard	greedyleaddiagonal	9	10	1	0.8	0.1	0	0	0.1	0	0	1	1	3	2
4x7	1	50%	7	7	1	2.9507	Random	Natural	checkerboard	greedyleaddiagonal	9	10	0	0	0	0	0	0	0	0	0	1	3	2
4x7	1	50%	8	8	1	2.4144	Random	Natural	checkerboard	greedyleaddiagonal	9	10	1	0.8	0.1	0	0	0.1	0	0	1	1	3	2
4x7	1	50%	9	9	1	2.5941	Random	Natural	checkerboard	greedyleaddiagonal	9	10	0	0	0	0	0	0	0	0	0	1	3	2
4x7	1	50%	10	1	2	2.5736	Random	Natural	checkerboard	greedyleaddiagonal	9	9	1	0.4	0.11	0	0	0.11	0	0	1	1	3	2
4x7	1	50%	11	2	2	2.3588	Random	Natural	checkerboard	greedyleaddiagonal	9	9	1	0.4	0.11	0	0	0.11	0	0	1	1	3	2
4x7	1	50%	12	3	2	1.8476	Random	Natural	checkerboard	greedyleaddiagonal	9	9	1	0.4	0.11	0	0	0.11	0	0	1	1	3	2
4x7	1	50%	13	4	2	1.7859	Random	Natural	checkerboard	greedyleaddiagonal	9	9	0	0	0	0	0	0	0	0	0	1	3	2
4x7	1	50%	14	5	2	1.7652	Random	Natural	checkerboard	greedyleaddiagonal	9	9	1	0.4	0.11	0	0	0.11	0	0	1	1	3	2
4x7	1	50%	15	6	2	2.5584	Random	Natural	checkerboard	greedyleaddiagonal	9	9	1	0.8	0.11	0	0	0.11	0	0	1	1	3	2
4x7	1	50%	16	7	2	2.5342	Random	Natural	checkerboard	greedyleaddiagonal	9	9	0	0	0	0	0	0	0	0	0	1	3	2
4x7	1	50%	17	8	2	2.7254	Random	Natural	checkerboard	greedyleaddiagonal	9	9	1	0.8	0.11	0	0	0.11	0	0	1	1	3	2
4x7	1	50%	18	9	2	1.5396	Random	Natural	checkerboard	greedyleaddiagonal	9	9	0	0	0	0	0	0	0	0	0	1	3	2
4x7	1	50%	19	1	3	1.7917	Random	Natural	checkerboard	greedyleaddiagonal	9	10	1	0.4	0.1	0	0	0.1	0	0	1	1	3	2
4x7	1	50%	20	2	3	1.9301	Random	Natural	checkerboard	greedyleaddiagonal	9	10	1	0.4	0.1	0	0	0.1	0	0	1	1	3	2
4x7	1	50%	21	3	3	1.9411	Random	Natural	checkerboard	greedyleaddiagonal	9	10	1	0.4	0.1	0	0	0.1	0	0	1	1	3	2
4x7	1	50%	22	4	3	1.6496	Random	Natural	checkerboard	greedyleaddiagonal	9	10	0	0	0	0	0	0	0	0	0	1	3	2
4x7	1	50%	23	5	3	1.6837	Random	Natural	checkerboard	greedyleaddiagonal	9	10	1	0.4	0.1	0	0	0.1	0	0	1	1	3	2
4x7	1	50%	24	6	3	2.4867	Random	Natural	checkerboard	greedyleaddiagonal	9	10	1	0.8	0.1	0	0	0.1	0	0	1	1	3	2
4x7	1	50%	25	7	3	2.5057	Random	Natural	checkerboard	greedyleaddiagonal	9	10	0	0	0	0	0	0	0	0	0	1	3	2
4x7	1	50%	1	1	1	3.9	Random	Switchback	checkerboard	magic	9	10	1	0.4	0.1	0	0	0.1	0	0	1	1	3	2
4x7	1	50%	2	2	1	3.8065	Random	Switchback	checkerboard	magic	9	10	2	0.8	0.2	0	0	0.2	0	0	2	1	3	2
4x7	1	50%	3	3	1	2.4272	Random	Switchback	checkerboard	magic	9	10	4	1.6	0.4	0	0	0.4	0	0	4	1	3	2
4x7	1	50%	4	4	1	1.7189	Random	Switchback	checkerboard	magic	9	10	1	0.4	0.1	0	0	0.1	0	0	1	1	3	2
4x7	1	50%	5	5	1	1.788	Random	Switchback	checkerboard	magic	9	10	2	0.8	0.2	0	0	0.2	0	0	2	1	3	2
4x7	1	50%	6	6	1	1.6655	Random	Switchback	checkerboard	magic	9	10	4	1.6	0.4	0	0	0.4	0	0	4	1	3	2
4x7	1	50%	7	7	1	1.6985	Random	Switchback	checkerboard	magic	9	10	1	0.4	0.1	0	0	0.1	0	0	1	1	3	2
4x7	1	50%	8	8	1	1.8335	Random	Switchback	checkerboard	magic	9	10	2	0.8	0.2	0	0	0.2	0	0	2	1	3	2
4x7	1	50%	9	9	1	1.9116	Random	Switchback	checkerboard	magic	9	10	4	1.6	0.4	0	0	0.4	0	0	4	1	3	2
4x7	1	50%	10	1	2	2.1682	Random	Switchback	checkerboard	magic	9	9	1	0.4	0.11	0	0	0.11	0	0	1	1	3	2
4x7	1	50%	11	2	2	1.5505	Random	Switchback	checkerboard	magic	9	9	2	0.8	0.22	0	0	0.22	0	0	2	1	3	2
4x7	1	50%	12	3	2	1.6897	Random	Switchback	checkerboard	magic	9	9	4	1.6	0.44	0	0	0.44	0	0	4	1	3	2
4x7	1	50%	13	4	2	1.7541	Random	Switchback	checkerboard	magic	9	9	1	0.4	0.11	0	0	0.11	0	0	1	1	3	2
4x7	1	50%	14	5	2	1.6732	Random	Switchback	checkerboard	magic	9	9	2	0.8	0.22	0	0	0.22	0	0	2	1	3	2
4x7	1	50%	15	6	2	2.0027	Random	Switchback	checkerboard	magic	9	9	4	1.6	0.44	0	0	0.44	0	0	4	1	3	2
4x7	1	50%	16	7	2	1.7377	Random	Switchback	checkerboard	magic	9	9	1	0.4	0.11	0	0	0.11	0	0	1	1	3	2
4x7	1	50%	17	8	2	1.7785	Random	Switchback	checkerboard	magic	9	9	2	0.8	0.22	0	0	0.22	0	0	2	1	3	2
4x7	1	50%	18	9	2	1.6634	Random	Switchback	checkerboard	magic	9	9	4	1.6	0.44	0	0	0.44	0	0	4	1	3	2
4x7	1	50%	19	1	3	1.7089	Random	Switchback	checkerboard	magic	9	10	1	0.4	0.1	0	0	0.1	0	0	1	1	3	2
4x7	1	50%	20	2	3	1.8727	Random	Switchback	checkerboard	magic	9	10	2	0.8	0.2	0	0	0.2	0	0	2	1	3	2
4x7	1	50%	21	3	3	1.8576	Random	Switchback	checkerboard	magic	9	10	4	1.6	0.4	0	0	0.4	0	0	4	1	3	2
4x7	1	50%	22	4	3	2.4189	Random	Switchback	checkerboard	magic	9	10	1	0.4	0.1	0	0	0.1	0	0	1	1	3	2
4x7	1	50%	23	5	3	1.6875	Random	Switchback	checkerboard	magic	9	10	2	0.8	0.2	0	0	0.2	0	0	2	1	3	2
4x7	1	50%	24	6	3	2.8035	Random	Switchback	checkerboard	magic	9	10	4	1.6	0.4	0	0	0.4	0	0	4	1	3	2
4x7	1	50%	25	7	3	1.3639	Random	Switchback	checkerboard	magic	9	10	1	0.4	0.1	0	0	0.1	0	0	1	1	3	2
4x7	1	50%	1	1	1	1.7806	Random	Switchback	checkerboard	knight	9	11	3	1.2	0.27	0	0	0.27	0	0	3	1	3	2
4x7	1	50%	2	2	1	1.3077	Random	Switchback	checkerboard	knight	9	11	1	0.4	0.09	0	0	0.09	0	0	1	1	3	2
4x7	1	50%	3	3	1	1.601	Random	Switchback	checkerboard	knight	9	11	2	0.8	0.18	0	0	0.18	0	0	2	1	3	2
4x7	1	50%	4	4	1	1.6715	Random	Switchback	checkerboard	knight	9	10	1	0.8	0.1	0	0	0.1	0	0	1	1	3	2
4x7	1	50%	5	5	1	1.4212	Random	Switchback	checkerboard	knight	9	10	2	0.8	0.2	0	0	0.2	0	0	2	1	3	2
4x7	1	50%	6	6	1	1.8383	Random	Switchback	checkerboard	knight	9	11	1	0.8	0.09	0	0	0.09	0	0	1	1	3	2
4x7	1	50%	7	7	1	1.7238	Random	Switchback	checkerboard	knight	9	11	2	0.8	0.18	0	0	0.18	0	0	2	1	3	2
4x7	1	50%	8	8	1	1.3523	Random	Switchback	checkerboard	knight	9	11	2	0.8	0.18	0	0	0.18	0	0	2	1	3	2
4x7	1	50%	9	9	1	1.4963	Random	Switchback	checkerboard	knight	9	11	3	1.2	0.27	0	0	0.27	0	0	3	1	3	2
4x7	1	50%	10	10	1	1.8435	Random	Switchback	checkerboard	knight	9	11	1	0.8	0.09	0	0	0.09	0	0	1	1	3	2
4x7	1	50%	11	11	1	1.6107	Random	Switchback	checkerboard	knight	9	11	1	0.4	0.09	0	0	0.09	0	0	1	1	3	2
4x7	1	50%	12	12	1	1.8214	Random	Switchback	checkerboard	knight	9	11	2	1.2	0.18	0	0	0.18	0	0	2	1	3	2
4x7	1	50%	13	1	2	1.3902	Random	Switchback	checkerboard	knight	9	11	3	1.2	0.27	0	0	0.27	0	0	3	1	3	2
4x7	1	50%	14	2	2	2.0034	Random	Switchback	checkerboard	knight	9	11	1	0.4	0.09	0	0	0.09	0	0	1	1	3	2
4x7	1	50%	15	3	2	2.1634	Random	Switchback	checkerboard	knight	9	11	2	0.8	0.18	0	0	0.18	0	0	2	1	3	2
4x7	1	50%	16	4	2	2.2904	Random	Switchback	checkerboard	knight	9	10	1	0.8	0.1	0	0	0.1	0	0	1	1	3	2
4x7	1	50%	17	5	2	1.6833	Random	Switchback	checkerboard	knight	9	10	2	0.8	0.2	0	0	0.2	0	0	2	1	3	2
4x7	1	50%	18	6	2	1.628	Random	Switchback	checkerboard	knight	9	11	1	0.8	0.09	0	0	0.09	0	0	1	1	3	2
4x7	1	50%	19	7	2	3.2296	Random	Switchback	checkerboard	knight	9	11	2	0.8	0.18	0	0	0.18	0	0	2	1	3	2
4x7	1	50%	20	8	2	2.2723	Random	Switchback	checkerboard	knight	9	11	2	0.8	0.18	0	0	0.18	0	0	2	1	3	2
4x7	1	50%	21	9	2	2.398	Random	Switchback	checkerboard	knight	9	11	3	1.2	0.27	0	0	0.27	0	0	3	1	3	2
4x7	1	50%	22	10	2	2.0492	Random	Switchback	checkerboard	knight	9	11	1	0.8	0.09	0	0	0.09	0	0	1	1	3	2
4x7	1	50%	23	11	2	1.8116	Random	Switchback	checkerboard	knight	9	11	1	0.4	0.09	0	0	0.09	0	0	1	1	3	2
4x7	1	50%	24	12	2	2.621	Random	Switchback	checkerboard	knight	9	11	2	1.2	0.18	0	0	0.18	0	0	2	1	3	2
4x7	1	50%	25	1	3	2.5013	Random	Switchback	checkerboard	knight	9	11	3	1.2	0.27	0	0	0.27	0	0	3	1	3	2
4x7	1	50%	1	1	1	1.5433	Random	Switchback	checkerboard	leaddiagonal	9	10	1	0.4	0.1	0	0	0.1	0	0	1	1	3	2
4x7	1	50%	2	2	1	1.9148	Random	Switchback	checkerboard	leaddiagonal	9	10	2	0.8	0.2	0	0	0.2	0	0	2	1	3	2
4x7	1	50%	3	3	1	2.2035	Random	Switchback	checkerboard	leaddiagonal	9	10	3	1.2	0.3	0	0	0.3	0	0	3	1	3	2
4x7	1	50%	4	4	1	1.8159	Random	Switchback	checkerboard	leaddiagonal	9	10	3	1.2	0.3	0	0	0.3	0	0	3	1	3	2
4x7	1	50%	5	5	1	1.7883	Random	Switchback	checkerboard	leaddiagonal	9	10	1	0.4	0.1	0	0	0.1	0	0	1	1	3	2
4x7	1	50%	6	6	1	1.6718	Random	Switchback	checkerboard	leaddiagonal	9	10	2	0.8	0.2	0	0	0.2	0	0	2	1	3	2
4x7	1	50%	7	7	1	1.847	Random	Switchback	checkerboard	leaddiagonal	9	10	3	1.2	0.3	0	0	0.3	0	0	3	1	3	2
4x7	1	50%	8	8	1	1.7696	Random	Switchback	checkerboard	leaddiagonal	9	10	2	0.8	0.2	0	0	0.2	0	0	2	1	3	2
4x7	1	50%	9	9	1	1.806	Random	Switchback	checkerboard	leaddiagonal	9	10	3	1.2	0.3	0	0	0.3	0	0	3	1	3	2
4x7	1	50%	10	1	2	1.8252	Random	Switchback	checkerboard	leaddiagonal	9	9	1	0.4	0.11	0	0	0.11	0	0	1	1	3	2
4x7	1	50%	11	2	2	1.6754	Random	Switchback	checkerboard	leaddiagonal	9	9	2	0.8	0.22	0	0	0.22	0	0	2	1	3	2
4x7	1	50%	12	3	2	1.7752	Random	Switchback	checkerboard	leaddiagonal	9	9	3	1.2	0.33	0	0	0.33	0	0	3	1	3	2
4x7	1	50%	13	4	2	1.6457	Random	Switchback	checkerboard	leaddiagonal	9	9	3	1.2	0.33	0	0	0.33	0	0	3	1	3	2
4x7	1	50%	14	5	2	1.697	Random	Switchback	checkerboard	leaddiagonal	9	9	1	0.4	0.11	0	0	0.11	0	0	1	1	3	2
4x7	1	50%	15	6	2	1.6545	Random	Switchback	checkerboard	leaddiagonal	9	9	2	0.8	0.22	0	0	0.22	0	0	2	1	3	2
4x7	1	50%	16	7	2	1.8051	Random	Switchback	checkerboard	leaddiagonal	9	9	3	1.2	0.33	0	0	0.33	0	0	3	1	3	2
4x7	1	50%	17	8	2	1.6543	Random	Switchback	checkerboard	leaddiagonal	9	9	2	0.8	0.22	0	0	0.22	0	0	2	1	3	2
4x7	1	50%	18	9	2	1.5892	Random	Switchback	checkerboard	leaddiagonal	9	9	3	1.2	0.33	0	0	0.33	0	0	3	1	3	2
4x7	1	50%	19	1	3	1.7339	Random	Switchback	checkerboard	leaddiagonal	9	10	1	0.4	0.1	0	0	0.1	0	0	1	1	3	2
4x7	1	50%	20	2	3	1.7061	Random	Switchback	checkerboard	leaddiagonal	9	10	2	0.8	0.2	0	0	0.2	0	0	2	1	3	2
4x7	1	50%	21	3	3	1.3023	Random	Switchback	checkerboard	leaddiagonal	9	10	3	1.2	0.3	0	0	0.3	0	0	3	1	3	2
4x7	1	50%	22	4	3	1.1055	Random	Switchback	checkerboard	leaddiagonal	9	10	3	1.2	0.3	0	0	0.3	0	0	3	1	3	2
4x7	1	50%	23	5	3	1.1883	Random	Switchback	checkerboard	leaddiagonal	9	10	1	0.4	0.1	0	0	0.1	0	0	1	1	3	2
4x7	1	50%	24	6	3	1.4795	Random	Switchback	checkerboard	leaddiagonal	9	10	2	0.8	0.2	0	0	0.2	0	0	2	1	3	2
4x7	1	50%	25	7	3	1.5819	Random	Switchback	checkerboard	leaddiagonal	9	10	3	1.2	0.3	0	0	0.3	0	0	3	1	3	2
4x7	1	50%	1	1	1	2.7579	Random	Switchback	checkerboard	greedymagic	9	10	0	0	0	0	0	0	0	0	0	1	3	2
4x7	1	50%	2	2	1	4.4786	Random	Switchback	checkerboard	greedymagic	9	10	1	0.4	0.1	0	0	0.1	0	0	1	1	3	2
4x7	1	50%	3	3	1	6.6711	Random	Switchback	checkerboard	greedymagic	9	10	0	0	0	0	0	0	0	0	0	1	3	2
4x7	1	50%	4	4	1	2.0077	Random	Switchback	checkerboard	greedymagic	9	10	0	0	0	0	0	0	0	0	0	1	3	2
4x7	1	50%	5	5	1	2.9861	Random	Switchback	checkerboard	greedymagic	9	10	1	0.4	0.1	0	0	0.1	0	0	1	1	3	2
4x7	1	50%	6	6	1	2.574	Random	Switchback	checkerboard	greedymagic	9	10	0	0	0	0	0	0	0	0	0	1	3	2
4x7	1	50%	7	7	1	2.5577	Random	Switchback	checkerboard	greedymagic	9	10	0	0	0	0	0	0	0	0	0	1	3	2
4x7	1	50%	8	8	1	2.0366	Random	Switchback	checkerboard	greedymagic	9	10	1	0.4	0.1	0	0	0.1	0	0	1	1	3	2
4x7	1	50%	9	9	1	2.4217	Random	Switchback	checkerboard	greedymagic	9	10	0	0	0	0	0	0	0	0	0	1	3	2
4x7	1	50%	10	1	2	3.1555	Random	Switchback	checkerboard	greedymagic	9	9	0	0	0	0	0	0	0	0	0	1	3	2
4x7	1	50%	11	2	2	1.8566	Random	Switchback	checkerboard	greedymagic	9	9	1	0.4	0.11	0	0	0.11	0	0	1	1	3	2
4x7	1	50%	12	3	2	1.4397	Random	Switchback	checkerboard	greedymagic	9	9	0	0	0	0	0	0	0	0	0	1	3	2
4x7	1	50%	13	4	2	1.2359	Random	Switchback	checkerboard	greedymagic	9	9	0	0	0	0	0	0	0	0	0	1	3	2
4x7	1	50%	14	5	2	1.3958	Random	Switchback	checkerboard	greedymagic	9	9	1	0.4	0.11	0	0	0.11	0	0	1	1	3	2
4x7	1	50%	15	6	2	2.189	Random	Switchback	checkerboard	greedymagic	9	9	0	0	0	0	0	0	0	0	0	1	3	2
4x7	1	50%	16	7	2	2.2223	Random	Switchback	checkerboard	greedymagic	9	9	0	0	0	0	0	0	0	0	0	1	3	2
4x7	1	50%	17	8	2	2.164	Random	Switchback	checkerboard	greedymagic	9	9	1	0.4	0.11	0	0	0.11	0	0	1	1	3	2
4x7	1	50%	18	9	2	1.4453	Random	Switchback	checkerboard	greedymagic	9	9	0	0	0	0	0	0	0	0	0	1	3	2
4x7	1	50%	19	1	3	1.5977	Random	Switchback	checkerboard	greedymagic	9	10	0	0	0	0	0	0	0	0	0	1	3	2
4x7	1	50%	20	2	3	1.5584	Random	Switchback	checkerboard	greedymagic	9	10	1	0.4	0.1	0	0	0.1	0	0	1	1	3	2
4x7	1	50%	21	3	3	2.2361	Random	Switchback	checkerboard	greedymagic	9	10	0	0	0	0	0	0	0	0	0	1	3	2
4x7	1	50%	22	4	3	2.0776	Random	Switchback	checkerboard	greedymagic	9	10	0	0	0	0	0	0	0	0	0	1	3	2
4x7	1	50%	23	5	3	1.3901	Random	Switchback	checkerboard	greedymagic	9	10	1	0.4	0.1	0	0	0.1	0	0	1	1	3	2
4x7	1	50%	24	6	3	1.8863	Random	Switchback	checkerboard	greedymagic	9	10	0	0	0	0	0	0	0	0	0	1	3	2
4x7	1	50%	25	7	3	2.1127	Random	Switchback	checkerboard	greedymagic	9	10	0	0	0	0	0	0	0	0	0	1	3	2
4x7	1	50%	1	1	1	4.5498	Random	Switchback	checkerboard	greedyknight	9	11	0	0	0	0	0	0	0	0	0	1	3	2
4x7	1	50%	2	2	1	2.3275	Random	Switchback	checkerboard	greedyknight	9	11	1	0.4	0.09	0	0	0.09	0	0	1	1	3	2
4x7	1	50%	3	3	1	3.5037	Random	Switchback	checkerboard	greedyknight	9	11	0	0	0	0	0	0	0	0	0	1	3	2
4x7	1	50%	4	4	1	4.2152	Random	Switchback	checkerboard	greedyknight	9	11	0	0	0	0	0	0	0	0	0	1	3	2
4x7	1	50%	5	5	1	2.0978	Random	Switchback	checkerboard	greedyknight	9	11	0	0	0	0	0	0	0	0	0	1	3	2
4x7	1	50%	6	6	1	2.939	Random	Switchback	checkerboard	greedyknight	9	11	0	0	0	0	0	0	0	0	0	1	3	2
4x7	1	50%	7	7	1	2.4988	Random	Switchback	checkerboard	greedyknight	9	11	1	0.4	0.09	0	0	0.09	0	0	1	1	3	2
4x7	1	50%	8	8	1	2.9535	Random	Switchback	checkerboard	greedyknight	9	11	0	0	0	0	0	0	0	0	0	1	3	2
4x7	1	50%	9	9	1	4.2669	Random	Switchback	checkerboard	greedyknight	9	11	1	0.4	0.09	0	0	0.09	0	0	1	1	3	2
4x7	1	50%	10	10	1	3.2004	Random	Switchback	checkerboard	greedyknight	9	11	1	0.4	0.09	0	0	0.09	0	0	1	1	3	2
4x7	1	50%	11	11	1	3.0807	Random	Switchback	checkerboard	greedyknight	9	11	0	0	0	0	0	0	0	0	0	1	3	2
4x7	1	50%	12	12	1	5.2049	Random	Switchback	checkerboard	greedyknight	9	11	0	0	0	0	0	0	0	0	0	1	3	2
4x7	1	50%	13	1	2	2.0633	Random	Switchback	checkerboard	greedyknight	9	11	0	0	0	0	0	0	0	0	0	1	3	2
4x7	1	50%	14	2	2	1.6251	Random	Switchback	checkerboard	greedyknight	9	11	1	0.4	0.09	0	0	0.09	0	0	1	1	3	2
4x7	1	50%	15	3	2	3.5352	Random	Switchback	checkerboard	greedyknight	9	11	0	0	0	0	0	0	0	0	0	1	3	2
4x7	1	50%	16	4	2	2.9386	Random	Switchback	checkerboard	greedyknight	9	11	0	0	0	0	0	0	0	0	0	1	3	2
4x7	1	50%	17	5	2	4.646	Random	Switchback	checkerboard	greedyknight	9	11	0	0	0	0	0	0	0	0	0	1	3	2
4x7	1	50%	18	6	2	5.3398	Random	Switchback	checkerboard	greedyknight	9	11	0	0	0	0	0	0	0	0	0	1	3	2
4x7	1	50%	19	7	2	2.7099	Random	Switchback	checkerboard	greedyknight	9	11	1	0.4	0.09	0	0	0.09	0	0	1	1	3	2
4x7	1	50%	20	8	2	2.4706	Random	Switchback	checkerboard	greedyknight	9	11	0	0	0	0	0	0	0	0	0	1	3	2
4x7	1	50%	21	9	2	3.1982	Random	Switchback	checkerboard	greedyknight	9	11	1	0.4	0.09	0	0	0.09	0	0	1	1	3	2
4x7	1	50%	22	10	2	2.3875	Random	Switchback	checkerboard	greedyknight	9	11	1	0.4	0.09	0	0	0.09	0	0	1	1	3	2
4x7	1	50%	23	11	2	2.2726	Random	Switchback	checkerboard	greedyknight	9	11	0	0	0	0	0	0	0	0	0	1	3	2
4x7	1	50%	24	12	2	2.9056	Random	Switchback	checkerboard	greedyknight	9	11	0	0	0	0	0	0	0	0	0	1	3	2
4x7	1	50%	25	1	3	2.9501	Random	Switchback	checkerboard	greedyknight	9	11	0	0	0	0	0	0	0	0	0	1	3	2
4x7	1	50%	1	1	1	1.8902	Random	Switchback	checkerboard	greedyleaddiagonal	9	10	0	0	0	0	0	0	0	0	0	1	3	2
4x7	1	50%	2	2	1	2.3799	Random	Switchback	checkerboard	greedyleaddiagonal	9	10	1	0.4	0.1	0	0	0.1	0	0	1	1	3	2
4x7	1	50%	3	3	1	3.2072	Random	Switchback	checkerboard	greedyleaddiagonal	9	10	0	0	0	0	0	0	0	0	0	1	3	2
4x7	1	50%	4	4	1	1.7868	Random	Switchback	checkerboard	greedyleaddiagonal	9	10	1	0.4	0.1	0	0	0.1	0	0	1	1	3	2
4x7	1	50%	5	5	1	1.5811	Random	Switchback	checkerboard	greedyleaddiagonal	9	10	1	0.4	0.1	0	0	0.1	0	0	1	1	3	2
4x7	1	50%	6	6	1	2.3286	Random	Switchback	checkerboard	greedyleaddiagonal	9	10	0	0	0	0	0	0	0	0	0	1	3	2
4x7	1	50%	7	7	1	2.546	Random	Switchback	checkerboard	greedyleaddiagonal	9	10	1	0.4	0.1	0	0	0.1	0	0	1	1	3	2
4x7	1	50%	8	8	1	1.4743	Random	Switchback	checkerboard	greedyleaddiagonal	9	10	2	0.8	0.2	0	0	0.2	0	0	2	1	3	2
4x7	1	50%	9	9	1	2.1923	Random	Switchback	checkerboard	greedyleaddiagonal	9	10	0	0	0	0	0	0	0	0	0	1	3	2
4x7	1	50%	10	1	2	2.5549	Random	Switchback	checkerboard	greedyleaddiagonal	9	9	0	0	0	0	0	0	0	0	0	1	3	2
4x7	1	50%	11	2	2	1.6629	Random	Switchback	checkerboard	greedyleaddiagonal	9	9	1	0.4	0.11	0	0	0.11	0	0	1	1	3	2
4x7	1	50%	12	3	2	2.0547	Random	Switchback	checkerboard	greedyleaddiagonal	9	9	0	0	0	0	0	0	0	0	0	1	3	2
4x7	1	50%	13	4	2	2.0694	Random	Switchback	checkerboard	greedyleaddiagonal	9	9	1	0.4	0.11	0	0	0.11	0	0	1	1	3	2
4x7	1	50%	14	5	2	1.6964	Random	Switchback	checkerboard	greedyleaddiagonal	9	9	1	0.4	0.11	0	0	0.11	0	0	1	1	3	2
4x7	1	50%	15	6	2	1.6516	Random	Switchback	checkerboard	greedyleaddiagonal	9	9	0	0	0	0	0	0	0	0	0	1	3	2
4x7	1	50%	16	7	2	3.8527	Random	Switchback	checkerboard	greedyleaddiagonal	9	9	1	0.4	0.11	0	0	0.11	0	0	1	1	3	2
4x7	1	50%	17	8	2	3.1198	Random	Switchback	checkerboard	greedyleaddiagonal	9	9	2	0.8	0.22	0	0	0.22	0	0	2	1	3	2
4x7	1	50%	18	9	2	1.6471	Random	Switchback	checkerboard	greedyleaddiagonal	9	9	0	0	0	0	0	0	0	0	0	1	3	2
4x7	1	50%	19	1	3	2.0248	Random	Switchback	checkerboard	greedyleaddiagonal	9	10	0	0	0	0	0	0	0	0	0	1	3	2
4x7	1	50%	20	2	3	2.134	Random	Switchback	checkerboard	greedyleaddiagonal	9	10	1	0.4	0.1	0	0	0.1	0	0	1	1	3	2
4x7	1	50%	21	3	3	2.4496	Random	Switchback	checkerboard	greedyleaddiagonal	9	10	0	0	0	0	0	0	0	0	0	1	3	2
4x7	1	50%	22	4	3	2.0909	Random	Switchback	checkerboard	greedyleaddiagonal	9	10	1	0.4	0.1	0	0	0.1	0	0	1	1	3	2
4x7	1	50%	23	5	3	2.8158	Random	Switchback	checkerboard	greedyleaddiagonal	9	10	1	0.4	0.1	0	0	0.1	0	0	1	1	3	2
4x7	1	50%	24	6	3	2.9007	Random	Switchback	checkerboard	greedyleaddiagonal	9	10	0	0	0	0	0	0	0	0	0	1	3	2
4x7	1	50%	25	7	3	3.8153	Random	Switchback	checkerboard	greedyleaddiagonal	9	10	1	0.4	0.1	0	0	0.1	0	0	1	1	3	2
4x7	1	50%	1	1	1	4.4395	Random	Diagonal	checkerboard	magic	9	10	3	1.2	0.3	0	0	0.3	0	0	3	1	3	2
4x7	1	50%	2	2	1	4.1299	Random	Diagonal	checkerboard	magic	9	10	2	0.8	0.2	0	0	0.2	0	0	2	1	3	2
4x7	1	50%	3	3	1	3.1518	Random	Diagonal	checkerboard	magic	9	10	3	1.2	0.3	0	0	0.3	0	0	3	1	3	2
4x7	1	50%	4	4	1	2.503	Random	Diagonal	checkerboard	magic	9	10	3	1.2	0.3	0	0	0.3	0	0	3	1	3	2
4x7	1	50%	5	5	1	2.569	Random	Diagonal	checkerboard	magic	9	10	2	0.8	0.2	0	0	0.2	0	0	2	1	3	2
4x7	1	50%	6	6	1	1.6345	Random	Diagonal	checkerboard	magic	9	10	3	1.2	0.3	0	0	0.3	0	0	3	1	3	2
4x7	1	50%	7	7	1	2.2321	Random	Diagonal	checkerboard	magic	9	10	3	1.2	0.3	0	0	0.3	0	0	3	1	3	2
4x7	1	50%	8	8	1	2.5467	Random	Diagonal	checkerboard	magic	9	10	2	0.8	0.2	0	0	0.2	0	0	2	1	3	2
4x7	1	50%	9	9	1	1.8617	Random	Diagonal	checkerboard	magic	9	10	3	1.2	0.3	0	0	0.3	0	0	3	1	3	2
4x7	1	50%	10	1	2	2.4016	Random	Diagonal	checkerboard	magic	9	9	3	1.2	0.33	0	0	0.33	0	0	3	1	3	2
4x7	1	50%	11	2	2	2.0916	Random	Diagonal	checkerboard	magic	9	9	2	0.8	0.22	0	0	0.22	0	0	2	1	3	2
4x7	1	50%	12	3	2	2.2312	Random	Diagonal	checkerboard	magic	9	9	3	1.2	0.33	0	0	0.33	0	0	3	1	3	2
4x7	1	50%	13	4	2	2.1043	Random	Diagonal	checkerboard	magic	9	9	3	1.2	0.33	0	0	0.33	0	0	3	1	3	2
4x7	1	50%	14	5	2	2.2961	Random	Diagonal	checkerboard	magic	9	9	2	0.8	0.22	0	0	0.22	0	0	2	1	3	2
4x7	1	50%	15	6	2	2.0795	Random	Diagonal	checkerboard	magic	9	9	3	1.2	0.33	0	0	0.33	0	0	3	1	3	2
4x7	1	50%	16	7	2	2.3028	Random	Diagonal	checkerboard	magic	9	9	3	1.2	0.33	0	0	0.33	0	0	3	1	3	2
4x7	1	50%	17	8	2	2.284	Random	Diagonal	checkerboard	magic	9	9	2	0.8	0.22	0	0	0.22	0	0	2	1	3	2
4x7	1	50%	18	9	2	2.3348	Random	Diagonal	checkerboard	magic	9	9	3	1.2	0.33	0	0	0.33	0	0	3	1	3	2
4x7	1	50%	19	1	3	2.2037	Random	Diagonal	checkerboard	magic	9	10	3	1.2	0.3	0	0	0.3	0	0	3	1	3	2
4x7	1	50%	20	2	3	2.6246	Random	Diagonal	checkerboard	magic	9	10	2	0.8	0.2	0	0	0.2	0	0	2	1	3	2
4x7	1	50%	21	3	3	2.1912	Random	Diagonal	checkerboard	magic	9	10	3	1.2	0.3	0	0	0.3	0	0	3	1	3	2
4x7	1	50%	22	4	3	1.5872	Random	Diagonal	checkerboard	magic	9	10	3	1.2	0.3	0	0	0.3	0	0	3	1	3	2
4x7	1	50%	23	5	3	1.886	Random	Diagonal	checkerboard	magic	9	10	2	0.8	0.2	0	0	0.2	0	0	2	1	3	2
4x7	1	50%	24	6	3	2.158	Random	Diagonal	checkerboard	magic	9	10	3	1.2	0.3	0	0	0.3	0	0	3	1	3	2
4x7	1	50%	25	7	3	2.1935	Random	Diagonal	checkerboard	magic	9	10	3	1.2	0.3	0	0	0.3	0	0	3	1	3	2
4x7	1	50%	1	1	1	3.287	Random	Diagonal	checkerboard	knight	9	11	1	0.4	0.09	0	0	0.09	0	0	1	1	3	2
4x7	1	50%	2	2	1	2.7129	Random	Diagonal	checkerboard	knight	9	11	2	0.8	0.18	0	0	0.18	0	0	2	1	3	2
4x7	1	50%	3	3	1	3.2918	Random	Diagonal	checkerboard	knight	9	11	1	0.4	0.09	0	0	0.09	0	0	1	1	3	2
4x7	1	50%	4	4	1	3.1415	Random	Diagonal	checkerboard	knight	9	10	2	0.8	0.2	0	0	0.2	0	0	2	1	3	2
4x7	1	50%	5	5	1	2.8902	Random	Diagonal	checkerboard	knight	9	10	2	0.8	0.2	0	0	0.2	0	0	2	1	3	2
4x7	1	50%	6	6	1	3.4061	Random	Diagonal	checkerboard	knight	9	11	1	0.4	0.09	0	0	0.09	0	0	1	1	3	2
4x7	1	50%	7	7	1	3.0376	Random	Diagonal	checkerboard	knight	9	11	2	0.8	0.18	0	0	0.18	0	0	2	1	3	2
4x7	1	50%	8	8	1	2.8096	Random	Diagonal	checkerboard	knight	9	11	2	0.8	0.18	0	0	0.18	0	0	2	1	3	2
4x7	1	50%	9	9	1	3.0481	Random	Diagonal	checkerboard	knight	9	11	2	1.2	0.18	0	0	0.18	0	0	2	1	3	2
4x7	1	50%	10	10	1	3.309	Random	Diagonal	checkerboard	knight	9	11	1	0.8	0.09	0	0	0.09	0	0	1	1	3	2
4x7	1	50%	11	11	1	3.2854	Random	Diagonal	checkerboard	knight	9	11	2	0.8	0.18	0	0	0.18	0	0	2	1	3	2
4x7	1	50%	12	12	1	3.9568	Random	Diagonal	checkerboard	knight	9	11	3	1.2	0.27	0	0	0.27	0	0	3	1	3	2
4x7	1	50%	13	1	2	2.7965	Random	Diagonal	checkerboard	knight	9	11	1	0.4	0.09	0	0	0.09	0	0	1	1	3	2
4x7	1	50%	14	2	2	2.6026	Random	Diagonal	checkerboard	knight	9	11	2	0.8	0.18	0	0	0.18	0	0	2	1	3	2
4x7	1	50%	15	3	2	1.8729	Random	Diagonal	checkerboard	knight	9	11	1	0.4	0.09	0	0	0.09	0	0	1	1	3	2
4x7	1	50%	16	4	2	2.3692	Random	Diagonal	checkerboard	knight	9	10	2	0.8	0.2	0	0	0.2	0	0	2	1	3	2
4x7	1	50%	17	5	2	2.1576	Random	Diagonal	checkerboard	knight	9	10	2	0.8	0.2	0	0	0.2	0	0	2	1	3	2
4x7	1	50%	18	6	2	2.111	Random	Diagonal	checkerboard	knight	9	11	1	0.4	0.09	0	0	0.09	0	0	1	1	3	2
4x7	1	50%	19	7	2	2.1061	Random	Diagonal	checkerboard	knight	9	11	2	0.8	0.18	0	0	0.18	0	0	2	1	3	2
4x7	1	50%	20	8	2	1.2082	Random	Diagonal	checkerboard	knight	9	11	2	0.8	0.18	0	0	0.18	0	0	2	1	3	2
4x7	1	50%	21	9	2	1.7883	Random	Diagonal	checkerboard	knight	9	11	2	1.2	0.18	0	0	0.18	0	0	2	1	3	2
4x7	1	50%	22	10	2	1.2956	Random	Diagonal	checkerboard	knight	9	11	1	0.8	0.09	0	0	0.09	0	0	1	1	3	2
4x7	1	50%	23	11	2	1.1752	Random	Diagonal	checkerboard	knight	9	11	2	0.8	0.18	0	0	0.18	0	0	2	1	3	2
4x7	1	50%	24	12	2	1.7938	Random	Diagonal	checkerboard	knight	9	11	3	1.2	0.27	0	0	0.27	0	0	3	1	3	2
4x7	1	50%	25	1	3	3.5497	Random	Diagonal	checkerboard	knight	9	11	1	0.4	0.09	0	0	0.09	0	0	1	1	3	2
4x7	1	50%	1	1	1	3.4295	Random	Diagonal	checkerboard	leaddiagonal	9	10	2	0.8	0.2	0	0	0.2	0	0	2	1	3	2
4x7	1	50%	2	2	1	1.2782	Random	Diagonal	checkerboard	leaddiagonal	9	10	2	0.8	0.2	0	0	0.2	0	0	2	1	3	2
4x7	1	50%	3	3	1	2.3297	Random	Diagonal	checkerboard	leaddiagonal	9	10	2	1.2	0.2	0	0	0.2	0	0	2	1	3	2
4x7	1	50%	4	4	1	2.2618	Random	Diagonal	checkerboard	leaddiagonal	9	10	3	1.2	0.3	0	0	0.3	0	0	3	1	3	2
4x7	1	50%	5	5	1	2.4959	Random	Diagonal	checkerboard	leaddiagonal	9	10	3	1.2	0.3	0	0	0.3	0	0	3	1	3	2
4x7	1	50%	6	6	1	3.6091	Random	Diagonal	checkerboard	leaddiagonal	9	10	2	0.8	0.2	0	0	0.2	0	0	2	1	3	2
4x7	1	50%	7	7	1	1.7036	Random	Diagonal	checkerboard	leaddiagonal	9	10	2	1.2	0.2	0	0	0.2	0	0	2	1	3	2
4x7	1	50%	8	8	1	1.4196	Random	Diagonal	checkerboard	leaddiagonal	9	10	2	0.8	0.2	0	0	0.2	0	0	2	1	3	2
4x7	1	50%	9	9	1	1.0046	Random	Diagonal	checkerboard	leaddiagonal	9	10	2	0.8	0.2	0	0	0.2	0	0	2	1	3	2
4x7	1	50%	10	1	2	0.973	Random	Diagonal	checkerboard	leaddiagonal	9	9	2	0.8	0.22	0	0	0.22	0	0	2	1	3	2
4x7	1	50%	11	2	2	0.9076	Random	Diagonal	checkerboard	leaddiagonal	9	9	2	0.8	0.22	0	0	0.22	0	0	2	1	3	2
4x7	1	50%	12	3	2	1.0357	Random	Diagonal	checkerboard	leaddiagonal	9	9	2	1.2	0.22	0	0	0.22	0	0	2	1	3	2
4x7	1	50%	13	4	2	0.99	Random	Diagonal	checkerboard	leaddiagonal	9	9	3	1.2	0.33	0	0	0.33	0	0	3	1	3	2
4x7	1	50%	14	5	2	1.1537	Random	Diagonal	checkerboard	leaddiagonal	9	9	3	1.2	0.33	0	0	0.33	0	0	3	1	3	2
4x7	1	50%	15	6	2	1.8115	Random	Diagonal	checkerboard	leaddiagonal	9	9	2	0.8	0.22	0	0	0.22	0	0	2	1	3	2
4x7	1	50%	16	7	2	1.8138	Random	Diagonal	checkerboard	leaddiagonal	9	9	2	1.2	0.22	0	0	0.22	0	0	2	1	3	2
4x7	1	50%	17	8	2	1.8522	Random	Diagonal	checkerboard	leaddiagonal	9	9	2	0.8	0.22	0	0	0.22	0	0	2	1	3	2
4x7	1	50%	18	9	2	1.7917	Random	Diagonal	checkerboard	leaddiagonal	9	9	2	0.8	0.22	0	0	0.22	0	0	2	1	3	2
4x7	1	50%	19	1	3	1.6252	Random	Diagonal	checkerboard	leaddiagonal	9	10	2	0.8	0.2	0	0	0.2	0	0	2	1	3	2
4x7	1	50%	20	2	3	1.1071	Random	Diagonal	checkerboard	leaddiagonal	9	10	2	0.8	0.2	0	0	0.2	0	0	2	1	3	2
4x7	1	50%	21	3	3	1.2523	Random	Diagonal	checkerboard	leaddiagonal	9	10	2	1.2	0.2	0	0	0.2	0	0	2	1	3	2
4x7	1	50%	22	4	3	1.0251	Random	Diagonal	checkerboard	leaddiagonal	9	10	3	1.2	0.3	0	0	0.3	0	0	3	1	3	2
4x7	1	50%	23	5	3	0.9782	Random	Diagonal	checkerboard	leaddiagonal	9	10	3	1.2	0.3	0	0	0.3	0	0	3	1	3	2
4x7	1	50%	24	6	3	2.4131	Random	Diagonal	checkerboard	leaddiagonal	9	10	2	0.8	0.2	0	0	0.2	0	0	2	1	3	2
4x7	1	50%	25	7	3	2.0201	Random	Diagonal	checkerboard	leaddiagonal	9	10	2	1.2	0.2	0	0	0.2	0	0	2	1	3	2
4x7	1	50%	1	1	1	3.859	Random	Diagonal	checkerboard	greedymagic	9	10	0	0	0	0	0	0	0	0	0	1	3	2
4x7	1	50%	2	2	1	3.5453	Random	Diagonal	checkerboard	greedymagic	9	10	0	0	0	0	0	0	0	0	0	1	3	2
4x7	1	50%	3	3	1	3.3858	Random	Diagonal	checkerboard	greedymagic	9	10	0	0	0	0	0	0	0	0	0	1	3	2
4x7	1	50%	4	4	1	1.3678	Random	Diagonal	checkerboard	greedymagic	9	10	0	0	0	0	0	0	0	0	0	1	3	2
4x7	1	50%	5	5	1	1.024	Random	Diagonal	checkerboard	greedymagic	9	10	0	0	0	0	0	0	0	0	0	1	3	2
4x7	1	50%	6	6	1	1.1212	Random	Diagonal	checkerboard	greedymagic	9	10	0	0	0	0	0	0	0	0	0	1	3	2
4x7	1	50%	7	7	1	1.0349	Random	Diagonal	checkerboard	greedymagic	9	10	0	0	0	0	0	0	0	0	0	1	3	2
4x7	1	50%	8	8	1	1.1159	Random	Diagonal	checkerboard	greedymagic	9	10	0	0	0	0	0	0	0	0	0	1	3	2
4x7	1	50%	9	9	1	0.9914	Random	Diagonal	checkerboard	greedymagic	9	10	0	0	0	0	0	0	0	0	0	1	3	2
4x7	1	50%	10	1	2	1.4146	Random	Diagonal	checkerboard	greedymagic	9	9	0	0	0	0	0	0	0	0	0	1	3	2
4x7	1	50%	11	2	2	1.7616	Random	Diagonal	checkerboard	greedymagic	9	9	0	0	0	0	0	0	0	0	0	1	3	2
4x7	1	50%	12	3	2	2.0392	Random	Diagonal	checkerboard	greedymagic	9	9	0	0	0	0	0	0	0	0	0	1	3	2
4x7	1	50%	13	4	2	2.1698	Random	Diagonal	checkerboard	greedymagic	9	9	0	0	0	0	0	0	0	0	0	1	3	2
4x7	1	50%	14	5	2	1.8613	Random	Diagonal	checkerboard	greedymagic	9	9	0	0	0	0	0	0	0	0	0	1	3	2
4x7	1	50%	15	6	2	1.7997	Random	Diagonal	checkerboard	greedymagic	9	9	0	0	0	0	0	0	0	0	0	1	3	2
4x7	1	50%	16	7	2	1.8048	Random	Diagonal	checkerboard	greedymagic	9	9	0	0	0	0	0	0	0	0	0	1	3	2
4x7	1	50%	17	8	2	1.7766	Random	Diagonal	checkerboard	greedymagic	9	9	0	0	0	0	0	0	0	0	0	1	3	2
4x7	1	50%	18	9	2	1.8906	Random	Diagonal	checkerboard	greedymagic	9	9	0	0	0	0	0	0	0	0	0	1	3	2
4x7	1	50%	19	1	3	2.0106	Random	Diagonal	checkerboard	greedymagic	9	10	0	0	0	0	0	0	0	0	0	1	3	2
4x7	1	50%	20	2	3	1.8173	Random	Diagonal	checkerboard	greedymagic	9	10	0	0	0	0	0	0	0	0	0	1	3	2
4x7	1	50%	21	3	3	1.7097	Random	Diagonal	checkerboard	greedymagic	9	10	0	0	0	0	0	0	0	0	0	1	3	2
4x7	1	50%	22	4	3	1.9442	Random	Diagonal	checkerboard	greedymagic	9	10	0	0	0	0	0	0	0	0	0	1	3	2
4x7	1	50%	23	5	3	1.8963	Random	Diagonal	checkerboard	greedymagic	9	10	0	0	0	0	0	0	0	0	0	1	3	2
4x7	1	50%	24	6	3	2.0245	Random	Diagonal	checkerboard	greedymagic	9	10	0	0	0	0	0	0	0	0	0	1	3	2
4x7	1	50%	25	7	3	1.9136	Random	Diagonal	checkerboard	greedymagic	9	10	0	0	0	0	0	0	0	0	0	1	3	2
4x7	1	50%	1	1	1	4.9247	Random	Diagonal	checkerboard	greedyknight	9	11	0	0	0	0	0	0	0	0	0	1	3	2
4x7	1	50%	2	2	1	2.8592	Random	Diagonal	checkerboard	greedyknight	9	11	0	0	0	0	0	0	0	0	0	1	3	2
4x7	1	50%	3	3	1	3.6001	Random	Diagonal	checkerboard	greedyknight	9	11	0	0	0	0	0	0	0	0	0	1	4	3
4x7	1	50%	4	4	1	2.562	Random	Diagonal	checkerboard	greedyknight	9	10	0	0	0	0	0	0	0	0	0	1	3	2
4x7	1	50%	5	5	1	1.8544	Random	Diagonal	checkerboard	greedyknight	9	10	1	0.4	0.1	0	0	0.1	0	0	1	1	3	2
4x7	1	50%	6	6	1	4.8486	Random	Diagonal	checkerboard	greedyknight	9	11	0	0	0	0	0	0	0	0	0	1	3	2
4x7	1	50%	7	7	1	3.5275	Random	Diagonal	checkerboard	greedyknight	9	11	0	0	0	0	0	0	0	0	0	1	3	2
4x7	1	50%	8	8	1	2.4756	Random	Diagonal	checkerboard	greedyknight	9	11	0	0	0	0	0	0	0	0	0	1	3	2
4x7	1	50%	9	9	1	3.0359	Random	Diagonal	checkerboard	greedyknight	9	11	0	0	0	0	0	0	0	0	0	1	3	2
4x7	1	50%	10	10	1	3.8338	Random	Diagonal	checkerboard	greedyknight	9	11	0	0	0	0	0	0	0	0	0	1	3	2
4x7	1	50%	11	11	1	3.3472	Random	Diagonal	checkerboard	greedyknight	9	11	0	0	0	0	0	0	0	0	0	1	3	2
4x7	1	50%	12	12	1	4.7536	Random	Diagonal	checkerboard	greedyknight	9	11	0	0	0	0	0	0	0	0	0	1	3	2
4x7	1	50%	13	1	2	2.0972	Random	Diagonal	checkerboard	greedyknight	9	11	0	0	0	0	0	0	0	0	0	1	3	2
4x7	1	50%	14	2	2	1.3541	Random	Diagonal	checkerboard	greedyknight	9	11	0	0	0	0	0	0	0	0	0	1	3	2
4x7	1	50%	15	3	2	1.2282	Random	Diagonal	checkerboard	greedyknight	9	11	0	0	0	0	0	0	0	0	0	1	4	3
4x7	1	50%	16	4	2	1.8379	Random	Diagonal	checkerboard	greedyknight	9	10	0	0	0	0	0	0	0	0	0	1	3	2
4x7	1	50%	17	5	2	2.0854	Random	Diagonal	checkerboard	greedyknight	9	10	1	0.4	0.1	0	0	0.1	0	0	1	1	3	2
4x7	1	50%	18	6	2	1.3744	Random	Diagonal	checkerboard	greedyknight	9	11	0	0	0	0	0	0	0	0	0	1	3	2
4x7	1	50%	19	7	2	1.4296	Random	Diagonal	checkerboard	greedyknight	9	11	0	0	0	0	0	0	0	0	0	1	3	2
4x7	1	50%	20	8	2	1.7811	Random	Diagonal	checkerboard	greedyknight	9	11	0	0	0	0	0	0	0	0	0	1	3	2
4x7	1	50%	21	9	2	1.8981	Random	Diagonal	checkerboard	greedyknight	9	11	0	0	0	0	0	0	0	0	0	1	3	2
4x7	1	50%	22	10	2	2.9677	Random	Diagonal	checkerboard	greedyknight	9	11	0	0	0	0	0	0	0	0	0	1	3	2
4x7	1	50%	23	11	2	1.9219	Random	Diagonal	checkerboard	greedyknight	9	11	0	0	0	0	0	0	0	0	0	1	3	2
4x7	1	50%	24	12	2	2.2151	Random	Diagonal	checkerboard	greedyknight	9	11	0	0	0	0	0	0	0	0	0	1	3	2
4x7	1	50%	25	1	3	1.6309	Random	Diagonal	checkerboard	greedyknight	9	11	0	0	0	0	0	0	0	0	0	1	3	2
4x7	1	50%	1	1	1	2.3748	Random	Diagonal	checkerboard	greedyleaddiagonal	9	10	1	0.4	0.1	0	0	0.1	0	0	1	1	3	2
4x7	1	50%	2	2	1	3.5345	Random	Diagonal	checkerboard	greedyleaddiagonal	9	10	1	0.4	0.1	0	0	0.1	0	0	1	1	3	2
4x7	1	50%	3	3	1	4.6434	Random	Diagonal	checkerboard	greedyleaddiagonal	9	10	1	0.4	0.1	0	0	0.1	0	0	1	1	3	2
4x7	1	50%	4	4	1	2.7615	Random	Diagonal	checkerboard	greedyleaddiagonal	9	10	0	0	0	0	0	0	0	0	0	1	3	2
4x7	1	50%	5	5	1	2.6535	Random	Diagonal	checkerboard	greedyleaddiagonal	9	10	0	0	0	0	0	0	0	0	0	1	3	2
4x7	1	50%	6	6	1	2.395	Random	Diagonal	checkerboard	greedyleaddiagonal	9	10	1	0.8	0.1	0	0	0.1	0	0	1	1	3	2
4x7	1	50%	7	7	1	1.5837	Random	Diagonal	checkerboard	greedyleaddiagonal	9	10	0	0	0	0	0	0	0	0	0	1	3	2
4x7	1	50%	8	8	1	1.4924	Random	Diagonal	checkerboard	greedyleaddiagonal	9	10	0	0	0	0	0	0	0	0	0	1	3	2
4x7	1	50%	9	9	1	1.369	Random	Diagonal	checkerboard	greedyleaddiagonal	9	10	1	0.4	0.1	0	0	0.1	0	0	1	1	3	2
4x7	1	50%	10	1	2	1.9196	Random	Diagonal	checkerboard	greedyleaddiagonal	9	9	1	0.4	0.11	0	0	0.11	0	0	1	1	3	2
4x7	1	50%	11	2	2	1.5594	Random	Diagonal	checkerboard	greedyleaddiagonal	9	9	1	0.4	0.11	0	0	0.11	0	0	1	1	3	2
4x7	1	50%	12	3	2	1.3531	Random	Diagonal	checkerboard	greedyleaddiagonal	9	9	1	0.4	0.11	0	0	0.11	0	0	1	1	3	2
4x7	1	50%	13	4	2	1.8945	Random	Diagonal	checkerboard	greedyleaddiagonal	9	9	0	0	0	0	0	0	0	0	0	1	3	2
4x7	1	50%	14	5	2	2.3802	Random	Diagonal	checkerboard	greedyleaddiagonal	9	9	0	0	0	0	0	0	0	0	0	1	3	2
4x7	1	50%	15	6	2	2.3353	Random	Diagonal	checkerboard	greedyleaddiagonal	9	9	1	0.8	0.11	0	0	0.11	0	0	1	1	3	2
4x7	1	50%	16	7	2	2.2797	Random	Diagonal	checkerboard	greedyleaddiagonal	9	9	0	0	0	0	0	0	0	0	0	1	3	2
4x7	1	50%	17	8	2	2.1624	Random	Diagonal	checkerboard	greedyleaddiagonal	9	9	0	0	0	0	0	0	0	0	0	1	3	2
4x7	1	50%	18	9	2	3.057	Random	Diagonal	checkerboard	greedyleaddiagonal	9	9	1	0.4	0.11	0	0	0.11	0	0	1	1	3	2
4x7	1	50%	19	1	3	2.8587	Random	Diagonal	checkerboard	greedyleaddiagonal	9	10	1	0.4	0.1	0	0	0.1	0	0	1	1	3	2
4x7	1	50%	20	2	3	2.2274	Random	Diagonal	checkerboard	greedyleaddiagonal	9	10	1	0.4	0.1	0	0	0.1	0	0	1	1	3	2
4x7	1	50%	21	3	3	1.5108	Random	Diagonal	checkerboard	greedyleaddiagonal	9	10	1	0.4	0.1	0	0	0.1	0	0	1	1	3	2
4x7	1	50%	22	4	3	0.9441	Random	Diagonal	checkerboard	greedyleaddiagonal	9	10	0	0	0	0	0	0	0	0	0	1	3	2
4x7	1	50%	23	5	3	1.0624	Random	Diagonal	checkerboard	greedyleaddiagonal	9	10	0	0	0	0	0	0	0	0	0	1	3	2
4x7	1	50%	24	6	3	0.873	Random	Diagonal	checkerboard	greedyleaddiagonal	9	10	1	0.8	0.1	0	0	0.1	0	0	1	1	3	2
4x7	1	50%	25	7	3	1.0927	Random	Diagonal	checkerboard	greedyleaddiagonal	9	10	0	0	0	0	0	0	0	0	0	1	3	2
4x7	1	50%	1	1	1	2.2476	Random	DiagonalSwitchback	checkerboard	magic	9	10	3	1.2	0.3	0	0	0.3	0	0	3	1	3	2
4x7	1	50%	2	2	1	1.7524	Random	DiagonalSwitchback	checkerboard	magic	9	10	2	0.8	0.2	0	0	0.2	0	0	2	1	3	2
4x7	1	50%	3	3	1	1.0622	Random	DiagonalSwitchback	checkerboard	magic	9	10	3	1.2	0.3	0	0	0.3	0	0	3	1	3	2
4x7	1	50%	4	4	1	0.6953	Random	DiagonalSwitchback	checkerboard	magic	9	10	3	1.2	0.3	0	0	0.3	0	0	3	1	3	2
4x7	1	50%	5	5	1	0.8171	Random	DiagonalSwitchback	checkerboard	magic	9	10	2	0.8	0.2	0	0	0.2	0	0	2	1	3	2
4x7	1	50%	6	6	1	0.7665	Random	DiagonalSwitchback	checkerboard	magic	9	10	3	1.2	0.3	0	0	0.3	0	0	3	1	3	2
4x7	1	50%	7	7	1	0.7585	Random	DiagonalSwitchback	checkerboard	magic	9	10	3	1.2	0.3	0	0	0.3	0	0	3	1	3	2
4x7	1	50%	8	8	1	0.7268	Random	DiagonalSwitchback	checkerboard	magic	9	10	2	0.8	0.2	0	0	0.2	0	0	2	1	3	2
4x7	1	50%	9	9	1	0.7052	Random	DiagonalSwitchback	checkerboard	magic	9	10	3	1.2	0.3	0	0	0.3	0	0	3	1	3	2
4x7	1	50%	10	1	2	0.8731	Random	DiagonalSwitchback	checkerboard	magic	9	9	3	1.2	0.33	0	0	0.33	0	0	3	1	3	2
4x7	1	50%	11	2	2	0.763	Random	DiagonalSwitchback	checkerboard	magic	9	9	2	0.8	0.22	0	0	0.22	0	0	2	1	3	2
4x7	1	50%	12	3	2	0.7771	Random	DiagonalSwitchback	checkerboard	magic	9	9	3	1.2	0.33	0	0	0.33	0	0	3	1	3	2
4x7	1	50%	13	4	2	0.8805	Random	DiagonalSwitchback	checkerboard	magic	9	9	3	1.2	0.33	0	0	0.33	0	0	3	1	3	2
4x7	1	50%	14	5	2	0.9783	Random	DiagonalSwitchback	checkerboard	magic	9	9	2	0.8	0.22	0	0	0.22	0	0	2	1	3	2
4x7	1	50%	15	6	2	0.8042	Random	DiagonalSwitchback	checkerboard	magic	9	9	3	1.2	0.33	0	0	0.33	0	0	3	1	3	2
4x7	1	50%	16	7	2	0.8136	Random	DiagonalSwitchback	checkerboard	magic	9	9	3	1.2	0.33	0	0	0.33	0	0	3	1	3	2
4x7	1	50%	17	8	2	0.774	Random	DiagonalSwitchback	checkerboard	magic	9	9	2	0.8	0.22	0	0	0.22	0	0	2	1	3	2
4x7	1	50%	18	9	2	0.9217	Random	DiagonalSwitchback	checkerboard	magic	9	9	3	1.2	0.33	0	0	0.33	0	0	3	1	3	2
4x7	1	50%	19	1	3	0.8159	Random	DiagonalSwitchback	checkerboard	magic	9	10	3	1.2	0.3	0	0	0.3	0	0	3	1	3	2
4x7	1	50%	20	2	3	0.784	Random	DiagonalSwitchback	checkerboard	magic	9	10	2	0.8	0.2	0	0	0.2	0	0	2	1	3	2
4x7	1	50%	21	3	3	0.8279	Random	DiagonalSwitchback	checkerboard	magic	9	10	3	1.2	0.3	0	0	0.3	0	0	3	1	3	2
4x7	1	50%	22	4	3	1.0194	Random	DiagonalSwitchback	checkerboard	magic	9	10	3	1.2	0.3	0	0	0.3	0	0	3	1	3	2
4x7	1	50%	23	5	3	0.7809	Random	DiagonalSwitchback	checkerboard	magic	9	10	2	0.8	0.2	0	0	0.2	0	0	2	1	3	2
4x7	1	50%	24	6	3	0.832	Random	DiagonalSwitchback	checkerboard	magic	9	10	3	1.2	0.3	0	0	0.3	0	0	3	1	3	2
4x7	1	50%	25	7	3	0.8648	Random	DiagonalSwitchback	checkerboard	magic	9	10	3	1.2	0.3	0	0	0.3	0	0	3	1	3	2
4x7	1	50%	1	1	1	1.6165	Random	DiagonalSwitchback	checkerboard	knight	9	11	1	0.4	0.09	0	0	0.09	0	0	1	1	3	2
4x7	1	50%	2	2	1	2.7251	Random	DiagonalSwitchback	checkerboard	knight	9	11	2	0.8	0.18	0	0	0.18	0	0	2	1	3	2
4x7	1	50%	3	3	1	3.3474	Random	DiagonalSwitchback	checkerboard	knight	9	11	1	0.4	0.09	0	0	0.09	0	0	1	1	3	2
4x7	1	50%	4	4	1	3.3174	Random	DiagonalSwitchback	checkerboard	knight	9	10	2	0.8	0.2	0	0	0.2	0	0	2	1	3	2
4x7	1	50%	5	5	1	3.1474	Random	DiagonalSwitchback	checkerboard	knight	9	10	2	0.8	0.2	0	0	0.2	0	0	2	1	3	2
4x7	1	50%	6	6	1	3.2589	Random	DiagonalSwitchback	checkerboard	knight	9	11	1	0.4	0.09	0	0	0.09	0	0	1	1	3	2
4x7	1	50%	7	7	1	3.1752	Random	DiagonalSwitchback	checkerboard	knight	9	11	2	0.8	0.18	0	0	0.18	0	0	2	1	3	2
4x7	1	50%	8	8	1	2.7908	Random	DiagonalSwitchback	checkerboard	knight	9	11	2	0.8	0.18	0	0	0.18	0	0	2	1	3	2
4x7	1	50%	9	9	1	2.7911	Random	DiagonalSwitchback	checkerboard	knight	9	11	2	1.2	0.18	0	0	0.18	0	0	2	1	3	2
4x7	1	50%	10	10	1	2.7999	Random	DiagonalSwitchback	checkerboard	knight	9	11	1	0.8	0.09	0	0	0.09	0	0	1	1	3	2
4x7	1	50%	11	11	1	2.7835	Random	DiagonalSwitchback	checkerboard	knight	9	11	2	0.8	0.18	0	0	0.18	0	0	2	1	3	2
4x7	1	50%	12	12	1	2.5379	Random	DiagonalSwitchback	checkerboard	knight	9	11	3	1.2	0.27	0	0	0.27	0	0	3	1	3	2
4x7	1	50%	13	1	2	1.3068	Random	DiagonalSwitchback	checkerboard	knight	9	11	1	0.4	0.09	0	0	0.09	0	0	1	1	3	2
4x7	1	50%	14	2	2	1.9949	Random	DiagonalSwitchback	checkerboard	knight	9	11	2	0.8	0.18	0	0	0.18	0	0	2	1	3	2
4x7	1	50%	15	3	2	1.1325	Random	DiagonalSwitchback	checkerboard	knight	9	11	1	0.4	0.09	0	0	0.09	0	0	1	1	3	2
4x7	1	50%	16	4	2	1.3961	Random	DiagonalSwitchback	checkerboard	knight	9	10	2	0.8	0.2	0	0	0.2	0	0	2	1	3	2
4x7	1	50%	17	5	2	1.1914	Random	DiagonalSwitchback	checkerboard	knight	9	10	2	0.8	0.2	0	0	0.2	0	0	2	1	3	2
4x7	1	50%	18	6	2	1.0926	Random	DiagonalSwitchback	checkerboard	knight	9	11	1	0.4	0.09	0	0	0.09	0	0	1	1	3	2
4x7	1	50%	19	7	2	1.8433	Random	DiagonalSwitchback	checkerboard	knight	9	11	2	0.8	0.18	0	0	0.18	0	0	2	1	3	2
4x7	1	50%	20	8	2	2.1662	Random	DiagonalSwitchback	checkerboard	knight	9	11	2	0.8	0.18	0	0	0.18	0	0	2	1	3	2
4x7	1	50%	21	9	2	2.3114	Random	DiagonalSwitchback	checkerboard	knight	9	11	2	1.2	0.18	0	0	0.18	0	0	2	1	3	2
4x7	1	50%	22	10	2	2.1658	Random	DiagonalSwitchback	checkerboard	knight	9	11	1	0.8	0.09	0	0	0.09	0	0	1	1	3	2
4x7	1	50%	23	11	2	2.248	Random	DiagonalSwitchback	checkerboard	knight	9	11	2	0.8	0.18	0	0	0.18	0	0	2	1	3	2
4x7	1	50%	24	12	2	1.7328	Random	DiagonalSwitchback	checkerboard	knight	9	11	3	1.2	0.27	0	0	0.27	0	0	3	1	3	2
4x7	1	50%	25	1	3	1.7242	Random	DiagonalSwitchback	checkerboard	knight	9	11	1	0.4	0.09	0	0	0.09	0	0	1	1	3	2
4x7	1	50%	1	1	1	1.7759	Random	DiagonalSwitchback	checkerboard	leaddiagonal	9	10	2	0.8	0.2	0	0	0.2	0	0	2	1	3	2
4x7	1	50%	2	2	1	1.5954	Random	DiagonalSwitchback	checkerboard	leaddiagonal	9	10	2	0.8	0.2	0	0	0.2	0	0	2	1	3	2
4x7	1	50%	3	3	1	2.0077	Random	DiagonalSwitchback	checkerboard	leaddiagonal	9	10	2	1.2	0.2	0	0	0.2	0	0	2	1	3	2
4x7	1	50%	4	4	1	1.6997	Random	DiagonalSwitchback	checkerboard	leaddiagonal	9	10	3	1.2	0.3	0	0	0.3	0	0	3	1	3	2
4x7	1	50%	5	5	1	1.5869	Random	DiagonalSwitchback	checkerboard	leaddiagonal	9	10	3	1.2	0.3	0	0	0.3	0	0	3	1	3	2
4x7	1	50%	6	6	1	1.4796	Random	DiagonalSwitchback	checkerboard	leaddiagonal	9	10	2	0.8	0.2	0	0	0.2	0	0	2	1	3	2
4x7	1	50%	7	7	1	1.7813	Random	DiagonalSwitchback	checkerboard	leaddiagonal	9	10	2	1.2	0.2	0	0	0.2	0	0	2	1	3	2
4x7	1	50%	8	8	1	1.8155	Random	DiagonalSwitchback	checkerboard	leaddiagonal	9	10	2	0.8	0.2	0	0	0.2	0	0	2	1	3	2
4x7	1	50%	9	9	1	1.0069	Random	DiagonalSwitchback	checkerboard	leaddiagonal	9	10	2	0.8	0.2	0	0	0.2	0	0	2	1	3	2
4x7	1	50%	10	1	2	1.2031	Random	DiagonalSwitchback	checkerboard	leaddiagonal	9	9	2	0.8	0.22	0	0	0.22	0	0	2	1	3	2
4x7	1	50%	11	2	2	0.9454	Random	DiagonalSwitchback	checkerboard	leaddiagonal	9	9	2	0.8	0.22	0	0	0.22	0	0	2	1	3	2
4x7	1	50%	12	3	2	0.895	Random	DiagonalSwitchback	checkerboard	leaddiagonal	9	9	2	1.2	0.22	0	0	0.22	0	0	2	1	3	2
4x7	1	50%	13	4	2	0.9861	Random	DiagonalSwitchback	checkerboard	leaddiagonal	9	9	3	1.2	0.33	0	0	0.33	0	0	3	1	3	2
4x7	1	50%	14	5	2	1.3506	Random	DiagonalSwitchback	checkerboard	leaddiagonal	9	9	3	1.2	0.33	0	0	0.33	0	0	3	1	3	2
4x7	1	50%	15	6	2	1.1063	Random	DiagonalSwitchback	checkerboard	leaddiagonal	9	9	2	0.8	0.22	0	0	0.22	0	0	2	1	3	2
4x7	1	50%	16	7	2	1.2119	Random	DiagonalSwitchback	checkerboard	leaddiagonal	9	9	2	1.2	0.22	0	0	0.22	0	0	2	1	3	2
4x7	1	50%	17	8	2	1.1917	Random	DiagonalSwitchback	checkerboard	leaddiagonal	9	9	2	0.8	0.22	0	0	0.22	0	0	2	1	3	2
4x7	1	50%	18	9	2	2.0654	Random	DiagonalSwitchback	checkerboard	leaddiagonal	9	9	2	0.8	0.22	0	0	0.22	0	0	2	1	3	2
4x7	1	50%	19	1	3	1.9094	Random	DiagonalSwitchback	checkerboard	leaddiagonal	9	10	2	0.8	0.2	0	0	0.2	0	0	2	1	3	2
4x7	1	50%	20	2	3	1.8477	Random	DiagonalSwitchback	checkerboard	leaddiagonal	9	10	2	0.8	0.2	0	0	0.2	0	0	2	1	3	2
4x7	1	50%	21	3	3	1.7064	Random	DiagonalSwitchback	checkerboard	leaddiagonal	9	10	2	1.2	0.2	0	0	0.2	0	0	2	1	3	2
4x7	1	50%	22	4	3	1.2288	Random	DiagonalSwitchback	checkerboard	leaddiagonal	9	10	3	1.2	0.3	0	0	0.3	0	0	3	1	3	2
4x7	1	50%	23	5	3	1.0616	Random	DiagonalSwitchback	checkerboard	leaddiagonal	9	10	3	1.2	0.3	0	0	0.3	0	0	3	1	3	2
4x7	1	50%	24	6	3	0.9635	Random	DiagonalSwitchback	checkerboard	leaddiagonal	9	10	2	0.8	0.2	0	0	0.2	0	0	2	1	3	2
4x7	1	50%	25	7	3	0.9925	Random	DiagonalSwitchback	checkerboard	leaddiagonal	9	10	2	1.2	0.2	0	0	0.2	0	0	2	1	3	2
4x7	1	50%	1	1	1	1.8087	Random	DiagonalSwitchback	checkerboard	greedymagic	9	10	0	0	0	0	0	0	0	0	0	1	3	2
4x7	1	50%	2	2	1	1.6815	Random	DiagonalSwitchback	checkerboard	greedymagic	9	10	0	0	0	0	0	0	0	0	0	1	3	2
4x7	1	50%	3	3	1	2.3917	Random	DiagonalSwitchback	checkerboard	greedymagic	9	10	0	0	0	0	0	0	0	0	0	1	3	2
4x7	1	50%	4	4	1	1.377	Random	DiagonalSwitchback	checkerboard	greedymagic	9	10	0	0	0	0	0	0	0	0	0	1	3	2
4x7	1	50%	5	5	1	1.3457	Random	DiagonalSwitchback	checkerboard	greedymagic	9	10	0	0	0	0	0	0	0	0	0	1	3	2
4x7	1	50%	6	6	1	1.3524	Random	DiagonalSwitchback	checkerboard	greedymagic	9	10	0	0	0	0	0	0	0	0	0	1	3	2
4x7	1	50%	7	7	1	1.8434	Random	DiagonalSwitchback	checkerboard	greedymagic	9	10	0	0	0	0	0	0	0	0	0	1	3	2
4x7	1	50%	8	8	1	2.0269	Random	DiagonalSwitchback	checkerboard	greedymagic	9	10	0	0	0	0	0	0	0	0	0	1	3	2
4x7	1	50%	9	9	1	2.2839	Random	DiagonalSwitchback	checkerboard	greedymagic	9	10	0	0	0	0	0	0	0	0	0	1	3	2
4x7	1	50%	10	1	2	2.4622	Random	DiagonalSwitchback	checkerboard	greedymagic	9	9	0	0	0	0	0	0	0	0	0	1	3	2
4x7	1	50%	11	2	2	1.298	Random	DiagonalSwitchback	checkerboard	greedymagic	9	9	0	0	0	0	0	0	0	0	0	1	3	2
4x7	1	50%	12	3	2	1.3117	Random	DiagonalSwitchback	checkerboard	greedymagic	9	9	0	0	0	0	0	0	0	0	0	1	3	2
4x7	1	50%	13	4	2	1.1999	Random	DiagonalSwitchback	checkerboard	greedymagic	9	9	0	0	0	0	0	0	0	0	0	1	3	2
4x7	1	50%	14	5	2	1.4251	Random	DiagonalSwitchback	checkerboard	greedymagic	9	9	0	0	0	0	0	0	0	0	0	1	3	2
4x7	1	50%	15	6	2	1.2204	Random	DiagonalSwitchback	checkerboard	greedymagic	9	9	0	0	0	0	0	0	0	0	0	1	3	2
4x7	1	50%	16	7	2	1.2344	Random	DiagonalSwitchback	checkerboard	greedymagic	9	9	0	0	0	0	0	0	0	0	0	1	3	2
4x7	1	50%	17	8	2	1.2123	Random	DiagonalSwitchback	checkerboard	greedymagic	9	9	0	0	0	0	0	0	0	0	0	1	3	2
4x7	1	50%	18	9	2	1.5376	Random	DiagonalSwitchback	checkerboard	greedymagic	9	9	0	0	0	0	0	0	0	0	0	1	3	2
4x7	1	50%	19	1	3	1.202	Random	DiagonalSwitchback	checkerboard	greedymagic	9	10	0	0	0	0	0	0	0	0	0	1	3	2
4x7	1	50%	20	2	3	1.3165	Random	DiagonalSwitchback	checkerboard	greedymagic	9	10	0	0	0	0	0	0	0	0	0	1	3	2
4x7	1	50%	21	3	3	1.2843	Random	DiagonalSwitchback	checkerboard	greedymagic	9	10	0	0	0	0	0	0	0	0	0	1	3	2
4x7	1	50%	22	4	3	1.128	Random	DiagonalSwitchback	checkerboard	greedymagic	9	10	0	0	0	0	0	0	0	0	0	1	3	2
4x7	1	50%	23	5	3	1.043	Random	DiagonalSwitchback	checkerboard	greedymagic	9	10	0	0	0	0	0	0	0	0	0	1	3	2
4x7	1	50%	24	6	3	1.187	Random	DiagonalSwitchback	checkerboard	greedymagic	9	10	0	0	0	0	0	0	0	0	0	1	3	2
4x7	1	50%	25	7	3	1.1137	Random	DiagonalSwitchback	checkerboard	greedymagic	9	10	0	0	0	0	0	0	0	0	0	1	3	2
4x7	1	50%	1	1	1	3	Random	DiagonalSwitchback	checkerboard	greedyknight	9	11	0	0	0	0	0	0	0	0	0	1	3	2
4x7	1	50%	2	2	1	1.9944	Random	DiagonalSwitchback	checkerboard	greedyknight	9	11	0	0	0	0	0	0	0	0	0	1	3	2
4x7	1	50%	3	3	1	2.1269	Random	DiagonalSwitchback	checkerboard	greedyknight	9	11	0	0	0	0	0	0	0	0	0	1	4	3
4x7	1	50%	4	4	1	2.1502	Random	DiagonalSwitchback	checkerboard	greedyknight	9	10	0	0	0	0	0	0	0	0	0	1	3	2
4x7	1	50%	5	5	1	2.0871	Random	DiagonalSwitchback	checkerboard	greedyknight	9	10	1	0.4	0.1	0	0	0.1	0	0	1	1	3	2
4x7	1	50%	6	6	1	1.8566	Random	DiagonalSwitchback	checkerboard	greedyknight	9	11	0	0	0	0	0	0	0	0	0	1	3	2
4x7	1	50%	7	7	1	2.3437	Random	DiagonalSwitchback	checkerboard	greedyknight	9	11	0	0	0	0	0	0	0	0	0	1	3	2
4x7	1	50%	8	8	1	1.8124	Random	DiagonalSwitchback	checkerboard	greedyknight	9	11	0	0	0	0	0	0	0	0	0	1	3	2
4x7	1	50%	9	9	1	2.23	Random	DiagonalSwitchback	checkerboard	greedyknight	9	11	0	0	0	0	0	0	0	0	0	1	3	2
4x7	1	50%	10	10	1	2.0141	Random	DiagonalSwitchback	checkerboard	greedyknight	9	11	0	0	0	0	0	0	0	0	0	1	3	2
4x7	1	50%	11	11	1	1.9579	Random	DiagonalSwitchback	checkerboard	greedyknight	9	11	0	0	0	0	0	0	0	0	0	1	3	2
4x7	1	50%	12	12	1	3.261	Random	DiagonalSwitchback	checkerboard	greedyknight	9	11	0	0	0	0	0	0	0	0	0	1	3	2
4x7	1	50%	13	1	2	3.0031	Random	DiagonalSwitchback	checkerboard	greedyknight	9	11	0	0	0	0	0	0	0	0	0	1	3	2
4x7	1	50%	14	2	2	2.4565	Random	DiagonalSwitchback	checkerboard	greedyknight	9	11	0	0	0	0	0	0	0	0	0	1	3	2
4x7	1	50%	15	3	2	2.9315	Random	DiagonalSwitchback	checkerboard	greedyknight	9	11	0	0	0	0	0	0	0	0	0	1	4	3
4x7	1	50%	16	4	2	3.1171	Random	DiagonalSwitchback	checkerboard	greedyknight	9	10	0	0	0	0	0	0	0	0	0	1	3	2
4x7	1	50%	17	5	2	3.5042	Random	DiagonalSwitchback	checkerboard	greedyknight	9	10	1	0.4	0.1	0	0	0.1	0	0	1	1	3	2
4x7	1	50%	18	6	2	2.7378	Random	DiagonalSwitchback	checkerboard	greedyknight	9	11	0	0	0	0	0	0	0	0	0	1	3	2
4x7	1	50%	19	7	2	2.8476	Random	DiagonalSwitchback	checkerboard	greedyknight	9	11	0	0	0	0	0	0	0	0	0	1	3	2
4x7	1	50%	20	8	2	3.1545	Random	DiagonalSwitchback	checkerboard	greedyknight	9	11	0	0	0	0	0	0	0	0	0	1	3	2
4x7	1	50%	21	9	2	2.8922	Random	DiagonalSwitchback	checkerboard	greedyknight	9	11	0	0	0	0	0	0	0	0	0	1	3	2
4x7	1	50%	22	10	2	2.0575	Random	DiagonalSwitchback	checkerboard	greedyknight	9	11	0	0	0	0	0	0	0	0	0	1	3	2
4x7	1	50%	23	11	2	2.4489	Random	DiagonalSwitchback	checkerboard	greedyknight	9	11	0	0	0	0	0	0	0	0	0	1	3	2
4x7	1	50%	24	12	2	3.5875	Random	DiagonalSwitchback	checkerboard	greedyknight	9	11	0	0	0	0	0	0	0	0	0	1	3	2
4x7	1	50%	25	1	3	3.6965	Random	DiagonalSwitchback	checkerboard	greedyknight	9	11	0	0	0	0	0	0	0	0	0	1	3	2
4x7	1	50%	1	1	1	2.8606	Random	DiagonalSwitchback	checkerboard	greedyleaddiagonal	9	10	1	0.4	0.1	0	0	0.1	0	0	1	1	3	2
4x7	1	50%	2	2	1	2.5549	Random	DiagonalSwitchback	checkerboard	greedyleaddiagonal	9	10	1	0.4	0.1	0	0	0.1	0	0	1	1	3	2
4x7	1	50%	3	3	1	3.6823	Random	DiagonalSwitchback	checkerboard	greedyleaddiagonal	9	10	1	0.4	0.1	0	0	0.1	0	0	1	1	3	2
4x7	1	50%	4	4	1	2.896	Random	DiagonalSwitchback	checkerboard	greedyleaddiagonal	9	10	0	0	0	0	0	0	0	0	0	1	3	2
4x7	1	50%	5	5	1	2.9851	Random	DiagonalSwitchback	checkerboard	greedyleaddiagonal	9	10	0	0	0	0	0	0	0	0	0	1	3	2
4x7	1	50%	6	6	1	2.3186	Random	DiagonalSwitchback	checkerboard	greedyleaddiagonal	9	10	1	0.8	0.1	0	0	0.1	0	0	1	1	3	2
4x7	1	50%	7	7	1	1.8655	Random	DiagonalSwitchback	checkerboard	greedyleaddiagonal	9	10	0	0	0	0	0	0	0	0	0	1	3	2
4x7	1	50%	8	8	1	1.6523	Random	DiagonalSwitchback	checkerboard	greedyleaddiagonal	9	10	0	0	0	0	0	0	0	0	0	1	3	2
4x7	1	50%	9	9	1	1.4853	Random	DiagonalSwitchback	checkerboard	greedyleaddiagonal	9	10	1	0.4	0.1	0	0	0.1	0	0	1	1	3	2
4x7	1	50%	10	1	2	2.7603	Random	DiagonalSwitchback	checkerboard	greedyleaddiagonal	9	9	1	0.4	0.11	0	0	0.11	0	0	1	1	3	2
4x7	1	50%	11	2	2	2.0285	Random	DiagonalSwitchback	checkerboard	greedyleaddiagonal	9	9	1	0.4	0.11	0	0	0.11	0	0	1	1	3	2
4x7	1	50%	12	3	2	2.5023	Random	DiagonalSwitchback	checkerboard	greedyleaddiagonal	9	9	1	0.4	0.11	0	0	0.11	0	0	1	1	3	2
4x7	1	50%	13	4	2	1.9041	Random	DiagonalSwitchback	checkerboard	greedyleaddiagonal	9	9	0	0	0	0	0	0	0	0	0	1	3	2
4x7	1	50%	14	5	2	2.511	Random	DiagonalSwitchback	checkerboard	greedyleaddiagonal	9	9	0	0	0	0	0	0	0	0	0	1	3	2
4x7	1	50%	15	6	2	2.5568	Random	DiagonalSwitchback	checkerboard	greedyleaddiagonal	9	9	1	0.8	0.11	0	0	0.11	0	0	1	1	3	2
4x7	1	50%	16	7	2	2.4129	Random	DiagonalSwitchback	checkerboard	greedyleaddiagonal	9	9	0	0	0	0	0	0	0	0	0	1	3	2
4x7	1	50%	17	8	2	1.6166	Random	DiagonalSwitchback	checkerboard	greedyleaddiagonal	9	9	0	0	0	0	0	0	0	0	0	1	3	2
4x7	1	50%	18	9	2	1.4211	Random	DiagonalSwitchback	checkerboard	greedyleaddiagonal	9	9	1	0.4	0.11	0	0	0.11	0	0	1	1	3	2
4x7	1	50%	19	1	3	1.4894	Random	DiagonalSwitchback	checkerboard	greedyleaddiagonal	9	10	1	0.4	0.1	0	0	0.1	0	0	1	1	3	2
4x7	1	50%	20	2	3	2.1846	Random	DiagonalSwitchback	checkerboard	greedyleaddiagonal	9	10	1	0.4	0.1	0	0	0.1	0	0	1	1	3	2
4x7	1	50%	21	3	3	2.2736	Random	DiagonalSwitchback	checkerboard	greedyleaddiagonal	9	10	1	0.4	0.1	0	0	0.1	0	0	1	1	3	2
4x7	1	50%	22	4	3	1.7196	Random	DiagonalSwitchback	checkerboard	greedyleaddiagonal	9	10	0	0	0	0	0	0	0	0	0	1	3	2
4x7	1	50%	23	5	3	1.7702	Random	DiagonalSwitchback	checkerboard	greedyleaddiagonal	9	10	0	0	0	0	0	0	0	0	0	1	3	2
4x7	1	50%	24	6	3	1.7272	Random	DiagonalSwitchback	checkerboard	greedyleaddiagonal	9	10	1	0.8	0.1	0	0	0.1	0	0	1	1	3	2
4x7	1	50%	25	7	3	1.5852	Random	DiagonalSwitchback	checkerboard	greedyleaddiagonal	9	10	0	0	0	0	0	0	0	0	0	1	3	2
4x7	2	50%	1	1	1	3.8099	Random	Natural	firstsecond	magic	16	12	9	7.4	0.75	0	0.33	0.5	0	4	6	2	3	1
4x7	2	50%	2	2	1	2.0517	Random	Natural	firstsecond	magic	16	12	8	8.4	0.67	0	0.33	0.5	0	4	6	2	3	1
4x7	2	50%	3	3	1	1.45	Random	Natural	firstsecond	magic	16	12	9	8.4	0.75	0	0.42	0.42	0	5	5	2	3	1
4x7	2	50%	4	4	1	2.6352	Random	Natural	firstsecond	magic	16	12	9	7.4	0.75	0	0.33	0.5	0	4	6	2	3	1
4x7	2	50%	5	5	1	2.4506	Random	Natural	firstsecond	magic	16	12	8	8.4	0.67	0	0.33	0.5	0	4	6	2	3	1
4x7	2	50%	6	6	1	1.7436	Random	Natural	firstsecond	magic	16	12	9	8.4	0.75	0	0.42	0.42	0	5	5	2	3	1
4x7	2	50%	7	7	1	2.2421	Random	Natural	firstsecond	magic	16	12	9	7.4	0.75	0	0.33	0.5	0	4	6	2	3	1
4x7	2	50%	8	8	1	1.9054	Random	Natural	firstsecond	magic	16	12	8	8.4	0.67	0	0.33	0.5	0	4	6	2	3	1
4x7	2	50%	9	9	1	2.0022	Random	Natural	firstsecond	magic	16	12	9	8.4	0.75	0	0.42	0.42	0	5	5	2	3	1
4x7	2	50%	10	1	2	2.3838	Random	Natural	firstsecond	magic	16	12	7	7.4	0.58	0	0.33	0.42	0	4	5	1	3	2
4x7	2	50%	11	2	2	1.5905	Random	Natural	firstsecond	magic	16	12	6	8.4	0.5	0	0.33	0.42	0	4	5	1	3	2
4x7	2	50%	12	3	2	1.6587	Random	Natural	firstsecond	magic	16	12	7	8.4	0.58	0	0.42	0.33	0	5	4	1	3	2
4x7	2	50%	13	4	2	1.5027	Random	Natural	firstsecond	magic	16	12	7	7.4	0.58	0	0.33	0.42	0	4	5	1	3	2
4x7	2	50%	14	5	2	2.5946	Random	Natural	firstsecond	magic	16	12	6	8.4	0.5	0	0.33	0.42	0	4	5	1	3	2
4x7	2	50%	15	6	2	2.631	Random	Natural	firstsecond	magic	16	12	7	8.4	0.58	0	0.42	0.33	0	5	4	1	3	2
4x7	2	50%	16	7	2	2.6619	Random	Natural	firstsecond	magic	16	12	7	7.4	0.58	0	0.33	0.42	0	4	5	1	3	2
4x7	2	50%	17	8	2	3.0761	Random	Natural	firstsecond	magic	16	12	6	8.4	0.5	0	0.33	0.42	0	4	5	1	3	2
4x7	2	50%	18	9	2	2.5055	Random	Natural	firstsecond	magic	16	12	7	8.4	0.58	0	0.42	0.33	0	5	4	1	3	2
4x7	2	50%	19	1	3	1.9929	Random	Natural	firstsecond	magic	16	12	8	6.4	0.67	0	0.25	0.5	0	3	6	2	3	1
4x7	2	50%	20	2	3	2.2785	Random	Natural	firstsecond	magic	16	12	7	7.4	0.58	0	0.25	0.5	0	3	6	2	3	1
4x7	2	50%	21	3	3	2.9952	Random	Natural	firstsecond	magic	16	12	8	7.4	0.67	0	0.33	0.42	0	4	5	2	3	1
4x7	2	50%	22	4	3	1.8703	Random	Natural	firstsecond	magic	16	12	8	6.4	0.67	0	0.25	0.5	0	3	6	2	3	1
4x7	2	50%	23	5	3	1.6267	Random	Natural	firstsecond	magic	16	12	7	7.4	0.58	0	0.25	0.5	0	3	6	2	3	1
4x7	2	50%	24	6	3	1.6803	Random	Natural	firstsecond	magic	16	12	8	7.4	0.67	0	0.33	0.42	0	4	5	2	3	1
4x7	2	50%	25	7	3	1.6627	Random	Natural	firstsecond	magic	16	12	8	6.4	0.67	0	0.25	0.5	0	3	6	2	3	1
4x7	2	50%	1	1	1	4.7504	Random	Natural	firstsecond	knight	16	14	4	3.4	0.29	0	0.21	0.07	0	3	1	1	3	2
4x7	2	50%	2	2	1	4.3044	Random	Natural	firstsecond	knight	16	14	5	3.8	0.36	0	0.21	0.14	0	3	2	1	3	2
4x7	2	50%	3	3	1	4.3278	Random	Natural	firstsecond	knight	16	14	6	4.6	0.43	0	0.21	0.21	0	3	3	1	4	3
4x7	2	50%	4	4	1	4.5125	Random	Natural	firstsecond	knight	16	14	6	4.2	0.43	0	0.21	0.21	0	3	3	1	3	2
4x7	2	50%	5	5	1	4.9118	Random	Natural	firstsecond	knight	16	14	5	4.2	0.36	0	0.21	0.14	0	3	2	1	3	2
4x7	2	50%	6	6	1	2.6424	Random	Natural	firstsecond	knight	16	14	6	3.6	0.43	0	0.14	0.29	0	2	4	1	3	2
4x7	2	50%	7	7	1	2.4436	Random	Natural	firstsecond	knight	16	14	5	4.4	0.36	0	0.29	0.07	0	4	1	1	3	2
4x7	2	50%	8	8	1	3.6577	Random	Natural	firstsecond	knight	16	14	4	3.4	0.29	0	0.21	0.07	0	3	1	1	3	2
4x7	2	50%	9	9	1	2.4835	Random	Natural	firstsecond	knight	16	14	5	3.6	0.36	0	0.14	0.21	0	2	3	1	4	3
4x7	2	50%	10	10	1	4.0621	Random	Natural	firstsecond	knight	16	14	4	2.8	0.29	0	0.14	0.14	0	2	2	1	3	2
4x7	2	50%	11	11	1	4.0158	Random	Natural	firstsecond	knight	16	14	5	4.4	0.36	0	0.29	0.07	0	4	1	1	3	2
4x7	2	50%	12	12	1	4.0989	Random	Natural	firstsecond	knight	16	14	5	3.2	0.36	0	0.14	0.21	0	2	3	1	3	2
4x7	2	50%	13	1	2	3.4363	Random	Natural	firstsecond	knight	16	14	5	3.8	0.36	0	0.21	0.14	0	3	2	1	3	2
4x7	2	50%	14	2	2	3.5809	Random	Natural	firstsecond	knight	16	14	6	4.2	0.43	0	0.21	0.21	0	3	3	1	3	2
4x7	2	50%	15	3	2	3.6822	Random	Natural	firstsecond	knight	16	14	7	5	0.5	0	0.21	0.29	0	3	4	1	4	3
4x7	2	50%	16	4	2	3.8076	Random	Natural	firstsecond	knight	16	14	7	4.6	0.5	0	0.21	0.29	0	3	4	1	3	2
4x7	2	50%	17	5	2	3.957	Random	Natural	firstsecond	knight	16	14	6	4.6	0.43	0	0.21	0.21	0	3	3	1	3	2
4x7	2	50%	18	6	2	3.8896	Random	Natural	firstsecond	knight	16	14	7	4	0.5	0	0.14	0.36	0	2	5	1	3	2
4x7	2	50%	19	7	2	2.3768	Random	Natural	firstsecond	knight	16	14	6	4.8	0.43	0	0.29	0.14	0	4	2	1	3	2
4x7	2	50%	20	8	2	2.3697	Random	Natural	firstsecond	knight	16	14	5	3.8	0.36	0	0.21	0.14	0	3	2	1	3	2
4x7	2	50%	21	9	2	2.7134	Random	Natural	firstsecond	knight	16	14	6	4	0.43	0	0.14	0.29	0	2	4	1	4	3
4x7	2	50%	22	10	2	2.6352	Random	Natural	firstsecond	knight	16	14	5	3.2	0.36	0	0.14	0.21	0	2	3	1	3	2
4x7	2	50%	23	11	2	3.2766	Random	Natural	firstsecond	knight	16	14	6	4.8	0.43	0	0.29	0.14	0	4	2	1	3	2
4x7	2	50%	24	12	2	3.7953	Random	Natural	firstsecond	knight	16	14	6	3.6	0.43	0	0.14	0.29	0	2	4	1	3	2
4x7	2	50%	25	1	3	2.5753	Random	Natural	firstsecond	knight	16	14	6	4.2	0.43	0	0.21	0.21	0	3	3	1	3	2
4x7	2	50%	1	1	1	3.1486	Random	Natural	firstsecond	leaddiagonal	16	12	8	8.2	0.67	0	0.25	0.58	0	3	7	2	3	1
4x7	2	50%	2	2	1	3.5141	Random	Natural	firstsecond	leaddiagonal	16	12	7	7.4	0.58	0	0.33	0.5	0	4	6	2	3	1
4x7	2	50%	3	3	1	3.7983	Random	Natural	firstsecond	leaddiagonal	16	12	8	7	0.67	0	0.33	0.42	0	4	5	2	3	1
4x7	2	50%	4	4	1	3.6387	Random	Natural	firstsecond	leaddiagonal	16	12	9	7.4	0.75	0	0.33	0.5	0	4	6	2	3	1
4x7	2	50%	5	5	1	3.348	Random	Natural	firstsecond	leaddiagonal	16	12	9	7.8	0.75	0	0.33	0.5	0	4	6	2	3	1
4x7	2	50%	6	6	1	3.5946	Random	Natural	firstsecond	leaddiagonal	16	12	7	8.8	0.58	0	0.33	0.5	0	4	6	2	3	1
4x7	2	50%	7	7	1	3.7524	Random	Natural	firstsecond	leaddiagonal	16	12	7	7	0.58	0	0.33	0.42	0	4	5	2	3	1
4x7	2	50%	8	8	1	3.5905	Random	Natural	firstsecond	leaddiagonal	16	12	9	7.4	0.75	0	0.33	0.5	0	4	6	2	3	1
4x7	2	50%	9	9	1	3.7099	Random	Natural	firstsecond	leaddiagonal	16	12	9	7.8	0.75	0	0.33	0.5	0	4	6	2	3	1
4x7	2	50%	10	1	2	3.4436	Random	Natural	firstsecond	leaddiagonal	16	12	9	7.8	0.75	0	0.33	0.5	0	4	6	2	3	1
4x7	2	50%	11	2	2	3.089	Random	Natural	firstsecond	leaddiagonal	16	12	8	7	0.67	0	0.42	0.42	0	5	5	2	3	1
4x7	2	50%	12	3	2	2.1565	Random	Natural	firstsecond	leaddiagonal	16	12	9	6.6	0.75	0	0.42	0.33	0	5	4	2	3	1
4x7	2	50%	13	4	2	2.7796	Random	Natural	firstsecond	leaddiagonal	16	12	10	7	0.83	0	0.42	0.42	0	5	5	2	3	1
4x7	2	50%	14	5	2	2.7562	Random	Natural	firstsecond	leaddiagonal	16	12	10	7.4	0.83	0	0.42	0.42	0	5	5	2	3	1
4x7	2	50%	15	6	2	2.0052	Random	Natural	firstsecond	leaddiagonal	16	12	8	8.4	0.67	0	0.42	0.42	0	5	5	2	3	1
4x7	2	50%	16	7	2	1.821	Random	Natural	firstsecond	leaddiagonal	16	12	8	6.6	0.67	0	0.42	0.33	0	5	4	2	3	1
4x7	2	50%	17	8	2	2.1481	Random	Natural	firstsecond	leaddiagonal	16	12	10	7	0.83	0	0.42	0.42	0	5	5	2	3	1
4x7	2	50%	18	9	2	2.029	Random	Natural	firstsecond	leaddiagonal	16	12	10	7.4	0.83	0	0.42	0.42	0	5	5	2	3	1
4x7	2	50%	19	1	3	1.813	Random	Natural	firstsecond	leaddiagonal	16	12	8	6.8	0.67	0	0.25	0.5	0	3	6	2	3	1
4x7	2	50%	20	2	3	1.61	Random	Natural	firstsecond	leaddiagonal	16	12	7	6	0.58	0	0.33	0.42	0	4	5	2	3	1
4x7	2	50%	21	3	3	1.3536	Random	Natural	firstsecond	leaddiagonal	16	12	8	5.6	0.67	0	0.33	0.33	0	4	4	2	3	1
4x7	2	50%	22	4	3	1.3454	Random	Natural	firstsecond	leaddiagonal	16	12	9	6	0.75	0	0.33	0.42	0	4	5	2	3	1
4x7	2	50%	23	5	3	2.4779	Random	Natural	firstsecond	leaddiagonal	16	12	9	6.4	0.75	0	0.33	0.42	0	4	5	2	3	1
4x7	2	50%	24	6	3	1.5784	Random	Natural	firstsecond	leaddiagonal	16	12	7	7.4	0.58	0	0.33	0.42	0	4	5	2	3	1
4x7	2	50%	25	7	3	1.7925	Random	Natural	firstsecond	leaddiagonal	16	12	7	5.6	0.58	0	0.33	0.33	0	4	4	2	3	1
4x7	2	50%	1	1	1	3.6867	Random	Natural	firstsecond	greedymagic	16	12	3	1.8	0.25	0	0.08	0.17	0	1	2	2	3	1
4x7	2	50%	2	2	1	4.7638	Random	Natural	firstsecond	greedymagic	16	12	4	2.8	0.33	0	0.17	0.17	0	2	2	2	3	1
4x7	2	50%	3	3	1	7.5463	Random	Natural	firstsecond	greedymagic	16	12	3	2.4	0.25	0	0.17	0.08	0	2	1	2	3	1
4x7	2	50%	4	4	1	4.2004	Random	Natural	firstsecond	greedymagic	16	12	3	1.8	0.25	0	0.08	0.17	0	1	2	2	3	1
4x7	2	50%	5	5	1	3.4809	Random	Natural	firstsecond	greedymagic	16	12	4	2.8	0.33	0	0.17	0.17	0	2	2	2	3	1
4x7	2	50%	6	6	1	3.9071	Random	Natural	firstsecond	greedymagic	16	12	3	2.4	0.25	0	0.17	0.08	0	2	1	2	3	1
4x7	2	50%	7	7	1	2.4227	Random	Natural	firstsecond	greedymagic	16	12	3	1.8	0.25	0	0.08	0.17	0	1	2	2	3	1
4x7	2	50%	8	8	1	2.0247	Random	Natural	firstsecond	greedymagic	16	12	4	2.8	0.33	0	0.17	0.17	0	2	2	2	3	1
4x7	2	50%	9	9	1	1.9889	Random	Natural	firstsecond	greedymagic	16	12	3	2.4	0.25	0	0.17	0.08	0	2	1	2	3	1
4x7	2	50%	10	1	2	4.3084	Random	Natural	firstsecond	greedymagic	16	12	4	2.2	0.33	0	0.08	0.25	0	1	3	1	3	2
4x7	2	50%	11	2	2	3.078	Random	Natural	firstsecond	greedymagic	16	12	5	3.2	0.42	0	0.17	0.25	0	2	3	1	3	2
4x7	2	50%	12	3	2	2.6761	Random	Natural	firstsecond	greedymagic	16	12	4	2.8	0.33	0	0.17	0.17	0	2	2	1	3	2
4x7	2	50%	13	4	2	2.7694	Random	Natural	firstsecond	greedymagic	16	12	4	2.2	0.33	0	0.08	0.25	0	1	3	1	3	2
4x7	2	50%	14	5	2	3.884	Random	Natural	firstsecond	greedymagic	16	12	5	3.2	0.42	0	0.17	0.25	0	2	3	1	3	2
4x7	2	50%	15	6	2	2.4874	Random	Natural	firstsecond	greedymagic	16	12	4	2.8	0.33	0	0.17	0.17	0	2	2	1	3	2
4x7	2	50%	16	7	2	2.4736	Random	Natural	firstsecond	greedymagic	16	12	4	2.2	0.33	0	0.08	0.25	0	1	3	1	3	2
4x7	2	50%	17	8	2	2.6978	Random	Natural	firstsecond	greedymagic	16	12	5	3.2	0.42	0	0.17	0.25	0	2	3	1	3	2
4x7	2	50%	18	9	2	2.2452	Random	Natural	firstsecond	greedymagic	16	12	4	2.8	0.33	0	0.17	0.17	0	2	2	1	3	2
4x7	2	50%	19	1	3	6.5133	Random	Natural	firstsecond	greedymagic	16	12	4	2.8	0.33	0	0.17	0.17	0	2	2	1	3	2
4x7	2	50%	20	2	3	3.4056	Random	Natural	firstsecond	greedymagic	16	12	5	3.8	0.42	0	0.25	0.17	0	3	2	1	3	2
4x7	2	50%	21	3	3	2.3389	Random	Natural	firstsecond	greedymagic	16	12	4	3.4	0.33	0	0.25	0.08	0	3	1	1	3	2
4x7	2	50%	22	4	3	2.175	Random	Natural	firstsecond	greedymagic	16	12	4	2.8	0.33	0	0.17	0.17	0	2	2	1	3	2
4x7	2	50%	23	5	3	2.2313	Random	Natural	firstsecond	greedymagic	16	12	5	3.8	0.42	0	0.25	0.17	0	3	2	1	3	2
4x7	2	50%	24	6	3	2.3737	Random	Natural	firstsecond	greedymagic	16	12	4	3.4	0.33	0	0.25	0.08	0	3	1	1	3	2
4x7	2	50%	25	7	3	2.3977	Random	Natural	firstsecond	greedymagic	16	12	4	2.8	0.33	0	0.17	0.17	0	2	2	1	3	2
4x7	2	50%	1	1	1	4.7096	Random	Natural	firstsecond	greedyknight	16	14	4	2.2	0.29	0	0.07	0.21	0	1	3	1	3	2
4x7	2	50%	2	2	1	5.8857	Random	Natural	firstsecond	greedyknight	16	14	3	2.2	0.21	0	0.07	0.21	0	1	3	1	3	2
4x7	2	50%	3	3	1	5.2698	Random	Natural	firstsecond	greedyknight	16	14	2	1.2	0.14	0	0	0.14	0	0	2	1	4	3
4x7	2	50%	4	4	1	3.8112	Random	Natural	firstsecond	greedyknight	16	14	3	2.4	0.21	0	0.14	0.07	0	2	1	1	3	2
4x7	2	50%	5	5	1	4.6941	Random	Natural	firstsecond	greedyknight	16	14	3	2.8	0.21	0	0.14	0.14	0	2	2	1	3	2
4x7	2	50%	6	6	1	6.0752	Random	Natural	firstsecond	greedyknight	16	14	4	2.2	0.29	0	0.07	0.21	0	1	3	1	4	3
4x7	2	50%	7	7	1	3.2829	Random	Natural	firstsecond	greedyknight	16	14	3	1.2	0.21	0	0	0.21	0	0	3	1	3	2
4x7	2	50%	8	8	1	3.438	Random	Natural	firstsecond	greedyknight	16	14	3	2.4	0.21	0	0.14	0.07	0	2	1	1	3	2
4x7	2	50%	9	9	1	2.9319	Random	Natural	firstsecond	greedyknight	16	14	2	1.2	0.14	0	0	0.14	0	0	2	1	4	3
4x7	2	50%	10	10	1	5.9363	Random	Natural	firstsecond	greedyknight	16	14	3	1.2	0.21	0	0	0.21	0	0	3	1	3	2
4x7	2	50%	11	11	1	6.0651	Random	Natural	firstsecond	greedyknight	16	14	4	2.2	0.29	0	0.07	0.21	0	1	3	1	3	2
4x7	2	50%	12	12	1	12.6302	Random	Natural	firstsecond	greedyknight	16	14	4	2.8	0.29	0	0.14	0.14	0	2	2	1	3	2
4x7	2	50%	13	1	2	7.3389	Random	Natural	firstsecond	greedyknight	16	14	3	1.8	0.21	0	0.07	0.14	0	1	2	1	4	3
4x7	2	50%	14	2	2	6.1059	Random	Natural	firstsecond	greedyknight	16	14	2	1.8	0.14	0	0.07	0.14	0	1	2	1	4	3
4x7	2	50%	15	3	2	5.4731	Random	Natural	firstsecond	greedyknight	16	14	1	0.8	0.07	0	0	0.07	0	0	1	1	4	3
4x7	2	50%	16	4	2	6.887	Random	Natural	firstsecond	greedyknight	16	14	2	2	0.14	0	0.14	0	0	2	0	1	4	3
4x7	2	50%	17	5	2	3.3501	Random	Natural	firstsecond	greedyknight	16	14	2	2.4	0.14	0	0.14	0.07	0	2	1	1	4	3
4x7	2	50%	18	6	2	5.4374	Random	Natural	firstsecond	greedyknight	16	14	3	1.8	0.21	0	0.07	0.14	0	1	2	1	4	3
4x7	2	50%	19	7	2	3.3548	Random	Natural	firstsecond	greedyknight	16	14	2	0.8	0.14	0	0	0.14	0	0	2	1	4	3
4x7	2	50%	20	8	2	3.6087	Random	Natural	firstsecond	greedyknight	16	14	2	2	0.14	0	0.14	0	0	2	0	1	4	3
4x7	2	50%	21	9	2	3.1915	Random	Natural	firstsecond	greedyknight	16	14	1	0.8	0.07	0	0	0.07	0	0	1	1	4	3
4x7	2	50%	22	10	2	4.4082	Random	Natural	firstsecond	greedyknight	16	14	2	0.8	0.14	0	0	0.14	0	0	2	1	4	3
4x7	2	50%	23	11	2	4.1997	Random	Natural	firstsecond	greedyknight	16	14	3	1.8	0.21	0	0.07	0.14	0	1	2	1	4	3
4x7	2	50%	24	12	2	5.099	Random	Natural	firstsecond	greedyknight	16	14	3	2.4	0.21	0	0.14	0.07	0	2	1	1	4	3
4x7	2	50%	25	1	3	4.3945	Random	Natural	firstsecond	greedyknight	16	14	3	1.8	0.21	0	0.07	0.14	0	1	2	1	3	2
4x7	2	50%	1	1	1	3.6832	Random	Natural	firstsecond	greedyleaddiagonal	16	12	4	2.6	0.33	0	0.08	0.33	0	1	4	2	3	1
4x7	2	50%	2	2	1	4.9075	Random	Natural	firstsecond	greedyleaddiagonal	16	12	3	3.4	0.25	0	0.17	0.08	0	2	1	2	3	1
4x7	2	50%	3	3	1	4.9639	Random	Natural	firstsecond	greedyleaddiagonal	16	12	4	2.8	0.33	0	0.17	0.17	0	2	2	2	3	1
4x7	2	50%	4	4	1	3.0839	Random	Natural	firstsecond	greedyleaddiagonal	16	12	4	3.4	0.33	0	0.25	0.08	0	3	1	2	3	1
4x7	2	50%	5	5	1	3.9866	Random	Natural	firstsecond	greedyleaddiagonal	16	12	4	2.8	0.33	0	0.17	0.17	0	2	2	2	3	1
4x7	2	50%	6	6	1	4.0873	Random	Natural	firstsecond	greedyleaddiagonal	16	12	4	3.4	0.33	0	0.25	0.08	0	3	1	2	3	1
4x7	2	50%	7	7	1	4.2508	Random	Natural	firstsecond	greedyleaddiagonal	16	12	4	3.4	0.33	0	0.25	0.08	0	3	1	2	3	1
4x7	2	50%	8	8	1	3.6965	Random	Natural	firstsecond	greedyleaddiagonal	16	12	3	2.4	0.25	0	0.17	0.08	0	2	1	2	3	1
4x7	2	50%	9	9	1	4.134	Random	Natural	firstsecond	greedyleaddiagonal	16	12	4	2.8	0.33	0	0.17	0.17	0	2	2	2	3	1
4x7	2	50%	10	1	2	5.7367	Random	Natural	firstsecond	greedyleaddiagonal	16	12	4	2.6	0.33	0	0.08	0.33	0	1	4	2	3	1
4x7	2	50%	11	2	2	5.5138	Random	Natural	firstsecond	greedyleaddiagonal	16	12	3	3.4	0.25	0	0.17	0.08	0	2	1	2	3	1
4x7	2	50%	12	3	2	4.9118	Random	Natural	firstsecond	greedyleaddiagonal	16	12	4	2.8	0.33	0	0.17	0.17	0	2	2	2	3	1
4x7	2	50%	13	4	2	3.9691	Random	Natural	firstsecond	greedyleaddiagonal	16	12	4	3.4	0.33	0	0.25	0.08	0	3	1	2	3	1
4x7	2	50%	14	5	2	4.0727	Random	Natural	firstsecond	greedyleaddiagonal	16	12	4	2.8	0.33	0	0.17	0.17	0	2	2	2	3	1
4x7	2	50%	15	6	2	3.0604	Random	Natural	firstsecond	greedyleaddiagonal	16	12	4	3.4	0.33	0	0.25	0.08	0	3	1	2	3	1
4x7	2	50%	16	7	2	3.5879	Random	Natural	firstsecond	greedyleaddiagonal	16	12	4	3.4	0.33	0	0.25	0.08	0	3	1	2	3	1
4x7	2	50%	17	8	2	2.8174	Random	Natural	firstsecond	greedyleaddiagonal	16	12	3	2.4	0.25	0	0.17	0.08	0	2	1	2	3	1
4x7	2	50%	18	9	2	2.8138	Random	Natural	firstsecond	greedyleaddiagonal	16	12	4	2.8	0.33	0	0.17	0.17	0	2	2	2	3	1
4x7	2	50%	19	1	3	5.9689	Random	Natural	firstsecond	greedyleaddiagonal	16	12	4	2.6	0.33	0	0.08	0.33	0	1	4	1	3	2
4x7	2	50%	20	2	3	3.9702	Random	Natural	firstsecond	greedyleaddiagonal	16	12	3	3.4	0.25	0	0.17	0.08	0	2	1	1	3	2
4x7	2	50%	21	3	3	3.7627	Random	Natural	firstsecond	greedyleaddiagonal	16	12	4	2.8	0.33	0	0.17	0.17	0	2	2	1	3	2
4x7	2	50%	22	4	3	2.846	Random	Natural	firstsecond	greedyleaddiagonal	16	12	4	3.4	0.33	0	0.25	0.08	0	3	1	1	3	2
4x7	2	50%	23	5	3	2.631	Random	Natural	firstsecond	greedyleaddiagonal	16	12	4	2.8	0.33	0	0.17	0.17	0	2	2	1	3	2
4x7	2	50%	24	6	3	2.6811	Random	Natural	firstsecond	greedyleaddiagonal	16	12	4	3.4	0.33	0	0.25	0.08	0	3	1	1	3	2
4x7	2	50%	25	7	3	3.4254	Random	Natural	firstsecond	greedyleaddiagonal	16	12	4	3.4	0.33	0	0.25	0.08	0	3	1	1	3	2
4x7	2	50%	1	1	1	3.1113	Random	Switchback	firstsecond	magic	16	12	7	6.6	0.58	0	0.33	0.33	0	4	4	2	3	1
4x7	2	50%	2	2	1	2.7873	Random	Switchback	firstsecond	magic	16	12	8	7.2	0.67	0	0.5	0.25	0	6	3	2	3	1
4x7	2	50%	3	3	1	1.3255	Random	Switchback	firstsecond	magic	16	12	7	5.2	0.58	0	0.33	0.25	0	4	3	2	3	1
4x7	2	50%	4	4	1	1.6431	Random	Switchback	firstsecond	magic	16	12	7	6.6	0.58	0	0.33	0.33	0	4	4	2	3	1
4x7	2	50%	5	5	1	2.1555	Random	Switchback	firstsecond	magic	16	12	8	7.2	0.67	0	0.5	0.25	0	6	3	2	3	1
4x7	2	50%	6	6	1	1.4432	Random	Switchback	firstsecond	magic	16	12	7	5.2	0.58	0	0.33	0.25	0	4	3	2	3	1
4x7	2	50%	7	7	1	1.2701	Random	Switchback	firstsecond	magic	16	12	7	6.6	0.58	0	0.33	0.33	0	4	4	2	3	1
4x7	2	50%	8	8	1	1.8413	Random	Switchback	firstsecond	magic	16	12	8	7.2	0.67	0	0.5	0.25	0	6	3	2	3	1
4x7	2	50%	9	9	1	2.9464	Random	Switchback	firstsecond	magic	16	12	7	5.2	0.58	0	0.33	0.25	0	4	3	2	3	1
4x7	2	50%	10	1	2	3.2216	Random	Switchback	firstsecond	magic	16	12	6	6.2	0.5	0	0.33	0.25	0	4	3	1	3	2
4x7	2	50%	11	2	2	1.5708	Random	Switchback	firstsecond	magic	16	12	7	6.8	0.58	0	0.5	0.17	0	6	2	1	3	2
4x7	2	50%	12	3	2	1.6964	Random	Switchback	firstsecond	magic	16	12	6	4.8	0.5	0	0.33	0.17	0	4	2	1	3	2
4x7	2	50%	13	4	2	2.0604	Random	Switchback	firstsecond	magic	16	12	6	6.2	0.5	0	0.33	0.25	0	4	3	1	3	2
4x7	2	50%	14	5	2	3.2633	Random	Switchback	firstsecond	magic	16	12	7	6.8	0.58	0	0.5	0.17	0	6	2	1	3	2
4x7	2	50%	15	6	2	3.2099	Random	Switchback	firstsecond	magic	16	12	6	4.8	0.5	0	0.33	0.17	0	4	2	1	3	2
4x7	2	50%	16	7	2	3.2061	Random	Switchback	firstsecond	magic	16	12	6	6.2	0.5	0	0.33	0.25	0	4	3	1	3	2
4x7	2	50%	17	8	2	3.0543	Random	Switchback	firstsecond	magic	16	12	7	6.8	0.58	0	0.5	0.17	0	6	2	1	3	2
4x7	2	50%	18	9	2	3.2571	Random	Switchback	firstsecond	magic	16	12	6	4.8	0.5	0	0.33	0.17	0	4	2	1	3	2
4x7	2	50%	19	1	3	2.5591	Random	Switchback	firstsecond	magic	16	12	7	6.6	0.58	0	0.33	0.33	0	4	4	2	3	1
4x7	2	50%	20	2	3	1.8461	Random	Switchback	firstsecond	magic	16	12	8	7.2	0.67	0	0.5	0.25	0	6	3	2	3	1
4x7	2	50%	21	3	3	1.8056	Random	Switchback	firstsecond	magic	16	12	7	5.2	0.58	0	0.33	0.25	0	4	3	2	3	1
4x7	2	50%	22	4	3	3.2268	Random	Switchback	firstsecond	magic	16	12	7	6.6	0.58	0	0.33	0.33	0	4	4	2	3	1
4x7	2	50%	23	5	3	3.5291	Random	Switchback	firstsecond	magic	16	12	8	7.2	0.67	0	0.5	0.25	0	6	3	2	3	1
4x7	2	50%	24	6	3	2.6299	Random	Switchback	firstsecond	magic	16	12	7	5.2	0.58	0	0.33	0.25	0	4	3	2	3	1
4x7	2	50%	25	7	3	1.7067	Random	Switchback	firstsecond	magic	16	12	7	6.6	0.58	0	0.33	0.33	0	4	4	2	3	1
4x7	2	50%	1	1	1	2.5306	Random	Switchback	firstsecond	knight	16	14	5	2	0.36	0	0	0.36	0	0	5	1	3	2
4x7	2	50%	2	2	1	2.2302	Random	Switchback	firstsecond	knight	16	14	5	3.6	0.36	0	0.14	0.21	0	2	3	1	3	2
4x7	2	50%	3	3	1	2.3401	Random	Switchback	firstsecond	knight	16	14	5	2	0.36	0	0	0.36	0	0	5	1	4	3
4x7	2	50%	4	4	1	3.2953	Random	Switchback	firstsecond	knight	16	14	6	4	0.43	0	0.14	0.29	0	2	4	1	3	2
4x7	2	50%	5	5	1	2.9643	Random	Switchback	firstsecond	knight	16	14	6	3.6	0.43	0	0.14	0.29	0	2	4	1	3	2
4x7	2	50%	6	6	1	2.7926	Random	Switchback	firstsecond	knight	16	14	6	4.2	0.43	0	0.21	0.21	0	3	3	1	3	2
4x7	2	50%	7	7	1	2.6533	Random	Switchback	firstsecond	knight	16	14	6	3.6	0.43	0	0.14	0.29	0	2	4	1	3	2
4x7	2	50%	8	8	1	2.34	Random	Switchback	firstsecond	knight	16	14	5	3.6	0.36	0	0.14	0.21	0	2	3	1	3	2
4x7	2	50%	9	9	1	2.3693	Random	Switchback	firstsecond	knight	16	14	5	2.6	0.36	0	0.07	0.29	0	1	4	1	4	3
4x7	2	50%	10	10	1	2.7653	Random	Switchback	firstsecond	knight	16	14	7	4.6	0.5	0	0.21	0.29	0	3	4	1	3	2
4x7	2	50%	11	11	1	2.6341	Random	Switchback	firstsecond	knight	16	14	6	5	0.43	0	0.14	0.36	0	2	5	1	3	2
4x7	2	50%	12	12	1	2.6505	Random	Switchback	firstsecond	knight	16	14	3	1.2	0.21	0	0	0.21	0	0	3	1	3	2
4x7	2	50%	13	1	2	1.8147	Random	Switchback	firstsecond	knight	16	14	6	2.4	0.43	0	0	0.43	0	0	6	1	3	2
4x7	2	50%	14	2	2	1.8565	Random	Switchback	firstsecond	knight	16	14	6	4	0.43	0	0.14	0.29	0	2	4	1	3	2
4x7	2	50%	15	3	2	2.0127	Random	Switchback	firstsecond	knight	16	14	6	2.4	0.43	0	0	0.43	0	0	6	1	4	3
4x7	2	50%	16	4	2	3.1342	Random	Switchback	firstsecond	knight	16	14	7	4.4	0.5	0	0.14	0.36	0	2	5	1	3	2
4x7	2	50%	17	5	2	1.8624	Random	Switchback	firstsecond	knight	16	14	7	4	0.5	0	0.14	0.36	0	2	5	1	3	2
4x7	2	50%	18	6	2	2.646	Random	Switchback	firstsecond	knight	16	14	7	4.6	0.5	0	0.21	0.29	0	3	4	1	3	2
4x7	2	50%	19	7	2	3.5546	Random	Switchback	firstsecond	knight	16	14	7	4	0.5	0	0.14	0.36	0	2	5	1	3	2
4x7	2	50%	20	8	2	3.959	Random	Switchback	firstsecond	knight	16	14	6	4	0.43	0	0.14	0.29	0	2	4	1	3	2
4x7	2	50%	21	9	2	3.2462	Random	Switchback	firstsecond	knight	16	14	6	3	0.43	0	0.07	0.36	0	1	5	1	4	3
4x7	2	50%	22	10	2	3.2513	Random	Switchback	firstsecond	knight	16	14	8	5	0.57	0	0.21	0.36	0	3	5	1	3	2
4x7	2	50%	23	11	2	3.4134	Random	Switchback	firstsecond	knight	16	14	7	5.4	0.5	0	0.14	0.43	0	2	6	1	3	2
4x7	2	50%	24	12	2	4.444	Random	Switchback	firstsecond	knight	16	14	4	1.6	0.29	0	0	0.29	0	0	4	1	3	2
[truncated: 807,569 more rows]
